# Supplementary material for: Prediction of the axial compression capacity of stub CFST columns using machine learning techniques
Source: Sci Rep. 2024 Feb 5;14:2885. doi: 10.1038/s41598-024-53352-1 (PMC10838919; doi:10.1038/s41598-024-53352-1)
Supplement: Supplementary file 1 — Supplementary Information. [file 41598_2024_53352_MOESM1_ESM.zip]

Archive with 74 entries (69 files):
- supplementary data/excels results of 8 ML models vs EC4 - AISC360/
- supplementary data/illustration figures/
- supplementary data/illustration figures/Correlation and distribution/
- supplementary data/illustration figures/GPR/
- supplementary data/illustration figures/shap analysis/
- supplementary data/data summary.docx
- supplementary data/ML results.docx
- supplementary data/ML_models.ipynb
- supplementary data/PC.xlsx
- supplementary data/PDS.xlsx
- supplementary data/PR.xlsx
- supplementary data/Shape Analysis.ipynb
- supplementary data/SR_DS.xlsx
- supplementary data/symbolic_regression.ipynb
- supplementary data/excels results of 8 ML models vs EC4 - AISC360/AISC_Circ.xlsx
- supplementary data/excels results of 8 ML models vs EC4 - AISC360/AISC_DS.xlsx
- supplementary data/excels results of 8 ML models vs EC4 - AISC360/AISC_Rect.xlsx
- supplementary data/excels results of 8 ML models vs EC4 - AISC360/Cat_circ.xlsx
- supplementary data/excels results of 8 ML models vs EC4 - AISC360/Cat_DS.xlsx
- supplementary data/excels results of 8 ML models vs EC4 - AISC360/Cat_rect.xlsx
- supplementary data/excels results of 8 ML models vs EC4 - AISC360/EC4_Circ.xlsx
- supplementary data/excels results of 8 ML models vs EC4 - AISC360/EC4_DS.xlsx
- supplementary data/excels results of 8 ML models vs EC4 - AISC360/EC4_Rect.xlsx
- supplementary data/excels results of 8 ML models vs EC4 - AISC360/Gpr_circ.xlsx
- supplementary data/excels results of 8 ML models vs EC4 - AISC360/Gpr_DS.xlsx
- supplementary data/excels results of 8 ML models vs EC4 - AISC360/Gpr_rect.xlsx
- supplementary data/excels results of 8 ML models vs EC4 - AISC360/LGBM_circ.xlsx
- supplementary data/excels results of 8 ML models vs EC4 - AISC360/LGBM_DS.xlsx
- supplementary data/excels results of 8 ML models vs EC4 - AISC360/LGBM_rect.xlsx
- supplementary data/excels results of 8 ML models vs EC4 - AISC360/ML_circ.xlsx
- supplementary data/excels results of 8 ML models vs EC4 - AISC360/ML_Rec.xlsx
- supplementary data/excels results of 8 ML models vs EC4 - AISC360/ML_Skin.xlsx
- supplementary data/excels results of 8 ML models vs EC4 - AISC360/RF_circ.xlsx
- supplementary data/excels results of 8 ML models vs EC4 - AISC360/RF_DS.xlsx
- supplementary data/excels results of 8 ML models vs EC4 - AISC360/RF_rect.xlsx
- supplementary data/excels results of 8 ML models vs EC4 - AISC360/SR_circ.xlsx
- supplementary data/excels results of 8 ML models vs EC4 - AISC360/SR_DS.xlsx
- supplementary data/excels results of 8 ML models vs EC4 - AISC360/SR_rect.xlsx
- supplementary data/excels results of 8 ML models vs EC4 - AISC360/SVR_Circ.xlsx
- supplementary data/excels results of 8 ML models vs EC4 - AISC360/SVR_rect.xlsx
- supplementary data/excels results of 8 ML models vs EC4 - AISC360/SVR_skin.xlsx
- supplementary data/excels results of 8 ML models vs EC4 - AISC360/XGB_circ.xlsx
- supplementary data/excels results of 8 ML models vs EC4 - AISC360/XGB_DS.xlsx
- supplementary data/excels results of 8 ML models vs EC4 - AISC360/XGB_rect.xlsx
- supplementary data/illustration figures/CIRC1.png
- supplementary data/illustration figures/DS1.png
- supplementary data/illustration figures/RECT1.png
- supplementary data/illustration figures/train_test_circ.png
- supplementary data/illustration figures/train_test_ds.png
- supplementary data/illustration figures/train_test_rec.png
- supplementary data/illustration figures/Correlation and distribution/correlation_circ.png
- supplementary data/illustration figures/Correlation and distribution/correlation_DS.png
- supplementary data/illustration figures/Correlation and distribution/correlation_rect.png
- supplementary data/illustration figures/Correlation and distribution/Distribution_circ.png
- supplementary data/illustration figures/Correlation and distribution/Distribution_circ_before.png
- supplementary data/illustration figures/Correlation and distribution/Distribution_DS.png
- supplementary data/illustration figures/Correlation and distribution/Distribution_rect.png
- supplementary data/illustration figures/GPR/GPR_Predicted_Mean_Confidence_Intervals1.png
- supplementary data/illustration figures/GPR/GPR_Predicted_Mean_Confidence_Intervals1i.png
- supplementary data/illustration figures/GPR/GPR_Predicted_Mean_Confidence_Intervals1i11.png
- supplementary data/illustration figures/GPR/GPR_Predicted_Mean_Confidence_Intervals2.png
- supplementary data/illustration figures/GPR/Rect_GPR_Predicted_Mean_Confidence_Intervals1.png
- supplementary data/illustration figures/GPR/Rect_GPR_Predicted_Mean_Confidence_Intervals2.png
- supplementary data/illustration figures/GPR/Skin_GPR_Predicted_Mean_Confidence_Intervals1.png
- supplementary data/illustration figures/GPR/Skin_GPR_Predicted_Mean_Confidence_Intervals2.png
- supplementary data/illustration figures/shap analysis/decision_plot_circ.png
- supplementary data/illustration figures/shap analysis/decision_plot_ds.png
- supplementary data/illustration figures/shap analysis/decision_plot_rect.png
- supplementary data/illustration figures/shap analysis/shap_summary_plot_circ.png
- supplementary data/illustration figures/shap analysis/shap_summary_plot_ds.png
- supplementary data/illustration figures/shap analysis/shap_summary_plot_rect.png
- supplementary data/illustration figures/shap analysis/summary_plot_circ_short.png
- supplementary data/illustration figures/shap analysis/summary_plot_ds_short.png
- supplementary data/illustration figures/shap analysis/summary_plot_rect_short.png
