# Supplementary material for: Prediction of the axial compression capacity of stub CFST columns using machine learning techniques
Source: Sci Rep. 2024 Feb 5;14:2885. doi: 10.1038/s41598-024-53352-1 (PMC10838919; doi:10.1038/s41598-024-53352-1)
Supplement: Supplementary file 1 — Supplementary Information. [file 41598_2024_53352_MOESM1_ESM.zip › supplementary data/PC.xlsx]

## Sheet: Sheet1
P	D	t	L	Fy	fc
1112.06	101.702	3.0734	203.276	605.084	34.129
1067.57	101.702	3.0734	203.251	605.084	31.1643
1201.02	120.828	4.064	241.325	451.607	34.4048
1201.02	120.802	4.0894	241.351	451.607	29.5785
1112.06	120.828	4.0894	241.351	451.607	25.9243
1201.02	152.629	3.175	304.8	415.133	20.8911
1201.02	152.603	3.1496	304.927	415.133	23.0974
2909.14	152.578	4.9276	304.902	633.421	41.9891
2913.59	152.552	4.9022	304.876	633.421	43.437
355.858	76.4286	1.7018	152.349	363.285	24.959
434.591	76.454	1.6764	152.349	363.285	40.8859
372.316	76.4286	1.7018	152.375	363.285	25.9243
433.257	76.454	1.7018	152.4	363.285	33.3017
434.591	76.454	1.7272	152.476	363.285	33.3017
1325.57	168.656	2.6416	304.8	297.854	17.9264
1218.81	168.656	2.6416	304.8	297.854	34.129
1307.78	169.164	2.6162	304.8	317.159	36.5422
1330.02	169.164	2.6162	304.8	317.159	33.5775
1556.88	168.148	3.6068	304.8	221.322	26.6138
1432.33	168.148	3.6068	304.8	221.322	32.7501
1463.46	168.148	3.6068	304.8	221.322	32.7501
1966.11	168.656	5.0038	304.8	260.622	32.888
1970.56	168.656	5.0038	304.8	260.622	32.888
1983.91	168.656	5.0038	304.8	260.622	27.4411
1983.91	168.656	5.0038	304.8	260.622	27.4411
530.228	82.55	1.397	254	482.633	40.8514
971.19	108	4	324	332.363	40.2781
671.004	100	2.5	300	244.269	35.2261
537.588	100	2	300	236.421	35.2261
505.215	100	1.5	300	232.497	35.2261
1245.87	108	4.5	240	410.058	27.5031
1236.06	108	4.5	240	410.058	27.5031
1255.68	108	4.5	285	410.058	27.5031
1226.25	108	4.5	290	410.058	27.5031
1162.48	108	4.5	340	410.058	27.5031
1167.39	108	4.5	380	410.058	27.5031
1211.54	108	4.5	380	410.058	27.5031
1873.71	160	4.5	400	410.058	27.5031
828.945	100	2.5	400	433.602	46.5774
777.933	100	3	400	426.735	35.585
1638.27	210	2.5	840	237.402	26.539
671.004	100	2.5	380	244.269	35.2261
537.588	100	2	380	236.421	35.2261
505.215	100	1.5	380	232.497	35.2261
538.569	92	3	193.2	260.946	20.4806
501.291	92	3	322	260.946	20.4806
971.19	108	4	432	332.363	40.2781
1638.27	210	2.5	840	237.402	26.539
2452.5	159.3	5.25	409	357.378	33.7936
2051.27	159.3	5.25	409	357.378	33.7936
2109.15	159.3	5.25	409	357.378	33.7936
2043.42	159.3	5.25	409	357.378	33.7936
1905.1	159.3	5.25	409	357.378	33.7936
1912.95	159.3	5.25	409	357.378	33.7936
1814.85	159.3	5.25	409	357.378	33.7936
627.84	105.3	3	312	322.16	23.1464
583.695	105.2	2.95	312	322.16	23.1464
575.847	105.1	2.75	312	322.16	23.1464
768.123	105.3	3.15	312	322.16	38.5575
776.952	105.2	3.05	312	322.16	38.5575
785.781	105.2	3.05	312	322.16	38.5575
758.313	108.3	4.4	312	322.16	23.1464
745.56	108.2	4.45	312	322.16	23.1464
738.693	108.2	4.45	312	322.16	23.1464
1080.08	153.9	1.83	424	357.378	27.7666
1373.4	156.3	3.03	424	357.378	35.585
1864.88	159.3	4.83	420	357.378	33.7936
1912.95	159.8	5.08	425	357.378	33.7936
373.761	101.3	0.55	300	357.378	35.585
343.35	101.3	0.55	300	357.378	35.585
578.79	105	2.86	321	265.164	27.7666
830.907	107.9	4.3	321	265.164	27.7666
805.401	107.9	4.3	320	265.164	27.7666
485.595	102.7	1.65	309	265.164	33.7936
441.45	102.5	1.55	311	265.164	33.7936
438.507	102.3	1.45	312	265.164	33.7936
577.809	105	2.8	311	265.164	27.7666
586.638	105.2	2.9	311	265.164	27.7666
757.332	108.55	4.6	325.7	272.129	29.7051
1746.18	166	5	660	274.68	26.539
1697.13	166	5	660	274.68	26.539
1863.9	166	5	660	274.68	29.6786
1873.71	166	5	660	274.68	29.6786
1697.13	166	5	660	274.68	29.6786
1736.37	166	5	660	274.68	29.6786
2030.67	166	5	660	274.68	29.6786
2109.15	166	5	660	274.68	29.6786
1785.42	166	5	350	274.68	29.6786
2040.48	166	5	350	274.68	29.6786
2001.24	166	5	500	274.68	29.6786
2045.38	166	5	500	274.68	29.6786
1976.71	166	5	660	274.68	29.6786
5905.62	320	7	440	250.155	47.3126
5895.81	320	7	520	250.155	47.3126
6386.31	320	7	520	250.155	47.3126
1118.34	108	4	324	339.23	29.0298
1059.48	108	4	324	339.23	29.0298
1074.19	108	4	324	339.23	29.0298
627.84	101.8	2.94	200	319.806	17.9523
660.213	101.8	2.94	200	319.806	37.3761
953.532	101.8	5.7	200	305.091	17.9523
971.19	101.8	5.7	200	305.091	37.3761
238.383	100	0.52	200	244.269	17.9523
242.307	100	0.52	200	244.269	17.9523
237.402	100	0.52	200	244.269	17.9523
389.457	100	0.52	200	244.269	37.3761
394.362	100	0.52	200	244.269	37.3761
404.172	100	0.52	200	244.269	37.3761
538.569	150	0.7	480	245.25	22.563
744.579	150	0.7	480	245.25	33.4521
2230	159	5.07	477	391.5	41.5
16650	630	7	1890	291.4	36
18000	630	7.61	1890	349.5	35
18600	630	8.44	1890	350	34.5
20500	630	10.21	1890	323.3	38.4
24400	630	11.6	1890	347.2	46
15000	720	8.3	2160	312	15
33600	820	8.93	2460	331	45
30000	1020	9.64	3060	336	16.9
46000	1020	13.25	3060	368.7	28.9
2923.38	178	9	360	283.411	22.1706
2854.71	178	9	360	283.411	22.1706
3217.68	178	9	360	283.411	45.4203
3178.44	178	9	360	283.411	45.4203
1814.85	179	5.5	360	248.585	22.1706
1814.85	179	5.5	360	248.585	23.9364
2040.48	179	5.5	360	248.585	43.6545
2030.67	179	5.5	360	248.585	43.6545
1314.54	174	3	360	266.047	23.9364
1304.73	174	3	360	266.047	23.9364
1608.84	174	3	360	266.047	45.7146
1677.51	174	3	360	266.047	45.7146
11481	323.9	5.6	1000	443.9	92.3
1548	152	1.7	500	270	73
1448	152	1.7	500	270	73
1535	133.1	4.5	397	324.3	67.4781
1145	113.6	3.2	337	354.6	67.4781
894	111.3	2	339	354.6	67.4781
1250	130.6	2.3	396	324.3	67.4781
3030	190	1.11	662	203.1	110.3
2940	190	1.11	656	203.1	110.3
3140	190	1.11	662	203.1	110.3
2462	190	1.11	662	203.1	94.7
3055	190	1.11	664	203.1	110.3
3000	190	1.11	660	203.1	110.3
1275	125	1	438	232	84.7
1239	125	1	438	232	84.7
1491	127	2	445	258	84.7
1339	127	2	445	258	84.7
1995	133	3.5	465	352	84.7
1991	133	3.5	465	352	84.7
1962	133	3.5	465	352	84.7
2273	133	4.7	465	352	84.7
2158	133	4.7	465	352	84.7
2253	133	4.7	465	352	84.7
1535	108	4.5	378	358	77.4
1578	108	4.5	378	358	77.4
1518	108	4.5	378	358	77.4
1662	165	2.82	580.5	363.3	48.3
1678	190	1.94	663.5	256.4	41
1695	190	1.52	664.5	306.1	48.3
1377	190	1.13	664.5	185.7	41
1350	190	0.86	659	210.7	41
2295	165	2.82	580.5	363.3	80.2
2592	190	1.94	663.5	256.4	74.7
2602	190	1.52	663.5	306.1	80.2
2295	190	1.13	662.5	185.7	80.2
2451	190	0.86	663.5	210.7	74.7
2673	165	2.82	577.5	363.3	108
3360	190	1.94	660	256.4	108
3260	190	1.52	661.5	306.1	108
3058	190	1.13	660	185.7	108
3070	190	0.86	662	210.7	108
660	101.4	3.03	304.2	371	23.2
649	101.9	3.03	305.7	371	23.2
682	101.8	3.03	305.4	371	23.2
3568	216.4	6.61	649.2	452	24.3
6565	318.3	10.36	954.9	331	24.2
800	101.7	3.03	305.1	371	40.2
742	101.3	3.03	303.9	371	40.2
4023	216.4	6.61	649.2	452	38.3
7933	318.3	10.36	954.9	331	39.3
877	101.9	3.03	305.7	371	51.3
862	101.5	3.03	304.5	371	51.3
4214	216.4	6.61	649.2	452	46.8
8289	318.5	10.36	955.5	331	52.5
640	120	2.65	360	340	15.32
816	120	2.65	360	340	29.2611
815.4	157.5	1.5	450	308	18.7
907.5	157.7	2.14	450	286	18.7
948	114.43	3.98	300	343	25.1494
1308	114.57	3.99	300	343	83.8473
929	114.43	3.82	300	343	28.0936
1359	114.26	3.93	300	343	87.3908
1380	114.88	4.91	300.5	365	28.0936
1787	115.04	4.92	300	365	95.0083
1413	115.02	5.02	300.5	365	49.1693
1038	114.49	3.75	299.3	343	49.1693
1067	114.29	3.75	300	343	49.1693
998	114.3	3.85	300	343	25.5936
948	114.09	3.85	300.5	343	25.5936
1359	114.54	3.84	300	343	89.0682
1182	114.37	3.85	299.5	343	89.0682
708	100	3	300	303.5	50.0163
820	100	3	300	303.5	50.0163
766	100	3	300	303.5	50.0163
820	100	3	300	303.5	50.0163
780	100	3	300	303.5	50.0163
814	100	3	300	303.5	50.0163
2320	200	3	600	303.5	50.0163
2330	200	3	600	303.5	50.0163
2160	200	3	600	303.5	50.0163
2160	200	3	600	303.5	50.0163
2383	200	3	600	303.5	50.0163
2256	200	3	600	303.5	50.0163
941	149	2.96	447	308	25.4
1781	149	2.96	447	308	77
3277	300	2.96	900	279	41.1
5540	301	2.96	903	279	80.3
6870	450	2.96	1350	279	41.1
6985	450	2.96	1350	279	41.1
1509	122	4.54	366	576	25.4
1657	122	4.54	366	576	40.5
1663	122	4.54	366	576	40.5
2100	122	4.54	366	576	77
5578	238	4.54	714	507	77
7260	361	4.54	1083	525	41.1
7045	360	4.54	1080	525	41.1
11505	360	4.54	1080	525	85.1
2275	108	6.47	324	853	25.4
2446	109	6.47	327	853	40.5
2402	108	6.47	324	853	40.5
2713	108	6.47	324	853	77
4964	222	6.47	666	843	25.4
5638	222	6.47	666	843	40.5
5714	222	6.47	666	843	40.5
7304	222	6.47	666	843	77
8475	337	6.47	1011	823	25.4
9668	337	6.47	1011	823	41.1
9835	337	6.47	1011	823	41.1
13776	337	6.47	1011	823	85.1
1287	180	1.49	555	222.7	37.2281
1024	150	1.5	459	222.7	37.2281
800	135	1.46	417	222.7	37.2281
690	120	1.51	369	222.7	41.4364
3400	219	4.78	650	350	42.5315
3350	219	4.72	650	350	42.5315
3150	219	4.75	650	350	35.2485
2080	165	2.73	510	350	67.8644
1750	165	2.72	510	350	48.6053
1560	165	2.75	510	350	38.645
1125	100	1.9	300	404	111.694
1085	100	1.9	300	404	111.694
1100	100	1.9	300	404	111.694
1170	100	1.9	300	404	111.694
666.6	111.64	1.9	400	261.3	40.0294
701.9	111.64	1.9	400	261.3	48.3234
1011	113.64	3.64	400	259.6	48.3234
752	76.21	2.52	300	286	145
762	76.12	2.51	300	286	145
774	76.11	2.48	300	286	145
805	76.19	2.99	300	278	145
796	75.84	2.99	300	278	145
801	75.97	2.98	300	278	145
841	76.18	3.31	300	305	145
901.81	114.3	2.74	300	235	56.2
981.23	114.3	2.74	300	235	66.75
1295.06	114.3	2.74	300	235	107.2
1735.77	114.3	5.9	300	355	56.2
1818.62	114.3	5.9	300	355	66.75
1989.86	114.3	5.9	300	355	107.2
1008	165	2.37	615	287.5	24.086
996	165	2.37	615	287.5	24.086
29050	558.1	16.53	997.5	546	25.4158
28830	557.65	16.52	994.9	546	25.4158
29590	559.4	16.54	994.85	546	25.4158
1823	153	1.54	306	345	75.8216
1842	153	1.54	306	345	75.8216
1872	153	1.54	306	345	75.8216
4871	250	2.48	500	326	75.8216
4528	250	2.48	500	326	75.8216
4733	250	2.48	500	326	75.8216
9163	372	3.64	744	320	75.8216
9996	372	3.64	744	320	75.8216
9604	372	3.64	744	320	75.8216
15827	469	4.66	938	291	75.8216
16670	469	4.66	938	291	75.8216
15239	469	4.66	938	291	75.8216
2117	157	2.48	314	326	75.8216
2058	157	2.48	314	326	75.8216
2068	157	2.48	314	326	75.8216
6811	282	4.36	564	322	75.8216
6380	282	4.36	564	322	75.8216
6860	282	4.36	564	322	75.8216
9947	358	5.66	716	290	75.8216
10045	358	5.66	716	290	75.8216
9609	358	5.66	716	290	75.8216
17787	474	7.42	948	317	75.8216
18306	474	7.42	948	317	75.8216
17885	474	7.42	948	317	75.8216
2264	153	3.64	306	320	75.8216
2274	153	3.64	306	320	75.8216
2205	153	3.64	306	320	75.8216
5390	235	5.66	470	290	75.8216
5047	235	5.66	470	290	75.8216
5096	235	5.66	470	290	75.8216
13936	393	9.38	786	312	75.8216
14406	393	9.38	786	312	75.8216
14161	393	9.38	786	312	75.8216
20237	477	11.36	954	310	75.8216
20462	477	11.36	954	310	75.8216
19854	477	11.36	954	310	75.8216
2422	114.3	3.6	250	403	166.56
2340	114.3	3.6	250	403	166.56
2610	114.3	6.3	250	428	166.56
2633	114.3	6.3	250	428	166.56
7837	219.1	5	600	380	177.696
5241	219.1	10	600	381	49.536
9085	219.1	10	600	381	177.696
6915	219.1	6.3	600	300	156.48
7407	219.1	6.3	600	300	168.384
6838	219.1	6.3	600	300	142.848
7569	219.1	6.3	600	300	167.52
2375.7	168.3	2.8	300	317.8	93.74
2021.7	159	3	300	336.28	90.85
1417.2	120	2.5	300	445.52	94.68
724	100	3	300	432.09	34.04
1141.3	100	3	300	432.82	93.51
703.3	101.6	3	300	425.03	34.04
1075.5	101.6	3	300	425.03	93.51
3020	140	4.42	420	1020	52.5
4274	140	6.27	420	1153	52.5
4436	140	8.36	420	813	52.5
5420	140	10.46	420	773	52.5
3215	140	6.21	420	359	125
3202	140	6.21	420	359	125
3354	140	8.19	420	389	125
3398	140	8.19	420	389	125
4104	140	11.58	420	367	125
4300	140	11.58	420	367	125
5135	140	16.72	420	389	125
5120	140	16.72	420	389	125
4516	140	4.42	420	1020	125
4312	140	4.42	420	1020	125
5386	140	6.27	420	1153	125
5354	140	6.27	420	1153	125
5531	140	8.36	420	813	125
5502	140	8.36	420	813	125
6339	140	10.46	420	773	125
6187	140	10.46	420	773	125
904	113.7	2.09	342	269.9	59
1491	113.7	2.06	342	269.9	113.2
1535	113.7	2.05	342	269.9	130.8
1163	114.9	3.93	342	304.3	59
1631	114.9	4.01	342	304.3	113.2
1748	114.9	4.01	342	304.3	130.8
1249	107.9	7.99	342	251.8	59
1482	107.9	8.01	342	251.8	113.2
1613	107.9	8.03	342	251.8	130.8
1777.6	152.4	2.11	450	336	70.8
1064.7	89	5.04	222.9	388	72.9
1047.9	88.98	5.1	222.8	388	72.9
1047.4	89.14	4.93	222	388	66.8
1000.7	89.01	5.02	222.6	388	39.9
2569.7	139.35	5.06	349.9	458	72.9
2330.2	139.06	5.13	349.1	458	66.8
2085.8	139.56	5.08	350	458	39.9
2450.4	140.66	6.32	349.5	397	72.9
2386	141.14	6.35	349	397	66.8
2190.5	140.39	6.28	349.7	397	39.9
2225.5	140.54	6.26	349.7	397	39.9
4979.7	168.53	11.93	420	460	72.9
4984.9	168.27	12.06	420.7	460	66.8
4917.2	168.14	12.06	420.5	460	39.9
1062.3	89.03	5.03	222.9	388	72.6
1085.4	89.11	4.97	222.5	388	78.7
1077.5	89.04	5	222.9	388	65.2
1054.8	89.04	4.94	222.7	388	65.2
1050.7	89.02	5.06	222.7	388	61.7
1053.9	89.04	4.99	222.8	388	61.7
1050.9	89	4.92	222.8	388	55.2
2645.2	139.6	5.1	349.7	458	72.6
2510.3	138.9	5.15	349.1	458	78.7
2332.2	139.4	5.1	349.3	458	65.2
2308.8	139.3	5.07	349.3	458	61.7
2312.4	139.48	5.09	350	458	61.7
2131.7	139.35	5.09	347.8	458	55.2
2204.1	139.68	5.09	349	458	55.2
2663.7	140.33	6.29	349.7	397	72.6
2550.3	140.92	6.34	349	397	78.7
2418	140.54	6.28	349.5	397	65.2
2406.6	140.78	6.31	379	397	65.2
2302.8	140.75	6.29	349.6	397	61.7
2238.9	140.8	6.28	349.6	397	55.2
2249.6	140.88	6.32	349.2	397	55.2
5000	168.44	11.98	420.8	460	72.6
4955.5	168.33	12.08	421	460	78.7
4992.1	168.57	11.98	420.5	460	65.2
4992.3	168.33	11.85	420.2	460	61.7
1823	153	1.54	306	345	75.8216
1842	153	1.54	306	345	75.8216
1872	153	1.54	306	345	75.8216
4871	250	2.48	500	326	75.8216
4528	250	2.48	500	326	75.8216
4733	250	2.48	500	326	75.8216
9163	372	3.64	744	320	75.8216
9996	372	3.64	744	320	75.8216
9604	372	3.64	744	320	75.8216
15827	469	4.66	938	291	75.8216
16670	469	4.66	938	291	75.8216
15239	469	4.66	938	291	75.8216
2117	157	2.48	314	326	75.8216
2058	157	2.48	314	326	75.8216
2068	157	2.48	314	326	75.8216
6811	282	4.36	564	322	75.8216
6380	282	4.36	564	322	75.8216
6860	282	4.36	564	322	75.8216
9947	358	5.66	716	290	75.8216
10045	358	5.66	716	290	75.8216
9607	358	5.66	716	290	75.8216
17787	474	7.42	948	317	75.8216
18306	474	7.42	948	317	75.8216
17885	474	7.42	948	317	75.8216
2264	153	3.64	306	320	75.8216
2274	153	3.64	306	320	75.8216
2205	153	3.64	306	320	75.8216
5390	235	5.66	470	290	75.8216
5047	235	5.66	470	290	75.8216
5096	235	5.66	470	290	75.8216
13936	393	9.38	786	312	75.8216
14406	393	9.38	786	312	75.8216
14161	393	9.38	786	312	75.8216
20237	477	11.36	954	310	75.8216
20462	477	11.36	954	310	75.8216
19854	477	11.36	954	310	75.8216
3855.33	301.5	4.5	600	381.609	26.6518
4542.03	298.48	5.74	600	400.248	26.6518
4924.62	298.35	7.65	600	384.552	26.6518
5915.43	297	11.88	600	348.255	26.6518
4551.84	301.5	4.5	600	381.609	34.1859
5130.63	298.48	5.74	600	400.248	31.0781
5827.14	298.35	7.65	600	384.552	34.0917
7229.97	297	11.88	600	348.255	34.1859
8603.37	301.34	11.59	600	471.861	34.1859
7946.1	298.48	5.74	600	400.248	79.202
8397.36	298.35	7.65	600	384.552	79.202
9397.98	297	11.88	600	348.255	79.202
1068	129	3	387	306	45.5131
1280	131	4	393	306	45.5131
1454	133	5	399	306	45.5131
1095	129	3	387	306	52.281
1320	131	4	393	306	52.281
1548	133	5	399	306	52.281
1266	129	3	387	306	60.6526
1469	131	4	393	306	60.6526
1659	133	5	399	306	60.6526
1118	129	3	387	306	47.9479
1093	129	3	387	306	47.0102
1162	129	3	387	306	50.2989
1403	131	4	393	306	47.9479
1360	131	4	393	306	47.0102
1459	131	4	393	306	50.2989
1518	133	5	399	306	47.9479
1470	133	5	399	306	47.0102
1569	133	5	399	306	50.2989
1147	129	3	387	306	55.2182
1128	129	3	387	306	53.7005
1192	129	3	387	306	57.3107
1430	131	4	393	306	55.2182
1389	131	4	393	306	53.7005
1452	131	4	393	306	57.3107
1609	133	5	399	306	55.2182
1581	133	5	399	306	53.7005
1661	133	5	399	306	57.3107
1301	129	3	387	306	65.3568
1287	129	3	387	306	62.4732
1356	129	3	387	306	67.092
1496	131	4	393	306	65.3568
1482	131	4	393	306	62.4732
1542	131	4	393	306	67.092
1712	133	5	399	306	65.3568
1673	133	5	399	306	62.4732
1774	133	5	399	306	67.092
312	60	1.87	180	282	75.6266
320	60	1.87	180	282	75.6266
822	100	1.87	300	282	75.6266
845	100	1.87	300	282	75.6266
1701	150	1.87	450	282	75.6266
1670	150	1.87	450	282	75.6266
2783	200	1.87	600	282	75.6266
2824	200	1.87	600	282	75.6266
3950	250	1.87	750	282	75.6266
4102	250	1.87	750	282	75.6266
427	60	2	180	404	75.6266
415	60	2	180	404	75.6266
930	100	2	300	404	75.6266
920	100	2	300	404	75.6266
1870	150	2	450	404	75.6266
1743	150	2	450	404	75.6266
3020	200	2	600	404	75.6266
3011	200	2	600	404	75.6266
4442	250	2	750	404	75.6266
4550	250	2	750	404	75.6266
432	60	2	180	404	80.3158
437	60	2	180	404	80.3158
1980	150	2	450	404	80.3158
1910	150	2	450	404	80.3158
4720	250	2	750	404	80.3158
4800	250	2	750	404	80.3158
1704.26	114	6	400	370	78.6687
1735.46	114	6	400	370	82.4366
2008.69	114	8	400	368	78.6687
1996.84	114	8	400	368	82.4366
424.5	76	3	228	255	29.9609
394	76	3	228	255	29.9609
522	89	3	267	255	29.9609
516	89	3	267	255	29.9609
592	100	3	300	255	29.9609
590	100	3	300	255	29.9609
354.5	76	2	228	255	29.9609
342.5	76	2	304	255	29.9609
424.5	76	3	228	255	29.9609
394	76	3	304	255	29.9609
2629.6	180	4	540	340	45.1393
2440.4	180	4	540	340	45.1393
4338	240	3.05	720	571.2	49.8195
4357	240	3.04	720	648.9	49.8195
4425	240	3.05	720	571.2	49.8195
4438	240	3.04	720	648.9	49.8195
4100	219	7.06	659	429	54.5179
5050	219	7.06	659	429	72.5481
4200	273	5	816	312	45.1237
5050	273	5	816	312	54.5179
6150	273	5	816	312	72.5481
4020	273	3.5	813	305	45.1237
4500	273	3.5	813	305	54.5179
5450	273	3.5	818	305	72.5481
5300	325	3.57	971	329	45.1237
6050	325	3.57	971	329	54.5179
6750	376	3.28	1125	305	45.1237
1510	141.42	2.35	525	734	39.1795
1570	141.44	2.22	525	734	39.1795
1610	140.84	2.37	525	734	39.1795
2150	151.05	2.98	562.5	691	39.1795
2050	150.62	3.04	562.5	691	39.1795
1970	151.5	2.98	563	691	39.1795
2290	182.5	2.27	675	734	39.1795
2300	181.8	2.17	675	734	39.1795
2400	181.15	2.27	675	734	39.1795
3250	220	2.13	825	734	39.1795
3070	221.5	2.17	825	734	39.1795
2950	220.97	2.13	825	734	39.1795
4300	261.7	2.13	975	734	39.1795
4080	261.9	2.11	975	734	39.1795
4150	262	2.16	975	734	39.1795
6816	280	8	1000	495	38
9648	280	8	1000	495	82
11868	280	8	1000	495	117
1750	180	3	540	320.5	36.9127
1180	140	3	540	294.5	36.9127
4195	276	5.14	689	275	45.9061
4195	275.5	5.09	689	275	45.9061
15576	550	9.86	1376	265	45.9061
39546	879.5	15.55	2198	260	45.9061
3956	275	4.18	689	281	45.9061
3956	275	4.14	688	281	45.9061
14037	551.3	7.86	1376	263	45.9061
59361	1100.4	16.48	2748	267	45.9061
3983	327	2	750	280	34.5685
690.5	112	3	342	288.53	19.2009
594	88.7	3.98	265	392.2	22.7
1805	168.8	5.01	500	411.3	22.7
2034	168.7	7.96	500	330	22.7
1420	133	4.75	400	338	24.9362
1380	133	4.75	400	338	24.9362
1395	133	4.75	400	338	24.9362
390	60.3	4.5	200	225	47.05
395	60.3	4.5	200	225	47.05
97758.9	800	20	2000	435	150
104467	800	20	2000	535	150
110960	800	20	2000	635	150
117093	800	20	2000	735	150
85665.4	800	20	2000	535	110
94037.9	800	20	2000	535	130
113527	800	20	2000	535	170
123351	800	20	2000	535	190
89551.5	800	8	2000	535	150
93089.1	800	12	2000	535	150
97551.8	800	14	2000	535	150
100223	800	16	2000	535	150
100661	800	18	2000	535	150
63098	600	20	1500	535	150
81798.6	700	20	1750	535	150
129354	900	20	2250	535	150
155156	1000	20	2500	535	150
104834	800	20	1600	535	150
104675	800	20	1800	535	150
104200	800	20	2200	535	150
103848	800	20	2400	535	150
354.5	76	2	228	255	29.9609
326	76	2	304	255	29.9609
424.5	76	3	228	255	29.9609
394	76	3	304	255	29.9609
2374	189.2	5.11	567.6	346.9	38
3168	189.6	5.09	568.8	464	38
2330.8	159	4.64	477	397.2	46.6887
2247.6	159	4.64	477	397.2	46.6887
662	90	3	300	381	36.1312
925.2	90	4.5	300	357	36.1312
1510.39	159	4.5	447	317.6	31.4
1607.33	159	4.5	447	317.6	31.4
2137.9	159	6	447	325.4	31.4
2076.04	159	6	447	325.4	31.4
1750	180	3	540	320.5	36.9127
1180	140	3	540	294.5	36.9127
1413.9	165	2.3	500	332.47	34.2
1396.5	165	2.3	500	332.47	34.2
1672.9	165	3	500	377.06	34.2
1642	165	3	500	377.06	34.2
1732	165	3.5	500	361.34	34.2
1757	165	3.5	500	361.34	34.2
1919.6	165	4	500	386.04	34.2
1941.5	165	4	500	386.04	34.2
2015.5	165	4.5	500	385.85	34.2
2068.4	165	4.5	500	385.85	34.2
1140	140	4	420	310	27.3075
1850	108	6	324	343.5	101.133
1950	108	6	324	343.5	111.117
2120	108	6	324	343.5	117.173
2340	108	10	324	384.8	101.133
2300	108	10	324	384.8	111.117
2460	108	10	324	384.8	117.173
1793.9	159	4	636	466.5	25.1234
1768	114	6	400	406	65.7152
2115	114	8	400	400	65.7152
1815	114	6	400	406	69.1782
1943	114	8	400	400	69.1782
1727	165	4.25	495	351	33.9435
1632	165	4.25	495	351	33.9435
1873	165	4.25	495	351	38.8668
1891	165	4.25	495	351	38.8668
2210	165	4.25	495	351	49.4281
2196	165	4.25	495	351	49.4281
1120.2	102	3.4	200	311	71.8
1084.9	102	3.4	400	311	71.8
1121.75	114	4.5	342	335.04	41.67
1387.75	114	4.5	342	335.04	64.31
1401.42	133	4.5	399	335.04	41.67
1677.61	133	4.5	399	335.04	64.31
1795.7	133	6	399	381.79	41.67
2005.17	133	6	399	381.79	64.31
983	114	2.5	200	365	46.8
1265.62	114	2.5	200	365	65.7
2195.32	203	4	609	325.7	40.4
1322	140	3	600	300	36.7
1390	140	6	600	300	36.7
1852	180	3	600	320	36.7
1918	180	6	600	320	36.7
1303	150	3.55	450	326	24.5386
1375	150	3.55	450	326	30.8782
1106.5	114	3.01	280	301.4	48.2853
1265.9	114	4.03	280	330.74	48.2853
345	87.1	1.9	252.59	255	26
351	87.1	1.9	252.59	255	26
325	87.1	1.9	348.4	255	26
340	87.1	1.9	348.4	255	26
1265.1	165	2	330	242	28.7511
1364.7	165	3	330	242	28.7511
1438.4	165	4	330	242	28.7511
977.24	114	4	280	330.74	29.2272
981.39	114	4	280	330.74	35.9202
1130.38	114	4	280	330.74	42.6829
2645	250	4	800	276	25.5133
3611	300	4	800	276	25.5133
