# Supplementary material for: Prediction of the axial compression capacity of stub CFST columns using machine learning techniques
Source: Sci Rep. 2024 Feb 5;14:2885. doi: 10.1038/s41598-024-53352-1 (PMC10838919; doi:10.1038/s41598-024-53352-1)
Supplement: Supplementary file 1 — Supplementary Information. [file 41598_2024_53352_MOESM1_ESM.zip › supplementary data/PDS.xlsx]

## Sheet: Sheet1
P	L	Do	to	Di	ti	fyo	fyi	fc
348	229	75.4	1.29	62.7	1.23	486	470	58.6
348	229	75.2	1.19	62.4	1.2	486	470	58.6
395	229	76.3	1.78	62	1	486	470	58.6
395	229	76.3	1.74	62	0.94	512	470	58.6
386	229	81.5	1.11	62.7	1.14	524	470	58.6
395	229	81.5	1.14	62.2	1.13	524	470	58.6
378	229	87.4	0.99	61.8	0.87	428	452	58.6
385	229	87.3	0.94	61.6	0.88	428	452	58.6
283	229	99.7	0.59	80.3	0.55	409	474	58.6
380	229	99.9	0.7	74	0.62	409	512	58.6
443	229	99.8	0.66	61.4	0.55	409	432	58.6
644	229	101.7	1.61	61.5	0.56	409	432	58.6
477	229	101.4	1.56	63.4	1.15	255	216	58.6
417	229	101.5	1.65	76.1	1.19	255	235	58.6
598	229	114.3	1.64	63.5	1.12	262	216	58.6
551	229	114.3	1.64	76.1	1.14	262	235	58.6
524	229	114.3	1.64	88.9	1.56	262	286	58.6
283	229	74.8	1.03	62	1	486	470	58.6
285	229	74.7	0.97	62	0.94	486	470	58.6
330	229	81	0.9	62	1	524	470	58.6
335	229	81	0.87	62	0.94	524	470	58.6
432	229	87.9	1.26	61.4	0.89	428	452	58.6
408	229	87.9	1.17	61.2	0.85	444	452	58.6
299	229	99.9	0.69	86.8	0.61	409	444	58.6
357	229	99.9	0.71	80.5	0.67	409	474	58.6
357	229	88.8	1.55	63.5	1.16	286	216	58.6
1790	540	180	3	48	3	275.9	396.1	47.4
1791	540	180	3	48	3	275.9	396.1	47.4
1648	540	180	3	88	3	275.9	370.2	47.4
1650	540	180	3	88	3	275.9	370.2	47.4
1435	540	180	3	140	3	275.9	342	47.4
1358	540	180	3	140	3	275.9	342	47.4
904	342	114	3	58	3	294.5	374.5	47.4
898	342	114	3	58	3	294.5	374.5	47.4
2421	720	240	3	114	3	275.9	294.5	47.4
2460	720	240	3	114	3	275.9	294.5	47.4
3331	900	300	3	165	3	275.9	320.5	47.4
3266	900	300	3	165	3	275.9	320.5	47.4
1665	400	114.3	6	48.3	2.9	454	425	63.4
1441	400	114.3	4.8	48.3	2.9	416	425	63.4
1243	400	114.3	3.6	48.3	2.9	453	425	63.4
1145	400	114.3	3.2	48.3	2.9	430	425	63.4
1629	400	165.1	3.5	101.6	3.3	433	394	63.4
1613	500	165.1	3	101.6	3.2	395	394	63.4
1487	500	163.8	2.35	101.6	3.2	395	394	63.4
1328	500	163	1.95	101.6	3.2	395	394	63.4
1236	500	162.5	1.7	101.6	3.2	395	394	63.4
1418	400	114.5	5.9	48.4	2.8	454	425	63.4
1390	400	114.6	4.7	48.4	2.8	416	425	63.4
1191	400	114.4	3.5	48.4	2.8	453	425	63.4
1100	400	114.2	3	48.4	2.8	430	425	63.4
1700	400	165.1	3.5	101.8	3.1	433	410	63.4
540	400	160	1	75	1	220	220	23.6
728	400	160	1.5	75	1.5	255	255	23.6
589	400	160	1.5	112	1.5	255	255	23.6
879	400	160	2.1	75	2.1	300	300	23.6
703	400	160	2.1	112	2.1	300	300	23.6
1990	720	240	3	120	3	280	280	29
2207	720	240	3	80	3	280	280	29
2517	720	240	4	120	4	280	280	29
2735	720	240	4	80	4	280	280	29
635	450	158	0.9	38	0.9	221	221	18.7
540	450	159	0.9	76	0.9	221	221	18.7
378.3	450	159	0.9	114	0.9	221	221	18.7
851.6	450	158	1.5	39	1.5	308	308	18.7
728.1	450	158	1.5	77	1.5	308	308	18.7
589	450	158	1.5	114	1.5	308	308	18.7
968.2	450	158	2.14	40	2.14	286	286	18.7
879.1	450	158	2.14	77	2.14	286	286	18.7
703.6	450	157	2.14	115	2.14	286	286	18.7
5499	1050	350	3.82	231	2.92	439.3	396.5	44.4
5396	1050	350	3.82	231	2.92	439.3	396.5	44.4
879	117	139	2	75	3	250	250	46.7
930	234	139	2	75	3	250	250	46.7
807	351	139	2	75	3	250	250	46.7
810	468	139	2	75	3	250	250	46.7
877	585	139	2	75	3	250	250	46.7
698	342	114	2	48	1.6	278.7	235	40.2
660	342	114	2	48	1.6	278.7	235	40.2
601	342	114	2	76	1.6	278.7	235	40.2
578	342	114	2	76	1.6	278.7	235	40.2
493	342	114	2	89	1.6	278.7	235	40.2
520	342	114	2	89	1.6	278.7	235	40.2
583	300	101.8	1.7	49.6	1.53	353.3	376.5	40.1
634	300	101.8	1.7	50.9	3.07	353.3	228.9	40.1
593	300	101.9	2.79	49.6	1.53	226	376.5	40.1
681	300	101.9	2.79	50.9	3.07	226	228.9	40.1
804	350	114.1	2.79	49.6	1.63	281.2	376.5	40.1
902	350	114.1	2.79	50.9	3.07	281.2	228.9	40.1
1055	450	152.6	1.6	49.6	1.53	314.5	376.5	40.1
997	450	152.6	1.6	50.9	1.66	314.5	398.8	40.1
825	450	152.6	1.6	49.6	1.7	314.5	353.3	40.1
882	450	152.6	1.6	50.9	2.79	314.5	226	40.1
1569	450	168.4	3.22	49.6	1.53	281.5	376.5	40.1
1470	450	168.4	3.22	76.2	1.66	281.5	398.9	40.1
1464	450	168.4	3.22	89.2	3.22	281.5	259.2	40.1
1332	450	168.4	3.22	101.8	1.7	281.5	353.3	40.1
1354	450	168.4	3.22	101.9	2.79	281.5	226	40.1
1319	450	168.4	3.22	114.1	2.79	281.5	281.2	40.1
1653	400	202.7	1.99	50.9	3.07	304	228.9	40.1
1658	400	202.7	1.99	76.2	1.66	304	398.9	40.1
1625	400	202.7	1.99	101.9	2.79	304	226	40.1
1142	400	202.7	1.99	152.6	1.6	304	314.5	40.1
1410	350	140.2	2.92	22.1	4.09	300	794	40.5
1845	350	140.2	2.91	22.1	4.1	300	794	79.9
2321	350	140.2	2.89	22.1	4.08	300	794	115.6
1423	350	140.3	2.89	32	5.48	300	619	40.5
2012	350	140.2	2.92	31.9	5.27	300	619	79.9
2537	350	140.1	2.91	31.9	5.36	300	619	115.6
1626	350	140.1	2.91	38.1	7.63	300	433	40.5
2083	350	140.1	2.9	38	7.51	300	433	79.9
2500	350	140.2	2.9	37.9	7.39	300	433	115.6
2543	350	140.2	2.9	55.1	10.62	300	739	40.5
2775	350	140.1	2.9	55.2	10.76	300	739	79.9
2025	350	140.1	2.87	89	3.89	300	1029	40.5
2107	350	140.1	2.86	89.1	3.91	300	1029	79.9
2195	350	140.2	2.88	89.1	3.91	300	1029	115.6
1750	413	165.3	2.94	22	4.14	276	794	40.5
2413	413	165.2	2.94	22.1	4.09	276	794	79.9
2911	413	165.3	2.94	22.1	4.04	276	794	115.6
1943	413	165.3	2.93	31.9	5.35	276	619	40.5
1891	413	165.3	2.94	31.9	5.39	276	619	40.5
2550	413	165.3	2.94	31.8	5.25	276	619	79.9
2375	413	165.5	2.92	89	3.92	276	1029	40.5
2580	413	165.4	2.91	89.1	3.91	276	1029	79.9
2671	413	165.2	2.92	88.9	3.88	276	1029	115.6
7242	1068	356	5.5	219	3.3	618	356	38.8
7159	1068	356	5.5	219	3.3	618	356	38.8
6917	1068	356	5.5	168	3.3	618	357	38.8
8516	1068	356	5.5	168	3.3	618	357	38.8
1421.54	342.9	114.3	5.85	60.3	2.52	455	396	38.5
1574.26	342.9	114.3	5.85	60.3	5.77	455	310	38.5
734.6	342.9	114.3	2.73	60.3	2.52	285	396	38.5
913.7	342.9	114.3	2.73	60.3	5.77	285	310	38.5
1505.67	342.9	114.3	5.85	60.3	2.52	455	396	64.3
1666.41	342.9	114.3	5.85	60.3	5.77	455	310	64.3
899.21	342.9	114.3	2.73	60.3	2.52	285	396	64.3
1088.06	342.9	114.3	2.73	60.3	5.77	285	310	64.3
789.42	342.9	114.3	2.74	60.3	2.52	355	396	41
1681.98	342.9	114.3	6.11	60.3	2.52	535	396	41
969.16	342.9	114.3	2.74	60.3	5.77	355	310	41
1823.35	342.9	114.3	6.11	60.3	5.77	535	310	41
914.32	342.9	114.3	2.74	60.3	2.52	355	396	67.9
1752.59	342.9	114.3	6.11	60.3	2.52	535	396	67.9
1068.06	342.9	114.3	2.74	60.3	5.77	355	310	67.9
1889.69	342.9	114.3	6.11	60.3	5.77	535	310	67.9
2718	571.8	190.6	5.15	34	3.08	346.9	348.2	37.4
2724	571.5	190.5	5.13	33.9	3.1	346.9	348.2	37.4
2718	571.5	190.5	5.15	59.6	3.32	346.9	342.1	37.4
2482	564.6	188.2	5.04	59.1	3.28	346.9	342.1	37.4
2626	572.1	190.7	5.11	101.6	4.03	346.9	345.8	37.4
2462	567.6	189.2	5.08	101.2	4.05	346.9	345.8	37.4
3182	566.7	188.9	5.09	33.7	3.09	464	348.2	37.4
3232	566.7	188.9	5.12	33.5	3.06	464	348.2	37.4
3286	573	191	5.15	59.4	3.31	464	342.1	37.4
3242	570.3	190.1	5.11	59.1	3.29	464	342.1	37.4
3082	572.1	190.7	5.15	101.1	4.1	464	345.8	37.4
3192	572.1	190.7	5.09	100.9	4.07	464	345.8	37.4
2460	571.2	190.4	5.15	59.9	3.33	346.9	342.1	28.9
2494	570	190	5.11	59.1	3.31	346.9	342.1	28.9
2623	567.3	189.1	5.1	59.4	3.35	346.9	342.1	37.4
2588	570.3	190.1	5.07	59.7	3.35	346.9	342.1	37.4
2950	569.7	189.9	5.12	58.9	3.31	346.9	342.1	50.7
3026	565.8	188.6	5.08	58.9	3.33	346.9	342.1	50.7
2376	570.9	190.3	4.26	59.4	3.36	336.8	342.1	37.4
2406	570.3	190.1	4.21	59.3	3.3	336.8	342.1	37.4
2611	569.1	189.7	5.12	59.5	3.32	346.9	342.1	37.4
2579	556.4	188.8	5.08	59.5	3.31	346.9	342.1	37.4
2894	567.3	189.1	6.77	59.7	3.34	327.3	342.1	37.4
2928	565.8	188.6	6.73	59.8	3.33	327.3	342.1	37.4
2060	495.6	165.2	3.68	42.5	3.19	357.7	409.8	53.7
2003	494.7	164.9	3.69	42.7	3.2	357.7	409.8	53.7
2423	495	165	3.68	42.6	3.21	357.7	409.8	90.7
2446	495.3	165.1	3.7	42.7	3.19	357.7	409.8	90.7
3068	494.4	164.8	3.69	42.6	3.2	357.7	409.8	141
3110	494.7	164.9	3.69	42.5	3.2	357.7	409.8	141
1831	495	165	3.7	76	2.8	357.7	385.6	53.7
1876	495	165	3.7	76.2	2.79	357.7	385.6	53.7
2174	495.3	165.1	3.67	76.1	2.81	357.7	385.6	90.7
2202	495.6	165.2	3.69	76.4	2.8	357.7	385.6	90.7
2732	494.4	164.8	3.68	76.3	2.8	357.7	385.6	141
2736	494.1	164.7	3.71	76.1	2.78	357.7	385.6	141
2183	495.9	165.3	5.96	76.1	2.79	347	385.6	53.7
2203	495	165	5.99	76.2	2.81	347	385.6	53.7
2666	494.7	164.9	6.01	75.9	2.8	347	385.6	90.7
2631	494.4	164.8	6	75.8	2.8	347	385.6	90.7
3110	494.7	164.9	6.01	76	2.81	347	385.6	141
3032	494.4	164.8	6	76.1	2.78	347	385.6	141
2645	495.6	165.2	5.95	76.1	2.79	428.6	385.6	53.7
2601	495	165	5.96	76	2.79	428.6	385.6	53.7
2971	495	165	5.99	75.8	2.8	428.6	385.6	90.7
2911	495	165	6.01	75.9	2.78	428.6	385.6	90.7
3322	495.3	165.1	5.94	75.9	2.8	428.6	385.6	141
3304	494.7	164.9	6.02	76.1	2.8	428.6	385.6	141
2750	1100	300	4	180	2	250	250	28
2311	1100	300	2	180	2	250	250	28
1232.4	500	140	3	48	5	285	290	35.2717
1223.7	500	140	3	58	5	285	290	35.2717
1347	500	140	5	68	3	290	285	35.2717
1334.3	500	140	5	78	3	290	285	35.2717
1852.2	500	180	3	48	5	300	320	35.2717
1841.4	500	180	3	58	5	300	320	35.2717
2057.5	500	180	5	68	3	320	300	35.2717
2043.3	500	180	5	78	3	320	300	35.2717
10897	1500	300	6	135	4	763	748	89.2291
12015	1500	300	6	100	4	763	748	89.2291
11179	1500	300	6	135	4	763	748	88.9935
11867	1500	300	6	100	4	763	748	88.9935
1667.7	300	170	3.58	114.1	3.58	365	380	35
1687.7	300	170	3.58	76.1	3.58	365	320	35
2718	571.8	190.6	5.15	34	3.08	346.9	348.2	38
2718	571.5	190.5	5.15	59.6	3.32	346.9	342.1	38
2626	572.1	190.7	5.11	101.6	4.03	346.9	345.8	38
3182	566.7	188.9	5.09	33.7	3.09	464	348.2	38
3286	573	191	5.15	59.4	3.31	464	342.1	38
3082	572.1	190.7	5.15	101.1	4.1	464	345.8	38
2460	571.2	190.4	5.15	59.9	3.33	346.9	342.1	29
2623	567.3	189.1	5.1	59.4	3.35	346.9	342.1	38
2950	569.7	189.9	5.12	58.9	3.31	346.9	342.1	51
2376	570.9	190.3	4.26	59.4	3.36	336.8	342.1	38
2611	569.1	189.7	5.12	59.5	3.32	346.9	342.1	38
2894	567.3	189.1	6.77	59.7	3.34	327.3	342.1	38
1285.25	360	121.33	4.43	57.87	4.03	486	450	39.0232
1439.42	360	121.25	4.37	57.71	4.03	486	450	51.7769
2837.7	600	200	2.74	60	2.74	358.5	358.5	57.5731
1975.3	600	200	2.74	140	2.74	358.5	358.5	57.5731
1640.8	600	200	2.74	140	2.74	358.5	358.5	35.7405
1662.5	540	180	3	102	3	275.9	320.5	36.9127
1607	540	165	3	73	3	304.3	370.2	36.9127
1430	540	140	3	48	3	342	396.1	36.9127
324.74	233	86	1	39	1	345	345	19.51
263.99	232	86	1	39	1	345	345	10.35
361.07	234	86	1	41	2	345	345	20.92
334.39	234	86	1	41	2	345	345	9.84
418.78	233	88	2	39	1	345	345	20.18
367.99	233	88	2	39	1	345	345	9.84
478	233	88	2	41	2	345	345	21.85
453.96	234	88	2	41	2	345	345	11.01
514.98	234	111.6	1.3	39	1	345	345	19.51
470	232	111.6	1.3	39	1	345	345	10.35
591.13	234	111.6	1.3	41	2	345	345	20.92
547.53	235	111.6	1.3	41	2	345	345	9.84
637.98	238	114	2.5	39	1	345	345	20.18
590.97	229	114	2.5	39	1	345	345	9.84
773.97	236	114	2.5	41	2	345	345	21.85
705.07	235	114	2.5	41	2	345	345	11.62
