# Supplementary material for: Prediction of the axial compression capacity of stub CFST columns using machine learning techniques
Source: Sci Rep. 2024 Feb 5;14:2885. doi: 10.1038/s41598-024-53352-1 (PMC10838919; doi:10.1038/s41598-024-53352-1)
Supplement: Supplementary file 1 — Supplementary Information. [file 41598_2024_53352_MOESM1_ESM.zip › supplementary data/PR.xlsx]

## Sheet: Sheet1
P	L	H	B	t	Fy	fc
497.367	300	100	100	2.29	194.238	31.9806
498.348	300	100	100	2.29	194.238	31.9806
510.12	300	100	100	2.2	339.426	21.3858
528.759	300	100	100	2.99	288.414	20.601
527.778	300	100	100	2.99	288.414	20.601
667.08	300	100	100	4.25	284.49	19.8162
666.099	300	100	100	4.25	284.49	19.8162
558.189	480	150	150	0.7	245.25	22.563
795.591	480	200	150	0.7	245.25	22.563
747.522	480	150	150	0.7	245.25	33.7464
1173.28	480	200	150	1.4	245.25	33.7464
850	200	120	80	5	357.5	35.7
900	200	120	80	5	341	38.8
920	200	120	80	5	341	40.5
950	200	120	80	5	362.6	39.1
955	200	120	80	5	362.6	36
1370	100	150	100	5	346.7	38.5
1210	200	150	100	5	346.7	38.5
1340	100	150	100	5	346.7	38.3
1200	200	150	100	5	346.7	38.3
1300	100	150	100	5	340	38.7
1190	200	150	100	5	340	38.7
1320	100	150	100	5	340	39.6
1200	200	150	100	5	340	39.6
4870	500	250	250	8	379	33
8300	500	250	250	8	379	91
14116	1200	305	305	8.9	600	110
12307	1200	305	305	6.1	660	110
11390	1200	305	305	8.6	269	110
11568	1200	305	305	5.8	471	110
2230	600.9	200.3	200.3	4.35	322	29.6
5102	901.5	300.5	300.5	6.1	395	26.5
851	300.3	100.1	100.1	2.18	300	53.7
3201	600.3	200.1	200.1	4.35	322	57.9
6496	902.1	300.7	300.7	6.1	395	52.2
911	300.3	100.1	100.1	2.18	300	61
3417	600.9	200.3	200.3	4.35	322	63.7
882	360	120	120	3.84	330	21.5337
882	360	120	120	3.84	330	24.9896
921	360	120	120	3.84	330	24.9896
1080	360	120	120	3.84	330	41.39
1078	360	120	120	3.84	330	44.4676
941	420	140	140	3.84	330	11.7951
922	420	140	140	3.84	330	12.4847
1499	420	140	140	3.84	330	46.3828
1470	420	140	140	3.84	330	46.3828
1176	360	120	120	5.86	321	23.8738
1117	360	120	120	5.86	321	23.8738
1196	360	120	120	5.86	321	20.1804
1460	360	120	120	5.86	321	44.4676
1372	360	120	120	5.86	321	44.4676
1343	420	140	140	5.86	321	12.0605
1292	420	140	140	5.86	321	13.7485
2009	420	140	140	5.86	321	46.3828
1906	420	140	140	5.86	321	46.3828
2058	600	200	200	5.86	321	13.1696
1960	600	200	200	5.86	321	13.1696
1310	303.9	101.3	101.3	4.97	347.3	54.2738
1340	310.8	103.6	103.6	4.9	347.3	54.2738
2160	426	142	142	5.11	347.3	54.2738
2250	426	142	142	5.08	347.3	54.2738
1360	426.3	142.1	142.1	3.02	255.1	46.6468
1400	426.3	142.1	142.1	3.02	255.1	46.6468
1328	426.3	142.1	142.1	2.01	305.1	46.6468
1364	426.3	142.1	142.1	2.01	305.1	46.6468
1280	422.7	140.9	140.9	2.02	305.1	46.6468
1500	310.5	103.5	103.5	5.01	347.3	67.1445
1330	306.3	102.1	102.1	4.97	347.3	67.1445
1440	305.7	101.9	101.9	5.03	347.3	67.1445
2520	426.9	142.3	142.3	5.09	347.3	67.1445
1855	426.9	142.3	142.3	2.01	305.1	67.1445
1920	424.5	141.5	141.5	3.08	255.1	67.1445
1580	390.9	130.3	101.6	5.03	347.3	54.2738
1600	390.9	130.3	102.3	5.14	347.3	54.2738
1640	390.9	130.3	102.3	5.14	347.3	54.2738
1580	483	161	126.2	2.98	255.1	54.2738
1560	480.9	160.3	126	2.92	255.1	54.2738
2510	502.2	167.4	136.1	5.13	347.3	54.2738
2470	512.4	170.8	135.3	5.07	347.3	54.2738
1820	390	130	120.4	5.03	347.3	67.1445
1725	396.9	132.3	102.7	4.98	347.3	67.1445
1800	471.3	157.1	122.5	2.01	305.1	67.1445
1855	481.2	160.4	125.1	2.85	255.1	67.1445
2600	503.7	167.9	137.1	5.1	347.3	67.1445
2700	518.1	172.7	133.2	5.08	347.3	67.1445
1400	480.6	160.2	122.7	2.03	305.1	54.2738
1320	484.5	161.5	124.3	2	305.1	54.2738
760	300	100	100	2.86	228	50.7703
800	300	100	100	2.86	228	50.7703
992	360	120	120	2.86	228	50.7703
1050	360	120	120	2.86	228	50.7703
844	330	110	100	2.86	228	50.7703
860	330	110	100	2.86	228	50.7703
1420	450	150	135	2.86	228	50.7703
1340	450	150	135	2.86	228	50.7703
554	270	90	70	2.86	228	50.7703
640	300	100	75	2.86	228	50.7703
800	360	120	90	2.86	228	50.7703
760	360	120	90	2.86	228	50.7703
1044	420	140	105	2.86	228	50.7703
1086	420	140	105	2.86	228	50.7703
1251	450	150	115	2.86	228	50.7703
1218	450	150	115	2.86	228	50.7703
1820	480	160	120	7.6	194	50.7703
1770	480	160	120	7.6	194	50.7703
1490	300	100.3	98.2	4.18	550	61.7061
1535	300	101.5	100.6	4.18	550	61.7061
1740	300	101.2	101.1	4.18	550	72.6107
1775	300	100.7	100.4	4.18	550	72.6107
3590	540	182.8	181.2	4.18	550	61.7061
4210	540	181.8	180.4	4.18	550	72.6107
1153	444	148	148	4.38	262	25.4
1414	444	148	148	4.38	262	40.5
1402	444	148	148	4.38	262	40.5
2108	444	148	148	4.38	262	77
2424	645	215	215	4.38	262	41.1
3837	645	215	215	4.38	262	80.3
4950	969	323	323	4.38	262	41.1
2572	432	144	144	6.36	618	25.4
2808	432	144	144	6.36	618	40.5
2765	432	144	144	6.36	618	40.5
3399	432	144	144	6.36	618	77
3920	633	211	211	6.36	618	25.4
4428	633	211	211	6.36	618	40.5
4484	633	211	211	6.36	618	40.5
5758	633	211	211	6.36	618	77
7780	957	319	319	6.36	618	41.1
2819	360	120	120	6.47	835	25.4
2957	360	120	120	6.47	835	40.5
2961	360	120	120	6.47	835	40.5
3318	357	119	119	6.47	835	77
4210	525	175	175	6.47	835	25.4
4493	525	175	175	6.47	835	40.5
4542	525	175	175	6.47	835	40.5
5366	525	175	175	6.47	835	77
6546	795	265	265	6.47	835	25.4
7172	795	265	265	6.47	835	41.1
3183	630	210	210	5.48	294	39.1
4773	633	211	211	5.48	294	91.1
2713	630	210	210	4.5	277	39.1
4371	633	211	211	4.5	277	91.1
5898	633	211	211	8.83	536	39.1
7008	633	211	211	8.83	536	91.1
4026	612	204	204	5.95	540	39.1
5303	612	204	204	5.95	540	91.1
6803	540	180	180	9.45	825	39.1
7402	540	180	180	9.45	825	91.1
5028	540	180	180	6.6	824	39.1
5873	540	180	180	6.6	824	91.1
865.05	300	125	125	3.2	299	36.0722
1164.5	300	125	125	4.5	293	36.0722
1444	300	125	125	6	285	36.0722
1115.8	300	125	125	3.2	299	51.1476
1313	300	125	125	4.5	293	51.1476
1512.7	300	125	125	6	285	51.1476
1310	300	101.3	101.3	4.97	347.3	54.2465
1340	300	103.6	103.6	4.9	347.3	54.2465
2160	420	142	142	5.11	347.3	54.2465
2250	420	142	142	5.08	347.3	54.2465
2280	420	142	142	5.07	347.3	54.2465
1360	420	142.1	142.1	3.02	255.1	48.8985
1328	420	143.1	143.1	3.02	255.1	48.8985
1328	420	142.1	142.1	2.01	305.1	48.8985
1364	420	142.1	142.1	2.01	305.1	48.8985
1280	420	140.9	140.9	2.02	305.1	48.8985
1500	300	103.5	103.5	5.01	347.3	67.1074
1330	300	102.1	102.1	4.97	347.3	67.1074
1440	300	101.9	101.9	5.03	347.3	67.1074
2520	420	142.3	142.3	5.09	347.3	67.1074
1920	420	141.5	141.5	3.08	255.1	67.1074
1855	420	142.3	142.3	2.01	305.1	67.1074
1780	420	140.5	140.5	2	305.1	67.1074
1701	360	120	120	4	495	60
1657	360	120	120	4	495	60
2020	390	130	130	4	495	60
2018	390	130	130	4	495	60
1749	320	106	106	4	495	89
1824	320	106	106	4	495	89
2752	420	140	140	4	495	89
2828	420	140	140	4	495	89
2580	480	160	125	4	495	89
2674	480	160	125	4	495	89
3230	750	250.4	249	2.5	234.3	51.242
1150	390	129.1	128.2	2.5	234.3	53.1323
1788	553	180	180	1.49	222.7	49.4515
1300	463	150	150	1.45	222.7	49.4515
916	372	120	120	1.49	222.7	48.1075
353	240	80.2	80.2	1.588	279.9	34.2185
347	240	80.9	80.9	1.601	279.9	34.2185
510	330	110	110	1.538	279.9	34.2185
522	330	109.8	109.8	1.53	279.9	34.2185
1771	450	149.3	149.3	3.625	283.6	44.5295
1785	450	149.3	149.3	3.625	283.6	44.5295
4080	750	250	250	2.5	342	58.0732
4040	750	250	250	2.5	342	58.0732
2480	570	190	190	2.5	342	58.0732
2430	570	190	190	2.5	342	58.0732
3495	750	250	250	2.5	270	49.828
2140	570	190	190	2.5	270	49.828
1150	480	160	160	2.5	221	33.4241
2060	660	220	220	2.5	221	35.7059
3350	840	280	280	2.5	202	39.2905
16500	1500	500	500	10	389	42.5
17900	1500	500	500	12	378	42.5
12800	1230	410	410	12	378	42.5
15300	1230	410	410	16	358	42.5
3131	750	249.6	249.6	3.7	324.3	33.2421
2832	750	251	251	3.75	324.3	33.2421
2677	750	251.1	251.1	3.73	324.3	33.2421
2820	450	150	150	4	434.6	87.8839
2950	450	150	150	4	430	87.8839
2980	450	150	150	5	416.3	87.8839
3035	450	150	150	5	420	87.8839
3257	450	150	150	6	430	87.8839
3435	450	150	150	6	436.9	87.8839
3318	600	200	200	4	464	47.2913
6100	900	300	300	4	464	47.2913
5958	900	300	300	3	414	47.2913
8619	900	300	300	8	424	47.2913
2185	600	200	200	2.01	301	49.8751
2630	600	200	200	3.49	315	49.8751
2348	375	125	125	5	701	21
2828	450	150	150	5	701	21
2203	330	110	110	5	701	54.5
2234	330	110	110	5	701	54.5
2942	420	140	140	5	701	54.5
2840	420	140	140	5	701	54.5
3882	570	180	180	5	701	54.5
3856	570	180	180	5	701	54.5
3230	60	203	102	8.275	488.38	47.0102
3500	453	150	150	8.275	488.38	35.7975
3575	451	152	150	8.275	488.38	47.0102
4370	900	300	300	3.75	311	32.2428
5570	900	300	300	3.7	311	48.9812
1636	285	74.04	74.04	4.91	762	100
2520	360	99.56	99.56	4.91	762	100
2632	360	99.2	99.2	4.93	762	100
3023	435	124.43	124.43	4.93	762	100
2962	435	124.94	124.94	4.94	762	100
4115	510	149.99	149.99	4.92	762	100
3968	510	149.87	149.87	4.92	762	100
6536	450	150	150	8	779	146.208
8585	450	150	150	12	756	146.208
8452	450	150	150	12	756	150.912
8730	450	150	150	12	756	157.536
5953	450	150	150	12.5	446	146.208
5911	450	150	150	12.5	446	150.912
6039	450	150	150	12.5	446	141.12
6409	450	150	150	12.5	446	157.536
6285	450	150	150	12.5	446	142.08
2730	600	197	197	6.4	437.88	20.9041
3010	600	198.5	198.5	6.1	437.88	20.2326
2830	600	200.5	200.5	6.3	437.88	19.0689
3980	600	201	201	10.3	381.68	20.9041
3920	600	201	201	10	381.68	20.2326
3900	600	199.5	199.5	10.1	381.68	19.0689
2160	600	200	200	3.69	311	28.8116
2090	600	201	201	3.74	311	28.8116
2890	700	300	201	3.75	311	28.8116
2910	700	297	203	3.72	311	28.8116
3470	800	401	200	3.68	311	28.8116
2500	600	200	200	3.75	311	46.2611
2610	600	200	200	3.74	311	46.2611
4020	700	301	201	3.69	311	46.2611
4810	800	402	200	3.69	311	48.9812
4842	900	300	300	6	334	27.9
4771	900	300	300	6	334	27.9
11779	1500	500	500	10	302	27.9
11838	1500	500	500	10	302	27.9
5322	900	300	300	2	176.7	53.3217
5664	900	300	300	3	356.1	53.3217
6498	900	300	300	6	317.5	53.3217
5512	600	200	200	5.6	397	112
3449.5	500	130	130	5	1030.6	75.6
4250.1	500	130	130	5	1030.6	125.4
382	120	60	60	1.87	282	71.5429
350	120	60	60	1.87	282	71.5429
860	200	100	100	1.87	282	71.5429
840	200	100	100	1.87	282	71.5429
1662	300	150	150	1.87	282	71.5429
1740	300	150	150	1.87	282	71.5429
2890	400	200	200	1.87	282	71.5429
2920	400	200	200	1.87	282	71.5429
3304	500	250	250	1.87	282	51.4307
3400	500	250	250	1.87	282	51.4307
318	120	60	60	2	404	42.9032
322	120	60	60	2	404	42.9032
770	200	100	100	2	404	42.9032
772	200	100	100	2	404	42.9032
1300	300	150	150	2	404	42.9032
1420	300	150	150	2	404	42.9032
2054	400	200	200	2	404	42.9032
3100	500	250	250	2	404	42.9032
422	120	60	60	2	404	71.5429
406	120	60	60	2	404	71.5429
2060	300	150	150	2	404	71.5429
1980	300	150	150	2	404	71.5429
1836	330	110	110	5	750	28
1832	330	110	110	5	750	28
2868	480	160	160	5	750	30
2922	480	160	160	5	750	30
1835	430	120	120	5	761	20
2831	580	170	170	5	761	20
1328	240	80.1	80.4	4	756	35.5
1462	240	80.5	80.2	3.98	756	85.7
1113	300	100.2	50.6	3.98	721	35.5
1112	300	100.2	50.7	3.96	721	35.5
1211	300	100.2	50.9	4	721	85.7
1666	300	100.4	100.7	3.99	722	35.5
1853	300	100.9	100.6	3.97	722	85.7
2992	420	141.2	140.7	4.94	682	35.5
3237	420	141	141.4	4.97	682	85.7
3760	420	141.4	141.1	4.93	682	114.9
2785	480	161.2	161.7	4.01	629	35.5
3600	480	161.5	161.9	4.01	629	85.7
1722	240	80.3	80.5	3.97	1022	35.5
1791	240	80.5	80.2	3.99	1022	85.7
2009	299.5	100.6	100.6	4	980	35.5
2177	299.5	100.9	100.6	3.97	980	85.7
2557	360	121.9	121.8	3.93	991	35.5
2853	359	121.8	121.8	3.91	991	85.7
2798	359	121.9	121.8	3.93	991	85.7
1440	500	120	120	5	304	47
1690	500	120	120	5	438	46
2040	500	120	120	5	327	96
2240	500	120	120	5	439	96
1550	500	120	120	8	323	39
1670	500	120	120	8	300	46
1990	500	120	120	8	376	57
2270	500	120	120	8	323	103
2680	500	120	120	8	379	103
1800	500	120	120	8	379	39
2300	500	120	120	8	364	80
2290	500	120	120	8	379	80
2300	500	120	120	8	396	92
1680	500	120	120	8	379	31
2430	500	120	120	8	379	92
4870	500	250	250	8	379	33
8300	500	250	250	8	379	91
2137.4	299.25	99.92	100.06	5.99	701.7	55.2
2306	298.75	100.3	99.48	5.97	701.7	91.8
2634.9	359.5	120.65	119.57	5.87	732.8	55.2
2892.1	360.15	119.18	120.85	5.95	732.8	91.8
3624.8	780	258	198.5	4.41	309.27	40.3955
3580.2	780	259	200.8	4.46	309.27	40.3955
4024.1	960	317.5	199.5	4.4	309.27	40.3955
4057.2	960	317.5	199.8	4.47	309.27	40.3955
684.74	295	92	92	3	420	19.2009
1404.35	480	151.03	151.03	3.55	341.7	29.4926
1418.68	480	150.98	150.98	3.56	341.7	29.4926
2868	498	200.3	200.3	5.1	268	45.9061
2868	498	200	200	4.99	268	45.9061
18104	1250	500.3	500.3	12.56	270	45.9061
40481	1999	801	801	20.35	261	45.9061
2549	499	200	200	3.97	279	45.9061
2549	499	200.5	200.5	3.68	279	45.9061
16690	1250	500.5	500.5	10.11	276	45.9061
61980	2499	1001	1001	20.19	261	45.9061
2017	360.1	118.7	121.9	5.09	430	87.8641
2100	359.1	120.2	120.6	5.3	430	87.8641
2956	361	119.1	119.2	8.47	464.3	87.8641
3340	363	119.9	117.8	11.83	399.8	87.8641
2346	301.1	99.4	98	8.16	508.4	87.8641
3097	362.2	118.6	117.7	8.02	508.4	87.8641
3695	421	138.3	139.7	8.13	508.4	87.8641
3338	362.1	120.2	118.2	9.96	543.3	87.8641
3530	358.2	119.4	119.3	12.04	488.9	87.8641
3515	363	116.6	119.4	8	730.3	87.8641
4298	362.1	116.1	119.4	11.86	683.8	87.8641
2491	390	130	130	3	737	78
1156.53	450	158	158	3	330	23.4393
1784.67	600	200	200	4	293	24.5775
2082.78	600	200	200	4	293	30.3512
2448.56	600	200	200	4	293	39.6486
2362.74	600	200	200	6	288	24.5775
2320	600	200	200	4	293	35.9827
767.26	350	120	120	2.5	271.7	23.3301
835.69	350	120	120	2.5	271.7	31.5224
950.87	350	120	120	2.5	271.7	39.1014
819.07	350	120	120	3	273.5	23.3301
867.28	350	120	120	3	273.5	31.5224
1032.9	350	120	120	3	273.5	39.1014
952.87	350	120	120	4	267.6	23.3301
1008.83	350	120	120	4	267.6	31.5224
1174.22	350	120	120	4	267.6	39.1014
1082.2	200	100	100	2.8	361.6	71.8
1113.2	400	100	100	2.8	361.6	71.8
1430.35	480	150	150	3.5	341.7	30.88
2982	1000	250	250	4	351	28.9462
4475	1000	300	300	5	369	28.9462
7131	1000	350	350	6	498	28.9462
953	300	120	120	2.75	397.82	46.5322
3297	600	300	200	2.973	731.9	31.2101
6107	600	300	200	2.973	731.9	69.4888
2618	600	200	200	2.973	731.9	31.2101
5140	600	200	200	2.973	731.9	85.7343
