# Supplementary material for: Prediction of the axial compression capacity of stub CFST columns using machine learning techniques
Source: Sci Rep. 2024 Feb 5;14:2885. doi: 10.1038/s41598-024-53352-1 (PMC10838919; doi:10.1038/s41598-024-53352-1)
Supplement: Supplementary file 1 — Supplementary Information. [file 41598_2024_53352_MOESM1_ESM.zip › supplementary data/SR_DS.xlsx]

## Sheet: Sheet1
Do	to	Di	ti	fyo	fyi	fc	P_exp	P_pred
114	3	58	3	294.5	374.5	47.4	898	896.453
87.4	0.99	61.8	0.87	428	452	58.6	378	364.3
164.7	3.71	76.1	2.78	357.7	385.6	141	2736	2721.36
101.9	2.79	50.9	3.07	226	228.9	40.1	681	581.689
190.1	5.11	59.1	3.29	464	342.1	37.4	3242	3080.92
165.1	3.67	76.1	2.81	357.7	385.6	90.7	2174	2224.79
300	4	180	2	250	250	28	2750	2768.37
140.2	2.91	22.1	4.1	300	794	79.9	1845	1818.9
99.9	0.7	74	0.62	409	512	58.6	380	361.808
86	1	41	2	345	345	9.84	334.39	285.488
86	1	39	1	345	345	19.51	324.74	278.862
190.7	5.11	101.6	4.03	346.9	345.8	38	2626	2457.68
88	2	41	2	345	345	21.85	478	454.431
165.1	3.7	42.7	3.19	357.7	409.8	90.7	2446	2550.04
158	1.5	114	1.5	308	308	18.7	589	659.62
189.1	6.77	59.7	3.34	327.3	342.1	38	2894	2893.77
189.9	5.12	58.9	3.31	346.9	342.1	51	2950	2812.06
114.3	1.64	76.1	1.14	262	235	58.6	551	530.731
165.3	5.96	76.1	2.79	347	385.6	53.7	2183	2306.78
99.9	0.71	80.5	0.67	409	474	58.6	357	329.95
165.3	2.93	31.9	5.35	276	619	40.5	1943	1832.48
81	0.9	62	1	524	470	58.6	330	338.864
140.2	2.9	55.1	10.62	300	739	40.5	2543	2106.68
158	2.14	40	2.14	286	286	18.7	968.2	1016.74
189.7	5.12	59.5	3.32	346.9	342.1	38	2611	2615.47
190.7	5.15	101.1	4.1	464	345.8	37.4	3082	2904.27
140	5	78	3	290	285	35.2717	1334.3	1309.87
99.8	0.66	61.4	0.55	409	432	58.6	443	388.756
180	3	140	3	275.9	342	47.4	1435	1399.96
168.4	3.22	101.8	1.7	281.5	353.3	40.1	1332	1294.84
188.9	5.09	33.7	3.09	464	348.2	38	3182	3286.08
111.6	1.3	41	2	345	345	9.84	547.53	456.114
165.3	2.94	22	4.14	276	794	40.5	1750	1761.43
88.8	1.55	63.5	1.16	286	216	58.6	357	341.899
114	2.5	39	1	345	345	9.84	590.97	620.825
74.7	0.97	62	0.94	486	470	58.6	285	278.763
114.3	2.73	60.3	2.52	285	396	38.5	734.6	794.022
140	5	68	3	290	285	35.2717	1347	1349.72
160	2.1	75	2.1	300	300	23.6	879	984.876
163	1.95	101.6	3.2	395	394	63.4	1328	1537.54
190.7	5.15	101.1	4.1	464	345.8	38	3082	2911.25
140.1	2.91	38.1	7.63	300	433	40.5	1626	1451.61
240	4	80	4	280	280	29	2735	2739.64
165	5.99	76.2	2.81	347	385.6	53.7	2203	2306.63
114.3	1.64	88.9	1.56	262	286	58.6	524	502.904
165.3	2.94	22.1	4.04	276	794	115.6	2911	2883.91
158	2.14	77	2.14	286	286	18.7	879.1	895.526
165.2	3.68	42.5	3.19	357.7	409.8	53.7	2060	2125.98
114.3	6	48.3	2.9	454	425	63.4	1665	1722.79
114	2.5	41	2	345	345	21.85	773.97	745.751
191	5.15	59.4	3.31	464	342.1	37.4	3286	3115.39
88	2	39	1	345	345	9.84	367.99	370.428
165.2	2.94	22.1	4.09	276	794	79.9	2413	2328.24
300	2	180	2	250	250	28	2311	2132.95
111.6	1.3	39	1	345	345	10.35	470	422.624
114	2	76	1.6	278.7	235	40.2	601	537.023
190.5	5.13	33.9	3.1	346.9	348.2	37.4	2724	2833.79
190.1	4.21	59.3	3.3	336.8	342.1	37.4	2406	2347.35
168.4	3.22	101.9	2.79	281.5	226	40.1	1354	1301.58
188.9	5.12	33.5	3.06	464	348.2	37.4	3232	3284.34
139	2	75	3	250	250	46.7	810	886.185
114	2	89	1.6	278.7	235	40.2	520	480.068
202.7	1.99	101.9	2.79	304	226	40.1	1625	1575.01
140	3	58	5	285	290	35.2717	1223.7	1182.11
356	5.5	219	3.3	618	356	38.8	7242	7731.9
157	2.14	115	2.14	286	286	18.7	703.6	787.231
180	3	48	5	300	320	35.2717	1852.2	1850.55
356	5.5	219	3.3	618	356	38.8	7159	7731.9
140.1	2.87	89	3.89	300	1029	40.5	2025	1866.5
164.9	6.02	76.1	2.8	428.6	385.6	141	3304	3340.32
140.1	2.91	31.9	5.36	300	619	115.6	2537	2179.08
140.1	2.9	55.2	10.76	300	739	79.9	2775	2413.76
139	2	75	3	250	250	46.7	930	886.185
114.3	6.11	60.3	2.52	535	396	41	1681.98	1749.67
180	3	88	3	275.9	370.2	47.4	1650	1699.89
165.4	2.91	89.1	3.91	276	1029	79.9	2580	2540.31
140.1	2.86	89.1	3.91	300	1029	79.9	2107	2090.47
101.8	1.7	50.9	3.07	353.3	228.9	40.1	634	578.725
81.5	1.14	62.2	1.13	524	470	58.6	395	388.179
160	2.1	112	2.1	300	300	23.6	703	873.394
114.3	6.11	60.3	2.52	535	396	67.9	1752.59	1848.68
200	2.74	140	2.74	358.5	358.5	57.5731	1975.3	1940.95
188.9	5.09	33.7	3.09	464	348.2	37.4	3182	3275.2
158	1.5	77	1.5	308	308	18.7	728.1	759.176
170	3.58	114.1	3.58	365	380	35	1667.7	1721.71
114.3	2.73	60.3	2.52	285	396	64.3	899.21	902.804
170	3.58	76.1	3.58	365	320	35	1687.7	1793.75
190.6	5.15	34	3.08	346.9	348.2	37.4	2718	2840.76
180	3	140	3	275.9	342	47.4	1358	1399.96
101.4	1.56	63.4	1.15	255	216	58.6	477	443.691
240	3	114	3	275.9	294.5	47.4	2460	2570.49
180	3	88	3	275.9	370.2	47.4	1648	1699.89
165.1	3.5	101.6	3.3	433	394	63.4	1629	2015.7
188.8	5.08	59.5	3.31	346.9	342.1	37.4	2579	2576.15
87.9	1.17	61.2	0.85	444	452	58.6	408	398.823
168.4	3.22	49.6	1.53	281.5	376.5	40.1	1569	1580.71
165.1	5.94	75.9	2.8	428.6	385.6	141	3322	3333.92
140	3	48	3	342	396.1	36.9127	1430	1287.75
165.1	3.5	101.8	3.1	433	410	63.4	1700	2006.3
168.4	3.22	89.2	3.22	281.5	259.2	40.1	1464	1419.97
114.3	6.11	60.3	5.77	535	310	41	1823.35	1874.95
140	3	48	5	285	290	35.2717	1232.4	1199.55
139	2	75	3	250	250	46.7	877	886.185
114.3	3.2	48.3	2.9	430	425	63.4	1145	1225.5
140.2	2.9	37.9	7.39	300	433	115.6	2500	2111.41
190.7	5.11	101.6	4.03	346.9	345.8	37.4	2626	2450.83
114	2	48	1.6	278.7	235	40.2	660	635.374
190.3	4.26	59.4	3.36	336.8	342.1	37.4	2376	2366.95
180	3	48	3	275.9	396.1	47.4	1790	1920.85
88	2	41	2	345	345	11.01	453.96	414.239
189.9	5.12	58.9	3.31	346.9	342.1	50.7	2950	2807.83
164.8	6	75.8	2.8	347	385.6	90.7	2631	2621.21
114.3	2.74	60.3	5.77	355	310	41	969.16	1016.71
75.4	1.29	62.7	1.23	486	470	58.6	348	344.102
76.3	1.78	62	1	486	470	58.6	395	390.313
114	2	48	1.6	278.7	235	40.2	698	635.374
162.5	1.7	101.6	3.2	395	394	63.4	1236	1471.26
202.7	1.99	76.2	1.66	304	398.9	40.1	1658	1718.06
165.2	2.92	88.9	3.88	276	1029	115.6	2671	2892.71
190.5	5.15	59.6	3.32	346.9	342.1	37.4	2718	2630.99
165	3.7	76	2.8	357.7	385.6	53.7	1831	1882.6
152.6	1.6	50.9	1.66	314.5	398.8	40.1	997	1062.5
101.9	2.79	49.6	1.53	226	376.5	40.1	593	568.869
165	3.68	42.6	3.21	357.7	409.8	90.7	2423	2544.84
165	3.7	76.2	2.79	357.7	385.6	53.7	1876	1880.74
168.4	3.22	114.1	2.79	281.5	281.2	40.1	1319	1288.34
300	3	165	3	275.9	320.5	47.4	3331	3513.78
114.3	2.74	60.3	5.77	355	310	67.9	1068.06	1126.02
158	0.9	38	0.9	221	221	18.7	635	618.674
190	5.11	59.1	3.31	346.9	342.1	28.9	2494	2479.54
114.3	2.73	60.3	5.77	285	310	64.3	1088.06	1028.08
101.7	1.61	61.5	0.56	409	432	58.6	644	553.221
111.6	1.3	41	2	345	345	20.92	591.13	525.807
180	3	48	3	275.9	396.1	47.4	1791	1920.85
180	3	102	3	275.9	320.5	36.9127	1662.5	1486.29
81.5	1.11	62.7	1.14	524	470	58.6	386	382.887
165.3	2.94	31.8	5.25	276	619	79.9	2550	2387.05
114	3	58	3	294.5	374.5	47.4	904	896.453
114.3	2.74	60.3	2.52	355	396	67.9	914.32	1000.74
164.9	3.69	42.5	3.2	357.7	409.8	141	3110	3153.75
114.3	2.74	60.3	2.52	355	396	41	789.42	891.43
159	0.9	76	0.9	221	221	18.7	540	501.388
114.3	5.85	60.3	5.77	455	310	64.3	1666.41	1732.95
356	5.5	168	3.3	618	357	38.8	6917	8403.22
121.33	4.43	57.87	4.03	486	450	39.0232	1285.25	1614.64
164.9	6.01	76	2.81	347	385.6	141	3110	3073.94
350	3.82	231	2.92	439.3	396.5	44.4	5499	5273.53
86	1	41	2	345	345	20.92	361.07	321.24
158	1.5	39	1.5	308	308	18.7	851.6	886.619
163.8	2.35	101.6	3.2	395	394	63.4	1487	1642.9
190.4	5.15	59.9	3.33	346.9	342.1	28.9	2460	2493.49
114.3	3.6	48.3	2.9	453	425	63.4	1243	1329.09
165.5	2.92	89	3.92	276	1029	40.5	2375	2172.95
99.9	0.69	86.8	0.61	409	444	58.6	299	275.74
164.9	6.01	75.9	2.8	347	385.6	90.7	2666	2624.9
164.8	3.68	76.3	2.8	357.7	385.6	141	2732	2719.3
114	2	89	1.6	278.7	235	40.2	493	480.068
114.3	4.8	48.3	2.9	416	425	63.4	1441	1457.15
300	6	135	4	763	748	88.9935	11179	10270.3
114.5	5.9	48.4	2.8	454	425	63.4	1418	1705.8
168.4	3.22	76.2	1.66	281.5	398.9	40.1	1470	1439.75
300	6	100	4	763	748	88.9935	11867	10730.5
190.1	5.07	59.7	3.35	346.9	342.1	37.4	2588	2603.07
165.1	3	101.6	3.2	395	394	63.4	1613	1812.69
114.3	6.11	60.3	5.77	535	310	67.9	1889.69	1973.96
189.1	6.77	59.7	3.34	327.3	342.1	37.4	2894	2884.83
76.3	1.74	62	0.94	512	470	58.6	395	392.427
140.2	2.89	22.1	4.08	300	794	115.6	2321	2186.22
160	1.5	75	1.5	255	255	23.6	728	749.739
114.3	2.73	60.3	5.77	285	310	38.5	913.7	919.302
121.25	4.37	57.71	4.03	486	450	51.7769	1439.42	1663.33
165	5.99	75.8	2.8	428.6	385.6	90.7	2971	2915.96
165	3	73	3	304.3	370.2	36.9127	1607	1476.46
114.4	3.5	48.4	2.8	453	425	63.4	1191	1307.21
188.6	5.08	58.9	3.33	346.9	342.1	50.7	3026	2767.09
114	2	76	1.6	278.7	235	40.2	578	537.023
240	3	114	3	275.9	294.5	47.4	2421	2570.49
88	2	39	1	345	345	20.18	418.78	412.134
87.3	0.94	61.6	0.88	428	452	58.6	385	358.508
164.9	3.69	42.7	3.2	357.7	409.8	53.7	2003	2120.64
140.1	2.9	38	7.51	300	433	79.9	2083	1785.34
152.6	1.6	49.6	1.7	314.5	353.3	40.1	825	1059.09
101.8	1.7	49.6	1.53	353.3	376.5	40.1	583	565.608
190.3	4.26	59.4	3.36	336.8	342.1	38	2376	2375.95
200	2.74	60	2.74	358.5	358.5	57.5731	2837.7	2479.7
152.6	1.6	49.6	1.53	314.5	376.5	40.1	1055	1055.7
99.7	0.59	80.3	0.55	409	474	58.6	283	298.375
101.5	1.65	76.1	1.19	255	235	58.6	417	396.314
240	4	120	4	280	280	29	2517	2522.85
190.5	5.15	59.6	3.32	346.9	342.1	38	2718	2640.04
114.3	5.85	60.3	5.77	455	310	38.5	1574.26	1637.45
74.8	1.03	62	1	486	470	58.6	283	291.838
189.7	5.12	59.5	3.32	346.9	342.1	37.4	2611	2606.5
139	2	75	3	250	250	46.7	879	886.185
190.4	5.15	59.9	3.33	346.9	342.1	29	2460	2495.14
114.3	5.85	60.3	2.52	455	396	64.3	1505.67	1607.67
180	3	58	5	300	320	35.2717	1841.4	1808.34
200	2.74	140	2.74	358.5	358.5	35.7405	1640.8	1721.05
159	0.9	114	0.9	221	221	18.7	378.3	398.855
160	1.5	112	1.5	255	255	23.6	589	633.34
140.2	2.92	31.9	5.27	300	619	79.9	2012	1831.98
114.2	3	48.4	2.8	430	425	63.4	1100	1183.33
300	6	135	4	763	748	89.2291	10897	10276.8
164.8	3.69	42.6	3.2	357.7	409.8	141	3068	3148.36
300	6	100	4	763	748	89.2291	12015	10737.5
165	5.96	76	2.79	428.6	385.6	53.7	2601	2599.87
114	2.5	39	1	345	345	20.18	637.98	701.364
189.1	5.1	59.4	3.35	346.9	342.1	38	2623	2599.63
188.6	6.73	59.8	3.33	327.3	342.1	37.4	2928	2862.69
240	3	80	3	280	280	29	2207	2368.91
114.6	4.7	48.4	2.8	416	425	63.4	1390	1441.87
114.1	2.79	50.9	3.07	281.2	228.9	40.1	902	772.802
87.9	1.26	61.4	0.89	428	452	58.6	432	406.837
240	3	120	3	280	280	29	1990	2146.63
180	5	78	3	320	300	35.2717	2043.3	2085.42
189.1	5.1	59.4	3.35	346.9	342.1	37.4	2623	2590.73
111.6	1.3	39	1	345	345	19.51	514.98	482.099
164.8	6	76.1	2.78	347	385.6	141	3032	3065.2
165	6.01	75.9	2.78	428.6	385.6	90.7	2911	2917.76
356	5.5	168	3.3	618	357	38.8	8516	8403.22
300	3	165	3	275.9	320.5	47.4	3266	3513.78
190.7	5.09	100.9	4.07	464	345.8	37.4	3192	2884.32
86	1	39	1	345	345	10.35	263.99	248.153
75.2	1.19	62.4	1.2	486	470	58.6	348	329.613
160	1	75	1	220	220	23.6	540	583.746
188.2	5.04	59.1	3.28	346.9	342.1	37.4	2482	2554.38
114.3	5.85	60.3	2.52	455	396	38.5	1421.54	1512.17
189.2	5.08	101.2	4.05	346.9	345.8	37.4	2462	2418.15
140.2	2.92	22.1	4.09	300	794	40.5	1410	1434.3
202.7	1.99	50.9	3.07	304	228.9	40.1	1653	1899.95
140.2	2.88	89.1	3.91	300	1029	115.6	2195	2309.54
114.1	2.79	49.6	1.63	281.2	376.5	40.1	804	766.416
180	5	68	3	320	300	35.2717	2057.5	2143.85
139	2	75	3	250	250	46.7	807	886.185
191	5.15	59.4	3.31	464	342.1	38	3286	3124.67
190.6	5.15	34	3.08	346.9	348.2	38	2718	2851.65
165.3	2.94	31.9	5.39	276	619	40.5	1891	1836.26
114	2.5	41	2	345	345	11.62	705.07	672.931
81	0.87	62	0.94	524	470	58.6	335	329.231
165.2	5.95	76.1	2.79	428.6	385.6	53.7	2645	2601.88
350	3.82	231	2.92	439.3	396.5	44.4	5396	5273.53
140.3	2.89	32	5.48	300	619	40.5	1423	1474.73
114.3	1.64	63.5	1.12	262	216	58.6	598	585.933
152.6	1.6	50.9	2.79	314.5	226	40.1	882	1055.4
165.2	3.69	76.4	2.8	357.7	385.6	90.7	2202	2228.26
202.7	1.99	152.6	1.6	304	314.5	40.1	1142	1225.64
