# Supplementary material for: Prediction of the axial compression capacity of stub CFST columns using machine learning techniques
Source: Sci Rep. 2024 Feb 5;14:2885. doi: 10.1038/s41598-024-53352-1 (PMC10838919; doi:10.1038/s41598-024-53352-1)
Supplement: Supplementary file 1 — Supplementary Information. [file 41598_2024_53352_MOESM1_ESM.zip › supplementary data/symbolic_regression.ipynb]

# %% [markdown]
After many trials

# %% [markdown]
double_skin

# %% [code]
from pysr import PySRRegressor
import numpy as np
PC = pd.read_excel("PDS.xlsx")
PC['foAo']=(PC['Do']-PC['to'])*PC['to']*PC['fyo']*pi
PC['fiAi']=(PC['Di']-PC['ti'])*PC['ti']*PC['fyi']*pi
PC['fcAc']=((PC['Do']-2.0*PC['to'])**2.0-PC['Di']**2.0)*PC['fc']/4.0*pi#error

PC['eta_i']=(PC['fiAi'])/(PC['fcAc'])
PC['eta_o']=(PC['foAo'])/PC['fcAc']
PC['xi_i']=(PC['fcAc'])/(PC['fiAi'])
PC['xi_o']=PC['fcAc']/(PC['foAo'])
PC['ti_D']=PC['ti']/PC['Di']
PC['to_D']=PC['to']/PC['Do']
PC['L_Do']=PC['L']/PC['Do']
PC['D_ti']=PC['Di']/PC['ti']
PC['D_to']=PC['Do']/PC['to']
PC['fyi_fc']=(PC['fyi'])/(PC['fc'])
PC['fyo_fc']=(PC['fyo'])/(PC['fc'])
PC['fc_fyo']=PC['fc']/PC['fyo']
PC['Di_D']=PC['Di']/PC['Do']

PC['P_PcS']=PC['P']/(PC['fcAc'])*1000.0
X=PC[['L_Do','eta_i','eta_o','fyi','fyo','fc_fyo','Di_D']]
y=PC['P_PcS']

model = PySRRegressor(niterations=100,populations=40,population_size=60,maxsize=50,
                      nested_constraints={"^":{"^":0,"/":1},"/":{"/":0,"^":1}},
                      binary_operators=["+", "*","^","/"],#special(x,y)=x^2.0+y
                      denoise=True,loss="loss(x, y) = abs(x/y-1)",
                      )
model.fit(X,y)
for i in range(len(model.equations_)):
    model.sympy(i)
    y_pred = model.predict(X,index=i)
    aa=y_pred/y.values
    print(np.mean(aa),"      Mean Squared Error:",  np.std(aa)/np.mean(aa),"        ",model.sympy(i))

# %% [code]
i=14
model.sympy(i)

# %% [code]
y_pred = model.predict(X,index=i)
aa=y_pred/y.values
print(np.mean(aa),"      Mean Squared Error:",  np.std(aa)/np.mean(aa),"        ",model.sympy(i))

# %% [code]
i=18
model.sympy(i)

# %% [code]
y_pred = model.predict(X,index=i)
aa=y_pred/y.values
print(np.mean(aa),"      Mean Squared Error:",  np.std(aa)/np.mean(aa),"        ",model.sympy(i))

# %% [markdown]
bestttttttttttttttttttttt          no length in

# %% [code]
i=14
model.sympy(i)

# %% [code]
y_pred = model.predict(X,index=i)
aa=y_pred/y.values
print(np.mean(aa),"      Mean Squared Error:",  np.std(aa)/np.mean(aa),"        ",model.sympy(i))

# %% [code]
i=12
model.sympy(i)

# %% [code]
y_pred = model.predict(X,index=i)
aa=y_pred/y.values
print(np.mean(aa),"      Mean Squared Error:",  np.std(aa)/np.mean(aa),"        ",model.sympy(i))

# %% [code]
i=11
model.sympy(i)

# %% [code]
y_pred = model.predict(X,index=i)
aa=y_pred/y.values
print(np.mean(aa),"      Mean Squared Error:",  np.std(aa)/np.mean(aa),"        ",model.sympy(i))

# %% [code]
i=10
model.sympy(i)

# %% [code]
y_pred = model.predict(X,index=i)
aa=y_pred/y.values
print(np.mean(aa),"      Mean Squared Error:",  np.std(aa)/np.mean(aa),"        ",model.sympy(i))

# %% [markdown]


# %% [code]
#recent
from pysr import PySRRegressor
import numpy as np
import pandas as pd
from math import pi
PC = pd.read_excel("PDS.xlsx")
PC['foAo']=(PC['Do']-PC['to'])*PC['to']*PC['fyo']*pi
PC['fiAi']=(PC['Di']-PC['ti'])*PC['ti']*PC['fyi']*pi
PC['fcAc']=((PC['Do']-2.0*PC['to'])**2.0-PC['Di']**2.0)*PC['fc']/4.0*pi#error

PC['eta_i']=(PC['fiAi'])/(PC['fcAc'])
PC['eta_o']=(PC['foAo'])/PC['fcAc']
PC['xi_i']=(PC['fcAc'])/(PC['fiAi'])
PC['xi_o']=PC['fcAc']/(PC['foAo'])
PC['ti_D']=PC['ti']/PC['Di']
PC['to_D']=PC['to']/PC['Do']
PC['L_Do']=PC['L']/PC['Do']
PC['D_ti']=PC['Di']/PC['ti']
PC['D_to']=PC['Do']/PC['to']
PC['fyi_fc']=(PC['fyi'])/(PC['fc'])
PC['fyo_fc']=(PC['fyo'])/(PC['fc'])
PC['fc_fyo']=PC['fc']/PC['fyo']
PC['Di_D']=PC['Di']/PC['Do']

PC['P_PcS']=PC['P']/(PC['fcAc'])*1000.0
X=PC[['L_Do','eta_i','eta_o','fyi','fyo','fc_fyo','Di_D']]
y=PC['P_PcS']

model = PySRRegressor(niterations=100,populations=40,population_size=60,maxsize=50,
                      nested_constraints={"^":{"^":0,"/":1},"/":{"/":0,"^":1}},
                      binary_operators=["+", "*","^","/"],#special(x,y)=x^2.0+y
                      denoise=True,loss="loss(x, y) = abs(x/y-1)",
                      )
model.fit(X,y)
for i in range(len(model.equations_)):
    model.sympy(i)
    y_pred = model.predict(X,index=i)
    aa=y_pred/y.values
    print(np.mean(aa),"      Mean Squared Error:",  np.std(aa)/np.mean(aa),"        ",model.sympy(i))

# %% [markdown]
Circular section

# %% [code]
import pandas as pd
import math
from math import pi
PC  = pd.read_excel("PC.xlsx")
PC['P_PcS']=PC['P']/((PC['D']-PC['t'])*PC['t']*PC['Fy']+(PC['D']-2.0*PC['t'])**2.0*PC['fc']/4.0)/pi*1000.0
#X=PC[['D', 't', 'L', 'Fy', 'fc']];y=PC['P_PcS']
#X,y = np.array(X.values),np.array(y.values)
PC['Acfc']=(PC['D']-2.0*PC['t'])**2.0*PC['fc']/4.0*pi
PC['Asfy']=(PC['D']-PC['t'])*PC['t']*PC['Fy']*pi
PC['I_s']=(PC['D'])**4.0/64.0*pi-(PC['D']-2.0*PC['t'])**4.0/64.0*pi;PC['I_c'] =(PC['D']-2.0*PC['t'])**4.0/64.0*pi
PC['N_pl'] = PC['Asfy'] + 0.85 * PC['Acfc']
PC['N_cr'] = (pi ** 2.0 * ( 200000.0 * PC['I_s'] + 0.6 * 4400.0*PC['fc']**0.50 * PC['I_c'])) / PC['L']** 2
#print(A_s*PC['Fy']/A_c/PC['fc'])
PC['lam'] =(PC['N_pl'] / PC['N_cr'])**0.5####################     min(0.5, (N_pl / N_cr))
#print(PC['lambda'] )
PC['D_t']=PC['D']/PC['t']
PC['t_D']=PC['t']/PC['D']

PC['eta']=PC['Asfy']/(PC['Acfc'])#
PC['P_PcS']=PC['P']/(PC['Acfc'])*1000.0#+PC['Asfy']
PC['L_D']=PC['L']/PC['D']
#X=np.array(PC[['eta','D_t']].values)
PC['fc_fy']=PC['fc']/PC['Fy']

PC['D_t_1']=PC['D_t']*PC['Fy']/208000.0
PC['t_D_1']=1.0/PC['D_t_1']

X=PC[['eta','lam','fc_fy','t_D_1']]
y=PC['P_PcS']
'''
condition = PC['D_t_1'] < 0.07
PC_filtered = PC[condition]

X = PC_filtered[['eta','lam','fc_fy']]
y = PC_filtered['P_PcS']'''
dc=[]
dc.append(X)
dc.append(y)
model = PySRRegressor(niterations=100,populations=60,population_size=60,maxsize=50,
                      nested_constraints={"^":{"^":0,"/":1},"/":{"/":0,"^":1}},parsimony= 0.1,
                      constraints={"^":(-1,10)},
                      binary_operators=["+", "*","^","/"],#special(x,y)=x^2.0+y
                      denoise=True,loss="loss(x, y) = abs(x/y-1)",
                      )
model.fit(X,y)
for i in range(len(model.equations_)):
    model.sympy(i)
    y_pred = model.predict(X,index=i)
    aa=y_pred/y.values
    print(np.mean(aa),"      Mean Squared Error:",  np.std(aa)/np.mean(aa),"        ",model.sympy(i))
modely.append(model)
print("number:  ",len(modely)-1)
XX.append(dc)

# %% [markdown]
bestttttttttttttttttttttttttt

# %% [code]
i=5
j=27
y_pred = modely[j].predict(XX[j][0],index=i)
aa=(y_pred)/(XX[j][1].values)
print(np.mean(aa),"      Mean Squared Error:",  np.std(aa)/np.mean(aa))
modely[j].sympy(i)

# %% [code]
i=9
j=27
y_pred = modely[j].predict(XX[j][0],index=i)
aa=(y_pred)/(XX[j][1].values)
print(np.mean(aa),"      Mean Squared Error:",  np.std(aa)/np.mean(aa))
modely[j].sympy(i)

# %% [code]


# %% [code]


# %% [markdown]
Circular section

# %% [code]
import pandas as pd
import math
from math import pi
PC  = pd.read_excel("PC.xlsx")
PC['P_PcS']=PC['P']/((PC['D']-PC['t'])*PC['t']*PC['Fy']+(PC['D']-2.0*PC['t'])**2.0*PC['fc']/4.0)/pi*1000.0
#X=PC[['D', 't', 'L', 'Fy', 'fc']];y=PC['P_PcS']
#X,y = np.array(X.values),np.array(y.values)
PC['Acfc']=(PC['D']-2.0*PC['t'])**2.0*PC['fc']/4.0*pi
PC['Asfy']=(PC['D']-PC['t'])*PC['t']*PC['Fy']*pi
PC['I_s']=(PC['D'])**4.0/64.0*pi-(PC['D']-2.0*PC['t'])**4.0/64.0*pi;PC['I_c'] =(PC['D']-2.0*PC['t'])**4.0/64.0*pi
PC['N_pl'] = PC['Asfy'] + 0.85 * PC['Acfc']
PC['N_cr'] = (pi ** 2.0 * ( 200000.0 * PC['I_s'] + 0.6 * 4400.0*PC['fc']**0.50 * PC['I_c'])) / PC['L']** 2
#print(A_s*PC['Fy']/A_c/PC['fc'])
PC['lam'] =(PC['N_pl'] / PC['N_cr'])**0.5####################     min(0.5, (N_pl / N_cr))
#print(PC['lambda'] )
PC['D_t']=PC['D']/PC['t']
PC['t_D']=PC['t']/PC['D']

PC['eta']=PC['Asfy']/(PC['Acfc'])#
PC['P_PcS']=PC['P']/(PC['Acfc'])*1000.0#+PC['Asfy']
PC['L_D']=PC['L']/PC['D']
#X=np.array(PC[['eta','D_t']].values)
PC['fc_fy']=PC['fc']/PC['Fy']

PC['D_t_1']=PC['D_t']*PC['Fy']/208000.0
PC['t_D_1']=1.0/PC['D_t_1']

X=PC[['eta','lam','fc_fy','t_D_1']]
y=PC['P_PcS']
'''
condition = PC['D_t_1'] < 0.07
PC_filtered = PC[condition]

X = PC_filtered[['eta','lam','fc_fy']]
y = PC_filtered['P_PcS']'''
dc=[]
dc.append(X)
dc.append(y)
model = PySRRegressor(niterations=100,populations=60,population_size=60,maxsize=50,
                      nested_constraints={"^":{"^":0,"/":1},"/":{"/":0,"^":1}},parsimony= 0.5,
                      constraints={"^":(-1,10)},
                      binary_operators=["+", "*","^","/"],#special(x,y)=x^2.0+y
                      denoise=True,loss="loss(x, y) = abs(x/y-1)",
                      )
model.fit(X,y)
for i in range(len(model.equations_)):
    model.sympy(i)
    y_pred = model.predict(X,index=i)
    aa=y_pred/y.values
    print(np.mean(aa),"      Mean Squared Error:",  np.std(aa)/np.mean(aa),"        ",model.sympy(i))
modely.append(model)
print("number:  ",len(modely)-1)
XX.append(dc)

# %% [markdown]
BESTTTTTTTTTT

# %% [code]
i=8
j=28
y_pred = modely[j].predict(XX[j][0],index=i)
aa=(y_pred)/(XX[j][1].values)
print(np.mean(aa),"      Mean Squared Error:",  np.std(aa)/np.mean(aa))
modely[j].sympy(i)

# %% [code]
i=9
j=28
y_pred = modely[j].predict(XX[j][0],index=i)
aa=(y_pred)/(XX[j][1].values)
print(np.mean(aa),"      Mean Squared Error:",  np.std(aa)/np.mean(aa))
modely[j].sympy(i)

# %% [code]
#recent
import pandas as pd
import math
from math import pi
PC  = pd.read_excel("PC.xlsx")
PC['P_PcS']=PC['P']/((PC['D']-PC['t'])*PC['t']*PC['Fy']+(PC['D']-2.0*PC['t'])**2.0*PC['fc']/4.0)/pi*1000.0
#X=PC[['D', 't', 'L', 'Fy', 'fc']];y=PC['P_PcS']
#X,y = np.array(X.values),np.array(y.values)
PC['Acfc']=(PC['D']-2.0*PC['t'])**2.0*PC['fc']/4.0*pi
PC['Asfy']=(PC['D']-PC['t'])*PC['t']*PC['Fy']*pi
PC['I_s']=(PC['D'])**4.0/64.0*pi-(PC['D']-2.0*PC['t'])**4.0/64.0*pi;PC['I_c'] =(PC['D']-2.0*PC['t'])**4.0/64.0*pi
PC['N_pl'] = PC['Asfy'] + 0.85 * PC['Acfc']
PC['N_cr'] = (pi ** 2.0 * ( 200000.0 * PC['I_s'] + 0.6 * 4400.0*PC['fc']**0.50 * PC['I_c'])) / PC['L']** 2
#print(A_s*PC['Fy']/A_c/PC['fc'])
PC['lam'] =(PC['N_pl'] / PC['N_cr'])**0.5####################     min(0.5, (N_pl / N_cr))
#print(PC['lambda'] )
PC['D_t']=PC['D']/PC['t']
PC['t_D']=PC['t']/PC['D']

PC['eta']=PC['Asfy']/(PC['Acfc'])#
PC['P_PcS']=PC['P']/(PC['Acfc'])*1000.0#+PC['Asfy']
PC['L_D']=PC['L']/PC['D']
#X=np.array(PC[['eta','D_t']].values)
PC['fc_fy']=PC['fc']/PC['Fy']

PC['D_t_1']=PC['D_t']*PC['Fy']/208000.0
PC['t_D_1']=1.0/PC['D_t_1']

X=PC[['eta','lam','fc_fy','t_D_1']]
y=PC['P_PcS']
'''
condition = PC['D_t_1'] < 0.07
PC_filtered = PC[condition]

X = PC_filtered[['eta','lam','fc_fy']]
y = PC_filtered['P_PcS']'''
dc=[]
dc.append(X)
dc.append(y)
model = PySRRegressor(niterations=100,populations=60,population_size=60,maxsize=50,
                      nested_constraints={"^":{"^":0,"/":1},"/":{"/":0,"^":1}},parsimony= 0.5,
                      constraints={"^":(-1,10)},
                      binary_operators=["+", "*","^","/"],#special(x,y)=x^2.0+y
                      denoise=True,loss="loss(x, y) = abs(x/y-1)",
                      )
model.fit(X,y)
for i in range(len(model.equations_)):
    model.sympy(i)
    y_pred = model.predict(X,index=i)
    aa=y_pred/y.values
    print(np.mean(aa),"      Mean Squared Error:",  np.std(aa)/np.mean(aa),"        ",model.sympy(i))
modely.append(model)
print("number:  ",len(modely)-1)
XX.append(dc)

# %% [code]


# %% [code]


# %% [code]


# %% [markdown]
rectangular

# %% [code]
PC  = pd.read_excel("PR.xlsx")#['P', 'EC4', 'FE', 'ref', 'Author ', 'Year', 'L', 'H', 'B', 't', 'Fy', 'fc', 'D/B', 'L/B', 'D/t']
PC['Acfc']=(PC['H']-2.0*PC['t'])*(PC['B']-2.0*PC['t'])*(PC['fc'])
PC['Asfy']=(PC['H']*PC['B']-(PC['H']-2.0*PC['t'])*(PC['B']-2.0*PC['t']))*PC['Fy']
PC['eta']=PC['Asfy']/(PC['Acfc'])
PC['L_B']=PC['L']/PC['B']
PC['H_B']=PC['H']/PC['B']
PC['B_t']=PC['B']/PC['t']
PC['H_t']=PC['H']/PC['t']

PC['I_s']=(PC['B'])**3.0*PC['H']/12.0-(PC['B']-2.0*PC['t'])**3.0*(PC['H']-2.0*PC['t'])/12.0;    PC['I_c'] =(PC['B']-2.0*PC['t'])**3.0*(PC['H']-2.0*PC['t'])/12.0
PC['N_pl'] = PC['Asfy'] + 0.85 * PC['Acfc']
PC['N_cr'] = (pi ** 2.0 * ( 200000.0 * PC['I_s'] + 0.6 * 4400.0*PC['fc']**0.50 * PC['I_c'])) / PC['L']** 2
#print(A_s*PC['Fy']/A_c/PC['fc'])
PC['lam'] =(PC['N_pl'] / PC['N_cr'])**0.5####################     min(0.5, (N_pl / N_cr))
PC['P_PcS']=PC['P']/(PC['Acfc'])*1000.0

PC['B_t_i']=PC['B']/PC['t']*(PC['Fy']/208000)**0.5


#X=np.array(PC[['eta','D_t']].values)
X=PC[['lam','B_t_i','H_B','eta']]
y=PC['P_PcS']

dc=[]
dc.append(X)
dc.append(y)
model = PySRRegressor(niterations=100,populations=60,population_size=60,maxsize=50,
                      nested_constraints={"^":{"^":0,"/":1},"/":{"/":0,"^":1}},parsimony= 0.5,
                      constraints={"^":(-1,10)},
                      binary_operators=["+", "*","^","/","max","min"],#special(x,y)=x^2.0+y
                      denoise=True,loss="loss(x, y) = abs(x/y-1)",
                      )
model.fit(X,y)
for i in range(len(model.equations_)):
    model.sympy(i)
    y_pred = model.predict(X,index=i)
    aa=y_pred/y.values
    print(np.mean(aa),"      Mean Squared Error:",  np.std(aa)/np.mean(aa),"        ",model.sympy(i))
modelyy.append(model)
print("number:  ",len(modelyy)-1)
XX_r.append(dc)

# %% [code]
modelyy.append(model)
print("number:  ",len(modelyy)-1)
XX_r.append(dc)

# %% [code]
i=9
j=4
modelyy[j].sympy(i)

# %% [code]
min(PC['eta'])

# %% [markdown]
bestttttttttttttttttttt

# %% [code]
i=8
j=4
modelyy[j].sympy(i)

# %% [code]
print(model.sympy(i))

# %% [code]
#recent

PC  = pd.read_excel("PR.xlsx")#['P', 'EC4', 'FE', 'ref', 'Author ', 'Year', 'L', 'H', 'B', 't', 'Fy', 'fc', 'D/B', 'L/B', 'D/t']
PC['Acfc']=(PC['H']-2.0*PC['t'])*(PC['B']-2.0*PC['t'])*(PC['fc'])
PC['Asfy']=(PC['H']*PC['B']-(PC['H']-2.0*PC['t'])*(PC['B']-2.0*PC['t']))*PC['Fy']
PC['eta']=PC['Asfy']/(PC['Acfc'])
PC['L_B']=PC['L']/PC['B']
PC['H_B']=PC['H']/PC['B']
PC['B_t']=PC['B']/PC['t']
PC['H_t']=PC['H']/PC['t']

PC['I_s']=(PC['B'])**3.0*PC['H']/12.0-(PC['B']-2.0*PC['t'])**3.0*(PC['H']-2.0*PC['t'])/12.0;    PC['I_c'] =(PC['B']-2.0*PC['t'])**3.0*(PC['H']-2.0*PC['t'])/12.0
PC['N_pl'] = PC['Asfy'] + 0.85 * PC['Acfc']
PC['N_cr'] = (pi ** 2.0 * ( 200000.0 * PC['I_s'] + 0.6 * 4400.0*PC['fc']**0.50 * PC['I_c'])) / PC['L']** 2
#print(A_s*PC['Fy']/A_c/PC['fc'])
PC['lam'] =(PC['N_pl'] / PC['N_cr'])**0.5####################     min(0.5, (N_pl / N_cr))
PC['P_PcS']=PC['P']/(PC['Acfc'])*1000.0

PC['B_t_i']=PC['B']/PC['t']*(PC['Fy']/208000)**0.5


#X=np.array(PC[['eta','D_t']].values)
X=PC[['lam','B_t_i','H_B','eta']]
y=PC['P_PcS']

dc=[]
dc.append(X)
dc.append(y)
model = PySRRegressor(niterations=100,populations=60,population_size=60,maxsize=50,
                      nested_constraints={"^":{"^":0,"/":1},"/":{"/":0,"^":1}},parsimony= 0.5,
                      constraints={"^":(-1,10)},
                      binary_operators=["+", "*","^","/","max","min"],#special(x,y)=x^2.0+y
                      denoise=True,loss="loss(x, y) = abs(x/y-1)",
                      )
model.fit(X,y)
for i in range(len(model.equations_)):
    model.sympy(i)
    y_pred = model.predict(X,index=i)
    aa=y_pred/y.values
    print(np.mean(aa),"      Mean Squared Error:",  np.std(aa)/np.mean(aa),"        ",model.sympy(i))

# %% [code]
model.sympy(10)

# %% [code]
y_pred = model.predict(X,index=6)

# %% [markdown]
Optimizing the paramters of above equation

# %% [code]
PC  = pd.read_excel("PR.xlsx")#['P', 'EC4', 'FE', 'ref', 'Author ', 'Year', 'L', 'H', 'B', 't', 'Fy', 'fc', 'D/B', 'L/B', 'D/t']
PC['Acfc']=(PC['H']-2.0*PC['t'])*(PC['B']-2.0*PC['t'])*(PC['fc'])
PC['Asfy']=(PC['H']*PC['B']-(PC['H']-2.0*PC['t'])*(PC['B']-2.0*PC['t']))*PC['Fy']
PC['eta']=PC['Asfy']/(PC['Acfc'])
PC['L_B']=PC['L']/PC['B']
PC['H_B']=PC['H']/PC['B']
PC['B_t']=PC['B']/PC['t']
PC['H_t']=PC['H']/PC['t']

PC['I_s']=(PC['B'])**3.0*PC['H']/12.0-(PC['B']-2.0*PC['t'])**3.0*(PC['H']-2.0*PC['t'])/12.0;    PC['I_c'] =(PC['B']-2.0*PC['t'])**3.0*(PC['H']-2.0*PC['t'])/12.0
PC['N_pl'] = PC['Asfy'] + 0.85 * PC['Acfc']
PC['N_cr'] = (pi ** 2.0 * ( 200000.0 * PC['I_s'] + 0.6 * 4400.0*PC['fc']**0.50 * PC['I_c'])) / PC['L']** 2
#print(A_s*PC['Fy']/A_c/PC['fc'])
PC['lam'] =(PC['N_pl'] / PC['N_cr'])**0.5####################     min(0.5, (N_pl / N_cr))
PC['P_PcS']=PC['P']/(PC['Acfc'])*1000.0

PC['B_t_i']=PC['B']/PC['t']*(PC['Fy']/208000)**0.5


#X=np.array(PC[['eta','D_t']].values)
X=PC[['lam','B_t_i','H_B','eta']]
y=PC['P_PcS']

X= np.array(X.values)
y= np.array(y.values)

import numpy as np
from scipy.optimize import minimize

# Define the non-linear model
def eqn(parameters, X):
    a, b, c = parameters
    return X[:,3] + a + b/np.max((X[:,1],c*np.max((X[:,2], X[:,2]**(X[:,3]**2)),axis=0)),axis=0)

# Define the likelihood function
def fncy(parameters, X, y):
    y_pred = eqn(parameters, X)    # Compute the predicted output using the non-linear model
    aa=y_pred/y
    return np.std(aa)/np.mean(aa)


initial_parameters = [0.8600225,0.30696008,0.7451394]# Define initial parameter values
result = minimize(fncy, initial_parameters, args=(X, y), method='BFGS')# Optimize the parameters using MLE
estimated_parameters = result.x# Retrieve the estimated parameters

# Print the estimated parameters
print("Estimated Parameters:", estimated_parameters)


# %% [code]
#recent
PC  = pd.read_excel("PR.xlsx")#['P', 'EC4', 'FE', 'ref', 'Author ', 'Year', 'L', 'H', 'B', 't', 'Fy', 'fc', 'D/B', 'L/B', 'D/t']
PC['Acfc']=(PC['H']-2.0*PC['t'])*(PC['B']-2.0*PC['t'])*(PC['fc'])
PC['Asfy']=(PC['H']*PC['B']-(PC['H']-2.0*PC['t'])*(PC['B']-2.0*PC['t']))*PC['Fy']
PC['eta']=PC['Asfy']/(PC['Acfc'])
PC['L_B']=PC['L']/PC['B']
PC['H_B']=PC['H']/PC['B']
PC['B_t']=PC['B']/PC['t']
PC['H_t']=PC['H']/PC['t']
X2=PC[['H', 'B', 't', 'L', 'Fy', 'fc']]

PC['I_s']=(PC['B'])**3.0*PC['H']/12.0-(PC['B']-2.0*PC['t'])**3.0*(PC['H']-2.0*PC['t'])/12.0;    PC['I_c'] =(PC['B']-2.0*PC['t'])**3.0*(PC['H']-2.0*PC['t'])/12.0
PC['N_pl'] = PC['Asfy'] + 0.85 * PC['Acfc']
PC['N_cr'] = (pi ** 2.0 * ( 200000.0 * PC['I_s'] + 0.6 * 4400.0*PC['fc']**0.50 * PC['I_c'])) / PC['L']** 2
#print(A_s*PC['Fy']/A_c/PC['fc'])
PC['lam'] =(PC['N_pl'] / PC['N_cr'])**0.5####################     min(0.5, (N_pl / N_cr))
PC['P_PcS']=PC['P']/(PC['Acfc'])*1000.0

PC['B_t_i']=PC['B']/PC['t']*(PC['Fy']/208000)**0.5


#X=np.array(PC[['eta','D_t']].values)
X=PC[['lam','B_t_i','H_B','eta']]
y=PC['P_PcS']

X= np.array(X.values)
y= np.array(y.values)

import numpy as np
from scipy.optimize import minimize

# Define the non-linear model
def eqn(parameters, X):
    a, b, c = parameters
    return X[:,3] + a + b/np.max((X[:,1],c*np.max((X[:,2], X[:,2]**(X[:,3]**2)),axis=0)),axis=0)

# Define the likelihood function
def fncy(parameters, X, y):
    y_pred = eqn(parameters, X)    # Compute the predicted output using the non-linear model
    aa=y_pred/y
    return np.sum((y_pred/y-1)**2.0)#np.std(aa)/np.mean(aa)


initial_parameters = [0.8600225,0.30696008,0.81394]# Define initial parameter values
result = minimize(fncy, initial_parameters, args=(X, y), method='BFGS')# Optimize the parameters using MLE
estimated_parameters = result.x# Retrieve the estimated parameters

# Print the estimated parameters
print("Estimated Parameters:", estimated_parameters,fncy(estimated_parameters,X, y))
pp=[0.85,0.31,0.83]
print("Estimated Parameters:",pp, fncy(pp,X, y))

#X,y = np.array(X.values),np.array(y.values)
from sklearn.model_selection import train_test_split
X_train2, X_test2, y_train, y_test = train_test_split(X2,y, test_size=0.2, random_state=101)
X_train, X_test, y_train, y_test = train_test_split(X,y, test_size=0.2, random_state=101)

#save data
X1_test=np.concatenate((X_test, X_train), axis=0);X2_test=np.concatenate((X_test2, X_train2), axis=0);y1_test=np.concatenate((y_test, y_train), axis=0)
y1_pred = eqn(pp, X1_test)
data=np.concatenate((X2_test,y1_test.reshape(-1, 1)),axis=1)
data2=np.concatenate((data,y1_pred.reshape(-1, 1)),axis=1)
df = pd.DataFrame(data2)
df.columns = ['H', 'B', 't', 'L', 'Fy', 'fc','P_exp','P_pred'];PC=df
PC['P_exp']=PC['P_exp']*((PC['H']-2.0*PC['t'])*(PC['B']-2.0*PC['t'])*PC['fc'])/1000.0
PC['P_pred']=PC['P_pred']*((PC['H']-2.0*PC['t'])*(PC['B']-2.0*PC['t'])*PC['fc'])/1000.0
filename = 'SR_rect.xlsx'
df.to_excel(filename, index=False)
print("Data exported to", filename)

# %% [code]
#recent
import pandas as pd
import math
from math import pi
PC  = pd.read_excel("PC.xlsx")
PC['P_PcS']=PC['P']/((PC['D']-PC['t'])*PC['t']*PC['Fy']+(PC['D']-2.0*PC['t'])**2.0*PC['fc']/4.0)/pi*1000.0
X2=PC[['D', 't', 'L', 'Fy', 'fc']]
#X=PC[['D', 't', 'L', 'Fy', 'fc']];y=PC['P_PcS']
#X,y = np.array(X.values),np.array(y.values)
PC['Acfc']=(PC['D']-2.0*PC['t'])**2.0*PC['fc']/4.0*pi
PC['Asfy']=(PC['D']-PC['t'])*PC['t']*PC['Fy']*pi
PC['I_s']=(PC['D'])**4.0/64.0*pi-(PC['D']-2.0*PC['t'])**4.0/64.0*pi;PC['I_c'] =(PC['D']-2.0*PC['t'])**4.0/64.0*pi
PC['N_pl'] = PC['Asfy'] + 0.85 * PC['Acfc']
PC['N_cr'] = (pi ** 2.0 * ( 200000.0 * PC['I_s'] + 0.6 * 4400.0*PC['fc']**0.50 * PC['I_c'])) / PC['L']** 2
#print(A_s*PC['Fy']/A_c/PC['fc'])
PC['lam'] =(PC['N_pl'] / PC['N_cr'])**0.5####################     min(0.5, (N_pl / N_cr))
#print(PC['lambda'] )
PC['D_t']=PC['D']/PC['t']
PC['t_D']=PC['t']/PC['D']

PC['eta']=PC['Asfy']/(PC['Acfc'])#
PC['P_PcS']=PC['P']/(PC['Acfc'])*1000.0#+PC['Asfy']
PC['L_D']=PC['L']/PC['D']
#X=np.array(PC[['eta','D_t']].values)
PC['fc_fy']=PC['fc']/PC['Fy']

PC['D_t_1']=PC['D_t']*PC['Fy']/208000.0
PC['t_D_1']=1.0/PC['D_t_1']

X=PC[['eta','lam','fc_fy','t_D_1']]
y=PC['P_PcS']
X= np.array(X.values)
y= np.array(y.values)

import numpy as np
from scipy.optimize import minimize

# Define the non-linear model
def eqn(parameters, X):
    a, b, c,d = parameters
    #print(1/c/X[:,1]**2.0)
    return X[:,0]*a + b + 1/c/1000/X[:,1]**2.0+d/1000.0/X[:,2]*X[:,3]

# Define the likelihood function
def fncy(parameters, X, y):
    y_pred = eqn(parameters, X)    # Compute the predicted output using the non-linear model
    aa=y_pred/y
    return np.sum((y_pred/y-1)**2.0)#np.std(aa)/np.mean(aa)


initial_parameters = [2,1,5,10]# Define initial parameter values
result = minimize(fncy, initial_parameters, args=(X, y), method='BFGS')# Optimize the parameters using MLE
estimated_parameters = result.x# Retrieve the estimated parameters

# Print the estimated parameters
print("Estimated Parameters:", estimated_parameters,fncy(estimated_parameters,X, y))
pp=[1.17,0.95,1.550,2.7]
print("Estimated Parameters:",pp, fncy(pp,X, y))

#X,y = np.array(X.values),np.array(y.values)
from sklearn.model_selection import train_test_split
X_train2, X_test2, y_train, y_test = train_test_split(X2,y, test_size=0.2, random_state=42)
X_train, X_test, y_train, y_test = train_test_split(X,y, test_size=0.2, random_state=42)

#save data
X1_test=np.concatenate((X_test, X_train), axis=0);X2_test=np.concatenate((X_test2, X_train2), axis=0);y1_test=np.concatenate((y_test, y_train), axis=0)
y1_pred = eqn(pp, X1_test)
data=np.concatenate((X2_test,y1_test.reshape(-1, 1)),axis=1)
data2=np.concatenate((data,y1_pred.reshape(-1, 1)),axis=1)
df = pd.DataFrame(data2)
df.columns = ['D', 't', 'L', 'Fy', 'fc','P_exp','P_pred'];PC=df
PC['P_exp']=PC['P_exp']*((PC['D']-2.0*PC['t'])**2.0*PC['fc']/4.0)*pi/1000.0
PC['P_pred']=PC['P_pred']*((PC['D']-2.0*PC['t'])**2.0*PC['fc']/4.0)*pi/1000.0
filename = 'SR_circ.xlsx'
df.to_excel(filename, index=False)
print("Data exported to", filename)

# %% [code]
#recent
from pysr import PySRRegressor
import numpy as np
import pandas as pd
from math import pi
PC = pd.read_excel("PDS.xlsx")
PC['foAo']=(PC['Do']-PC['to'])*PC['to']*PC['fyo']*pi
PC['fiAi']=(PC['Di']-PC['ti'])*PC['ti']*PC['fyi']*pi
PC['fcAc']=((PC['Do']-2.0*PC['to'])**2.0-PC['Di']**2.0)*PC['fc']/4.0*pi#error
X2=PC[['Do', 'to', 'Di', 'ti', 'fyo', 'fyi', 'fc']]
PC['eta_i']=(PC['fiAi'])/(PC['fcAc'])
PC['eta_o']=(PC['foAo'])/PC['fcAc']
PC['xi_i']=(PC['fcAc'])/(PC['fiAi'])
PC['xi_o']=PC['fcAc']/(PC['foAo'])
PC['ti_D']=PC['ti']/PC['Di']
PC['to_D']=PC['to']/PC['Do']
PC['L_Do']=PC['L']/PC['Do']
PC['D_ti']=PC['Di']/PC['ti']
PC['D_to']=PC['Do']/PC['to']
PC['fyi_fc']=(PC['fyi'])/(PC['fc'])
PC['fyo_fc']=(PC['fyo'])/(PC['fc'])
PC['fc_fyo']=PC['fc']/PC['fyo']
PC['Di_D']=PC['Di']/PC['Do']

PC['P_PcS']=PC['P']/(PC['fcAc'])*1000.0
X=PC[['L_Do','eta_i','eta_o','fyi','fyo','fc_fyo','Di_D','fc']]
y=PC['P_PcS']
X= np.array(X.values)#[:195,:]
y= np.array(y.values)#[:195]
#print(np.maximum(0.2, np.minimum(0.85, X[:, 6])))
import numpy as np
from scipy.optimize import minimize

# Define the non-linear model
def eqn(parameters, X):
    c = np.array(parameters)
    X[:,6]=np.maximum(0.2, np.minimum(0.85, X[:, 6]))
    #print(1/c/X[:,1]**2.0)
    return X[:,1]+X[:,2] + (X[:,6]**2.0+210/c/X[:,7]/X[:,6]*(X[:,2]+X[:,5]))**0.3


def fncy1(parameters, X, y):
    y_pred = eqn(parameters, X)    # Compute the predicted output using the non-linear model
    aa=y_pred/y
    return np.mean(abs(y_pred/y-1))#np.std(aa)/np.mean(aa)
initial_parameters = [5]# Define initial parameter values
result = minimize(fncy1, initial_parameters, args=(X, y), method='BFGS')# Optimize the parameters using MLE
estimated_parameters = result.x# Retrieve the estimated parameters

# Print the estimated parameters
print("Estimated Parameters:", estimated_parameters,fncy1(estimated_parameters,X, y))
pp=[5]
print("Estimated Parameters:",pp, fncy1(estimated_parameters,X, y))
#print("Estimated Parameters:",pp, (fncy1(pp,X, y)))

#X,y = np.array(X.values),np.array(y.values)
from sklearn.model_selection import train_test_split
X_train2, X_test2, y_train, y_test = train_test_split(X2,y, test_size=0.2, random_state=42)
X_train, X_test, y_train, y_test = train_test_split(X,y, test_size=0.2, random_state=42)
#save data
X1_test=np.concatenate((X_test, X_train), axis=0);X2_test=np.concatenate((X_test2, X_train2), axis=0);y1_test=np.concatenate((y_test, y_train), axis=0)
y1_pred = eqn(pp, X1_test)
data=np.concatenate((X2_test,y1_test.reshape(-1, 1)),axis=1)
data2=np.concatenate((data,y1_pred.reshape(-1, 1)),axis=1)
df = pd.DataFrame(data2)
df.columns = ['Do', 'to', 'Di', 'ti', 'fyo', 'fyi', 'fc','P_exp','P_pred'];PC=df
PC['P_exp']=PC['P_exp']*(((PC['Do']-2.0*PC['to'])**2.0-PC['Di']**2.0)*PC['fc']/4.0*pi)/1000.0
PC['P_pred']=PC['P_pred']*(((PC['Do']-2.0*PC['to'])**2.0-PC['Di']**2.0)*PC['fc']/4.0*pi)/1000.0
filename = 'SR_DS.xlsx'
df.to_excel(filename, index=False)
print("Data exported to", filename)

# %% [code]
