# Supplementary material for: Prediction of the axial compression capacity of stub CFST columns using machine learning techniques
Source: Sci Rep. 2024 Feb 5;14:2885. doi: 10.1038/s41598-024-53352-1 (PMC10838919; doi:10.1038/s41598-024-53352-1)
Supplement: Supplementary file 1 — Supplementary Information. [file 41598_2024_53352_MOESM1_ESM.zip › supplementary data/excels results of 8 ML models vs EC4 - AISC360/AISC_DS.xlsx]

## Sheet: Sheet1
P	FE	nam	L	Do	to	Di	ti	fyo	fyi	fc	Do/to	Di/ti	L/Do	REF_N	Unnamed: 15	Unnamed: 16	Unnamed: 17	P_exp	P_pred
348	1.07568	A2-1	229	75.4	1.29	62.7	1.23	486	470	58.6	58.4496	50.9756	3.03714	[7]				898	764.861
348	1.12288	A2-2	229	75.2	1.19	62.4	1.2	486	470	58.6	63.1933	52	3.04521	[7]				378	302.878
395	1.08244	A3-1	229	76.3	1.78	62	1	486	470	58.6	42.8652	62	3.00131	[4]				2736	2701.47
395	1.07736	A3-2	229	76.3	1.74	62	0.94	512	470	58.6	43.8506	65.9574	3.00131	[4]				681	480.926
386	1.06076	B2-1	229	81.5	1.11	62.7	1.14	524	470	58.6	73.4234	55	2.80982	[8]				3242	2295.97
395	1.0693	B2-2	229	81.5	1.14	62.2	1.13	524	470	58.6	71.4912	55.0442	2.80982	[8]				2174	2071.57
378	1.06125	Cl–1	229	87.4	0.99	61.8	0.87	428	452	58.6	88.2828	71.0345	2.62014	[11]				2750	2116.26
385	1.09489	Cl-2	229	87.3	0.94	61.6	0.88	428	452	58.6	92.8723	70	2.62314	[11]				1845	1497.79
283	0.969186	D1-1	229	99.7	0.59	80.3	0.55	409	474	58.6	168.983	146	2.29689	[11]				380	291.52
380	1.05842	D4-1	229	99.9	0.7	74	0.62	409	512	58.6	142.714	119.355	2.29229	[11]				334.39	210.773
443	1.07843	D5-1	229	99.8	0.66	61.4	0.55	409	432	58.6	151.212	111.636	2.29459	[11]				324.74	197.71
644	1.15361	D6-1	229	101.7	1.61	61.5	0.56	409	432	58.6	63.1677	109.821	2.25172	[11]				2626	2025.17
477	1.06325	E2-1	229	101.4	1.56	63.4	1.15	255	216	58.6	65	55.1304	2.25838	[11]				478	349.366
417	1.09003	E3-1	229	101.5	1.65	76.1	1.19	255	235	58.6	61.5152	63.9496	2.25616	[11]				2446	2228.78
598	0.983073	E4-I	229	114.3	1.64	63.5	1.12	262	216	58.6	69.6951	56.6964	2.0035	[11]				589	511.972
551	1.03722	ES-I	229	114.3	1.64	76.1	1.14	262	235	58.6	69.6951	66.7544	2.0035	[11]				2894	2163.02
524	1.0836	E6-I	229	114.3	1.64	88.9	1.56	262	286	58.6	69.6951	56.9872	2.0035	[11]				2950	2209.65
283	1.0299	A1-1	229	74.8	1.03	62	1	486	470	58.6	72.6214	62	3.0615	[11]				551	461.326
285	1.08481	A1-2	229	74.7	0.97	62	0.94	486	470	58.6	77.0103	65.9574	3.0656	[11]				2183	1918.8
330	1.01593	B1-1	229	81	0.9	62	1	524	470	58.6	90	62	2.82716	[11]				357	266.909
335	1.06017	B1-2	229	81	0.87	62	0.94	524	470	58.6	93.1034	65.9574	2.82716	[11]				1943	1348.54
432	1.09577	C2-1	229	87.9	1.26	61.4	0.89	428	452	58.6	69.7619	68.9888	2.60523	[11]				330	282.385
408	1.05216	C2-2	229	87.9	1.17	61.2	0.85	444	452	58.6	75.1282	72	2.60523	[11]				2543	1878.26
299	1.13739	D2-1	229	99.9	0.69	86.8	0.61	409	444	58.6	144.783	142.295	2.29229	[11]				968.2	605.697
357	1.1162	D3-1	229	99.9	0.71	80.5	0.67	409	474	58.6	140.704	120.149	2.29229	[11]				2611	1957.59
357	1.0756	E1-1	229	88.8	1.55	63.5	1.16	286	216	58.6	57.2903	54.7414	2.57883	[11]				3082	2382.35
1790	0.932119	cc2a	540	180	3	48	3	275.9	396.1	47.4	60	16	3	Tao et al. si 20				1334.3	1071.11
1791	0.932639	cc2b	540	180	3	48	3	275.9	396.1	47.4	60	16	3	Tao et al. si 20				443	312.964
1648	0.958636	cc3a	540	180	3	88	3	275.9	370.2	47.4	60	29.3333	3	Tao et al. si 20				1435	1239.67
1650	0.959799	cc3b	540	180	3	88	3	275.9	370.2	47.4	60	29.3333	3	Tao et al. si 20				1332	1084.03
1435	1.09349	cc4a	540	180	3	140	3	275.9	342	47.4	60	46.6667	3	Tao et al. si 20				3182	2248.76
1358	1.03481	cc4b	540	180	3	140	3	275.9	342	47.4	60	46.6667	3	Tao et al. si 20				547.53	303.673
904	1.01091	cc5a	342	114	3	58	3	294.5	374.5	47.4	38	19.3333	3	Tao et al. si 20				1750	1272.39
898	1.0042	cc5b	342	114	3	58	3	294.5	374.5	47.4	38	19.3333	3	Tao et al. si 20				357	300.159
2421	0.917005	cc6a	720	240	3	114	3	275.9	294.5	47.4	80	38	3	Tao et al. si 20				590.97	411.365
2460	0.931777	cc6b	720	240	3	114	3	275.9	294.5	47.4	80	38	3	Tao et al. si 20				285	241.391
3331	0.926513	cc7a	900	300	3	165	3	275.9	320.5	47.4	100	55	3	Tao et al. si 20				734.6	664.872
3266	0.908433	cc7b	900	300	3	165	3	275.9	320.5	47.4	100	55	3	Tao et al. si 20				1347	1078.62
1665	0.960018	O1I1	400	114.3	6	48.3	2.9	454	425	63.4	19.05	16.6552	3.49956	O1I1				879	675.295
1441	0.968495	O2I1	400	114.3	4.8	48.3	2.9	416	425	63.4	23.8125	16.6552	3.49956	O1I1				1328	1314.54
1243	0.909258	O3I1	400	114.3	3.6	48.3	2.9	453	425	63.4	31.75	16.6552	3.49956	O1I1				3082	2391.29
1145	0.905795	O4I1	400	114.3	3.2	48.3	2.9	430	425	63.4	35.7188	16.6552	3.49956	O1I1				1626	1140.78
1629	0.815579	O5I2	400	165.1	3.5	101.6	3.3	433	394	63.4	47.1714	30.7879	2.42277	O1I1				2735	2015.93
1613	0.892991	O6I2	500	165.1	3	101.6	3.2	395	394	63.4	55.0333	31.75	3.02847	O1I1				2203	1919.4
1487	0.904592	O7I2	500	163.8	2.35	101.6	3.2	395	394	63.4	69.7021	31.75	3.0525	O1I1				524	441.094
1328	0.855709	O8I2	500	163	1.95	101.6	3.2	395	394	63.4	83.5897	31.75	3.06748	O1I1				2911	2519.53
1236	0.828016	O9I2	500	162.5	1.7	101.6	3.2	395	394	63.4	95.5882	31.75	3.07692	O1I1				879.1	631.012
1418	0.824995	C1C7	400	114.5	5.9	48.4	2.8	454	425	63.4	19.4068	17.2857	3.49345	O1I1				2060	1657.77
1390	0.943302	C2C7	400	114.6	4.7	48.4	2.8	416	425	63.4	24.383	17.2857	3.4904	O1I1				1665	1446.79
1191	0.885032	C3C7	400	114.4	3.5	48.4	2.8	453	425	63.4	32.6857	17.2857	3.4965	O1I1				773.97	535.449
1100	0.898794	C4C7	400	114.2	3	48.4	2.8	430	425	63.4	38.0667	17.2857	3.50263	O1I1				3286	2321.9
1700	0.855322	C5C8	400	165.1	3.5	101.8	3.1	433	410	63.4	47.1714	32.8387	2.42277	O1I1				367.99	263.968
540	0.961453	2	400	160	1	75	1	220	220	23.6	160	75	2.5	2				2413	1925.25
728	1.02569	5	400	160	1.5	75	1.5	255	255	23.6	106.667	50	2.5	2				2311	1600.64
589	1.02946	6	400	160	1.5	112	1.5	255	255	23.6	106.667	74.6667	2.5	2				470	264.089
879	0.949912	8	400	160	2.1	75	2.1	300	300	23.6	76.1905	35.7143	2.5	2				601	453.728
703	0.886982	9	400	160	2.1	112	2.1	300	300	23.6	76.1905	53.3333	2.5	2				2724	1923.23
1990	0.958009	CC3 240-120	720	240	3	120	3	280	280	29	80	40	3	CC3 240-120				2406	1763
2207	0.962633	CC3 240-80	720	240	3	80	3	280	280	29	80	26.6667	3	CC3 240-120				1354	1090.94
2517	1.04006	CC4 240-120	720	240	4	120	4	280	280	29	60	30	3	CC3 240-120				3232	2242.46
2735	1.04601	CC4 240-80	720	240	4	80	4	280	280	29	60	20	3	CC3 240-120				810	769.463
635	1.19257	c10-375	450	158	0.9	38	0.9	221	221	18.7	175.556	42.2222	2.8481	c10-375				520	411.518
540	1.16236	c10-750	450	159	0.9	76	0.9	221	221	18.7	176.667	84.4444	2.83019	c10-375				1625	1236.85
378.3	1.06414	c10-1125	450	159	0.9	114	0.9	221	221	18.7	176.667	126.667	2.83019	c10-375				1223.7	953.019
851.6	1.11183	c16-375	450	158	1.5	39	1.5	308	308	18.7	105.333	26	2.8481	c10-375				7242	6030.01
728.1	1.04961	c16-750	450	158	1.5	77	1.5	308	308	18.7	105.333	51.3333	2.8481	c10-375				703.6	622.924
589	1.00609	c16-1125	450	158	1.5	114	1.5	308	308	18.7	105.333	76	2.8481	c10-375				1852.2	1373.81
968.2	1.08883	c23-375	450	158	2.14	40	2.14	286	286	18.7	73.8318	18.6916	2.8481	c10-375				7159	6030.01
879.1	1.06989	c23-750	450	158	2.14	77	2.14	286	286	18.7	73.8318	35.9813	2.8481	c10-375				2025	1715.4
703.6	1.00113	c23-1125	450	157	2.14	115	2.14	286	286	18.7	73.3645	53.7383	2.86624	c10-375				3304	3190.82
5499	1.07677	C1-1	1050	350	3.82	231	2.92	439.3	396.5	44.4	91.623	79.1096	3	Li et al. si 17				2537	1965.88
5396	1.0566	C1-2	1050	350	3.82	231	2.92	439.3	396.5	44.4	91.623	79.1096	3	Li et al. si 17				2775	2284.68
879	0.99125	DSC1	117	139	2	75	3	250	250	46.7	69.5	25	0.841727	DSC1				930	769.463
930	1.04876	DSC2	234	139	2	75	3	250	250	46.7	69.5	25	1.68345	DSC1				1681.98	1477.88
807	0.910056	DSC3	351	139	2	75	3	250	250	46.7	69.5	25	2.52518	DSC1				1650	1469.82
810	0.911285	DSC4	468	139	2	75	3	250	250	46.7	69.5	25	3.36691	DSC1				2580	2421.68
877	0.986663	DSC5	585	139	2	75	3	250	250	46.7	69.5	25	4	DSC1				2107	1986.48
698	1.08714	Z-48-a	342	114	2	48	1.6	278.7	235	40.2	57	30	3	Z-48-a				634	477.59
660	1.02795	Z-48-b	342	114	2	48	1.6	278.7	235	40.2	57	30	3	Z-48-a				395	331.232
601	1.17613	Z-76-a	342	114	2	76	1.6	278.7	235	40.2	57	47.5	3	Z-48-a				703	667.46
578	1.13112	Z-76-b	342	114	2	76	1.6	278.7	235	40.2	57	47.5	3	Z-48-a				1752.59	1599.71
493	1.11315	Z-89-a	342	114	2	89	1.6	278.7	235	40.2	57	55.625	3	Z-48-a				1975.3	1659.14
520	1.17412	Z-89-b	342	114	2	89	1.6	278.7	235	40.2	57	55.625	3	Z-48-a				3182	2236.42
583	1.03647	101x1.6-50x1.6-D	300	101.8	1.7	49.6	1.53	353.3	376.5	40.1	59.8824	32.4183	2.94695	101x1.6-50x1.6-D				728.1	530.924
634	1.10232	101X1.6-50x3-D	300	101.8	1.7	50.9	3.07	353.3	228.9	40.1	59.8824	16.5798	2.94695	101x1.6-50x1.6-D				1667.7	1470.91
593	1.058	101X3-50x1.6-D	300	101.9	2.79	49.6	1.53	226	376.5	40.1	36.5233	32.4183	2.94406	101x1.6-50x1.6-D				899.21	806.28
681	1.18815	101X3-50x3-D	300	101.9	2.79	50.9	3.07	226	228.9	40.1	36.5233	16.5798	2.94406	101x1.6-50x1.6-D				1687.7	1428.44
804	1.05755	114X3-50X1.6-D	350	114.1	2.79	49.6	1.63	281.2	376.5	40.1	40.8961	30.4294	3.06748	101x1.6-50x1.6-D				2718	1927.82
902	1.17695	114X3-50X3-D	350	114.1	2.79	50.9	3.07	281.2	228.9	40.1	40.8961	16.5798	3.06748	101x1.6-50x1.6-D				1358	1239.67
1055	0.995337	152X1.6-50X1.6-D	450	152.6	1.6	49.6	1.53	314.5	376.5	40.1	95.375	32.4183	2.94889	101x1.6-50x1.6-D				477	393.527
997	0.933815	152X1.6-76X1.6-D	450	152.6	1.6	50.9	1.66	314.5	398.8	40.1	95.375	30.6627	2.94889	101x1.6-50x1.6-D				2460	1886.68
825	0.775702	152X1.6-101X1.6-D	450	152.6	1.6	49.6	1.7	314.5	353.3	40.1	95.375	29.1765	2.94889	101x1.6-50x1.6-D				1648	1469.82
882	0.830044	152X1.6-101X3-D	450	152.6	1.6	50.9	2.79	314.5	226	40.1	95.375	18.2437	2.94889	101x1.6-50x1.6-D				1629	1791.96
1569	1.00272	168X3-50X1.6-D	450	168.4	3.22	49.6	1.53	281.5	376.5	40.1	52.2981	32.4183	2.67221	101x1.6-50x1.6-D				2579	1925.4
1470	1.02061	168X3-76X1.6-D	450	168.4	3.22	76.2	1.66	281.5	398.9	40.1	52.2981	45.9036	2.67221	101x1.6-50x1.6-D				408	333.831
1464	1.04263	168X3-89X3-D	450	168.4	3.22	89.2	3.22	281.5	259.2	40.1	52.2981	27.7019	2.67221	101x1.6-50x1.6-D				1569	1193.72
1332	1.06186	168X3-101X1.6-D	450	168.4	3.22	101.8	1.7	281.5	353.3	40.1	52.2981	59.8824	2.67221	101x1.6-50x1.6-D				3322	3188.5
1354	1.07603	168X3-101X3-D	450	168.4	3.22	101.9	2.79	281.5	226	40.1	52.2981	36.5233	2.67221	101x1.6-50x1.6-D				1430	995.285
1319	1.07861	168X3-114X3-D	450	168.4	3.22	114.1	2.79	281.5	281.2	40.1	52.2981	40.8961	2.67221	101x1.6-50x1.6-D				1700	1782.81
1653	0.892389	203X2-50X3-D	400	202.7	1.99	50.9	3.07	304	228.9	40.1	101.859	16.5798	1.97336	101x1.6-50x1.6-D				1464	1185.03
1658	0.9506	203X2-76X1.6-D	400	202.7	1.99	76.2	1.66	304	398.9	40.1	101.859	45.9036	1.97336	101x1.6-50x1.6-D				1823.35	1603.16
1625	1.02376	203X2-101X3-D	400	202.7	1.99	101.9	2.79	304	226	40.1	101.859	36.5233	1.97336	101x1.6-50x1.6-D				1232.4	932.426
1142	0.988308	203X2-152X1.6-D	400	202.7	1.99	152.6	1.6	304	314.5	40.1	101.859	95.375	1.97336	101x1.6-50x1.6-D				877	769.463
1410	1.03834	AC140X3-HC22X4-C40	350	140.2	2.92	22.1	4.09	300	794	40.5	48.0137	5.40342	2.49643	AC140X3-HC22X4-C40				1145	1050.08
1845	1.00656	AC140X3-HC22X4-C80	350	140.2	2.91	22.1	4.1	300	794	79.9	48.1787	5.39024	2.49643	AC140X3-HC22X4-C40				2500	1965.13
2321	1.02288	AC140X3-HC22X4-C120	350	140.2	2.89	22.1	4.08	300	794	115.6	48.5121	5.41667	2.49643	AC140X3-HC22X4-C40				2626	2016.26
1423	1.00335	AC140X3-HC32X6-C40	350	140.3	2.89	32	5.48	300	619	40.5	48.5467	5.83942	2.49465	AC140X3-HC22X4-C40				660	513.831
2012	1.07402	AC140X3-HC32X6-C80	350	140.2	2.92	31.9	5.27	300	619	79.9	48.0137	6.05313	2.49643	AC140X3-HC22X4-C40				2376	1777.87
2537	1.10031	AC140X3-HC32X6-C120	350	140.1	2.91	31.9	5.36	300	619	115.6	48.1443	5.95149	2.49822	AC140X3-HC22X4-C40				1790	1513.38
1626	1.1395	AC140X3-HC38X8-C40	350	140.1	2.91	38.1	7.63	300	433	40.5	48.1443	4.99345	2.49822	AC140X3-HC22X4-C40				453.96	310.469
2083	1.11535	AC140X3-HC38X8-C80	350	140.1	2.9	38	7.51	300	433	79.9	48.3103	5.05992	2.49822	AC140X3-HC22X4-C40				2950	2203.88
2500	1.09141	AC140X3-HC38X8-C120	350	140.2	2.9	37.9	7.39	300	433	115.6	48.3448	5.12855	2.49643	AC140X3-HC22X4-C40				2631	2352.11
2543	1.20545	AC140X3-HC55X11-C40	350	140.2	2.9	55.1	10.62	300	739	40.5	48.3448	5.18832	2.49643	AC140X3-HC22X4-C40				969.16	871.931
2775	1.11068	AC140X3-HC55X11-C80	350	140.1	2.9	55.2	10.76	300	739	79.9	48.3103	5.13011	2.49822	AC140X3-HC22X4-C40				348	300.135
2025	1.12908	AC140X3-HC89X4-C40	350	140.1	2.87	89	3.89	300	1029	40.5	48.8153	22.8792	2.49822	AC140X3-HC22X4-C40				395	349.206
2107	1.05946	AC140X3-HC89X4-C80	350	140.1	2.86	89.1	3.91	300	1029	79.9	48.986	22.7877	2.49822	AC140X3-HC22X4-C40				698	513.831
2195	1.00595	AC140X3-HC89X4-C120	350	140.2	2.88	89.1	3.91	300	1029	115.6	48.6806	22.7877	2.49643	AC140X3-HC22X4-C40				1236	1253.15
1750	1.04088	AC165X3-HC22X4-C40	413	165.3	2.94	22	4.14	276	794	40.5	56.2245	5.31401	2.49849	AC140X3-HC22X4-C40				1658	1296.5
2413	1.03626	AC165X3-HC22X4-C80	413	165.2	2.94	22.1	4.09	276	794	79.9	56.1905	5.40342	2.5	AC140X3-HC22X4-C40				2671	2827.21
2911	0.980003	AC165X3-HC22X4-C120	413	165.3	2.94	22.1	4.04	276	794	115.6	56.2245	5.4703	2.49849	AC140X3-HC22X4-C40				2718	1963.17
1943	1.11761	AC165X3-HC32X6-C40	413	165.3	2.93	31.9	5.35	276	619	40.5	56.4164	5.96262	2.49849	AC140X3-HC22X4-C40				1831	1602.31
1891	1.08543	AC165X3-HC32X6-C80	413	165.3	2.94	31.9	5.39	276	619	40.5	56.2245	5.91837	2.49849	AC140X3-HC22X4-C40				997	788.553
2550	1.07308	AC165X3-HC32X6-C120	413	165.3	2.94	31.8	5.25	276	619	79.9	56.2245	6.05714	2.49849	AC140X3-HC22X4-C40				593	465.823
2375	1.12481	AC165X3-HC89X4-C40	413	165.5	2.92	89	3.92	276	1029	40.5	56.6781	22.7041	2.49547	AC140X3-HC22X4-C40				2423	2224.72
2580	1.03994	AC165X3-HC89X4-C80	413	165.4	2.91	89.1	3.91	276	1029	79.9	56.8385	22.7877	2.49698	AC140X3-HC22X4-C40				1876	1601.04
2671	0.948386	AC165X3-HC89X4-C120	413	165.2	2.92	88.9	3.88	276	1029	115.6	56.5753	22.9124	2.5	AC140X3-HC22X4-C40				1319	1098.42
7242	0.986039	C1-1	1068	356	5.5	219	3.3	618	356	38.8	64.7273	66.3636	3	Li and Cai si 18				3331	2858.71
7159	0.974738	C1-2	1068	356	5.5	219	3.3	618	356	38.8	64.7273	66.3636	3	Li and Cai si 18				1068.06	1019.29
6917	0.839552	C2-1	1068	356	5.5	168	3.3	618	357	38.8	64.7273	50.9091	3	Li and Cai si 18				635	357.289
8516	1.03363	C2-2	1068	356	5.5	168	3.3	618	357	38.8	64.7273	50.9091	3	Li and Cai si 18				2494	1784.3
1421.54	0.983757	Set1-1-1-2	342.9	114.3	5.85	60.3	2.52	455	396	38.5	19.5385	23.9286	3	Ekmekyapar and Hasana si 19				1088.06	931.561
1574.26	0.998082	Set1-2-1-2	342.9	114.3	5.85	60.3	5.77	455	310	38.5	19.5385	10.4506	3	Ekmekyapar and Hasana si 19				644	440.575
734.6	0.946404	Set2-1-1-1	342.9	114.3	2.73	60.3	2.52	285	396	38.5	41.8681	23.9286	3	Ekmekyapar and Hasana si 19				591.13	365.807
913.7	1.0103	Set2-2-1-1	342.9	114.3	2.73	60.3	5.77	285	310	38.5	41.8681	10.4506	3	Ekmekyapar and Hasana si 19				1791	1513.38
1505.67	0.944275	set3-1-2-2	342.9	114.3	5.85	60.3	2.52	455	396	64.3	19.5385	23.9286	3	Ekmekyapar and Hasana si 19				1662.5	1248.99
1666.41	0.964606	set3-2-2-2	342.9	114.3	5.85	60.3	5.77	455	310	64.3	19.5385	10.4506	3	Ekmekyapar and Hasana si 19				386	326.527
899.21	0.975552	Set4-1-2-1	342.9	114.3	2.73	60.3	2.52	285	396	64.3	41.8681	23.9286	3	Ekmekyapar and Hasana si 19				2550	1986.64
1088.06	1.03907	Set4-2-2-1	342.9	114.3	2.73	60.3	5.77	285	310	64.3	41.8681	10.4506	3	Ekmekyapar and Hasana si 19				904	764.861
789.42	0.902751	1-1-1-1	342.9	114.3	2.74	60.3	2.52	355	396	41	41.7153	23.9286	3	Ekmekyapar et al. si 14				914.32	894.01
1681.98	1.00687	1-1-1-2	342.9	114.3	6.11	60.3	2.52	535	396	41	18.707	23.9286	3	Ekmekyapar et al. si 14				3110	2995.97
969.16	0.965604	1-2-1-1	342.9	114.3	2.74	60.3	5.77	355	310	41	41.7153	10.4506	3	Ekmekyapar et al. si 14				789.42	746.651
1823.35	1.0106	1-2-1-2	342.9	114.3	6.11	60.3	5.77	535	310	41	18.707	10.4506	3	Ekmekyapar et al. si 14				540	340.22
914.32	0.890632	1-1-2-1	342.9	114.3	2.74	60.3	2.52	355	396	67.9	41.7153	23.9286	3	Ekmekyapar et al. si 14				1666.41	1509.09
1752.59	0.95837	1-1-2-2	342.9	114.3	6.11	60.3	2.52	535	396	67.9	18.707	23.9286	3	Ekmekyapar et al. si 14				6917	6264.51
1068.06	0.9255	1-2-2-1	342.9	114.3	2.74	60.3	5.77	355	310	67.9	41.7153	10.4506	3	Ekmekyapar et al. si 14				1285.25	1339.72
1889.69	0.962416	1-2-2-2	342.9	114.3	6.11	60.3	5.77	535	310	67.9	18.707	10.4506	3	Ekmekyapar et al. si 14				3110	2946.48
2718	1.0272	Batch1-C4-36-0.18-5-1	571.8	190.6	5.15	34	3.08	346.9	348.2	37.4	37.0097	11.039	3	Batch1-C4-36-0.18-5-1				5499	4198.93
2724	1.02947	Batch1-C4-36– 0.18– 5-2	571.5	190.5	5.13	33.9	3.1	346.9	348.2	37.4	37.1345	10.9355	3	Batch1-C4-36-0.18-5-1				361.07	243.515
2718	1.05677	Batch1-C4-36– 0.31– 5-1	571.5	190.5	5.15	59.6	3.32	346.9	342.1	37.4	36.9903	17.9518	3	Batch1-C4-36-0.18-5-1				851.6	521.088
2482	0.965017	Batch1-C4-36– 0.31– 5-2	564.6	188.2	5.04	59.1	3.28	346.9	342.1	37.4	37.3413	18.0183	3	Batch1-C4-36-0.18-5-1				1487	1416.25
2626	1.10014	Batch1-C4-36– 0.53– 5-1	572.1	190.7	5.11	101.6	4.03	346.9	345.8	37.4	37.319	25.2109	3	Batch1-C4-36-0.18-5-1				2460	1798.76
2462	1.03144	Batch1-C4-36– 0.53– 5-2	567.6	189.2	5.08	101.2	4.05	346.9	345.8	37.4	37.2441	24.9877	3	Batch1-C4-36-0.18-5-1				1243	1129.69
3182	1.05156	Batch2-C9-36– 0.18– 5-1	566.7	188.9	5.09	33.7	3.09	464	348.2	37.4	37.112	10.9061	3	Batch1-C4-36-0.18-5-1				2375	1964.84
3232	1.06808	Batch2-C9-36– 0.18– 5-2	566.7	188.9	5.12	33.5	3.06	464	348.2	37.4	36.8945	10.9477	3	Batch1-C4-36-0.18-5-1				299	224.095
3286	1.08943	Batch2-C9-36– 0.53– 5-1	573	191	5.15	59.4	3.31	464	342.1	37.4	37.0874	17.9456	3	Batch1-C4-36-0.18-5-1				2666	2355.33
3242	1.07484	Batch2-C9-36– 0.53– 5-2	570.3	190.1	5.11	59.1	3.29	464	342.1	37.4	37.2016	17.9635	3	Batch1-C4-36-0.18-5-1				2732	2700.84
3082	1.09241	Batch3-C4-24– 0.31– 5-1	572.1	190.7	5.15	101.1	4.1	464	345.8	37.4	37.0291	24.6585	3	Batch1-C4-36-0.18-5-1				493	411.518
3192	1.1314	Batch3-C4-24– 0.31– 5-2	572.1	190.7	5.09	100.9	4.07	464	345.8	37.4	37.4656	24.7912	3	Batch1-C4-36-0.18-5-1				1441	1227.93
2460	1.0432	Batch3-C4-36– 0.31– 5-1	571.2	190.4	5.15	59.9	3.33	346.9	342.1	28.9	36.9709	17.988	3	Batch1-C4-36-0.18-5-1				11179	8638.3
2494	1.05762		570	190	5.11	59.1	3.31	346.9	342.1	28.9	37.182	17.855	3	Batch1-C4-36-0.18-5-1				1418	1431.62
2623	1.03528		567.3	189.1	5.1	59.4	3.35	346.9	342.1	37.4	37.0784	17.7313	3	Batch1-C4-36-0.18-5-1				1470	1172.21
2588	1.02146	Batch3-C4-36– 0.31– 5-2	570.3	190.1	5.07	59.7	3.35	346.9	342.1	37.4	37.4951	17.8209	3	Batch1-C4-36-0.18-5-1				11867	8711.73
2950	1.04055	Batch3-C4-48– 0.31– 5-1	569.7	189.9	5.12	58.9	3.31	346.9	342.1	50.7	37.0898	17.7946	3	Batch1-C4-36-0.18-5-1				2588	1944.85
3026	1.06736	Batch3-C4-48– 0.31– 5-2	565.8	188.6	5.08	58.9	3.33	346.9	342.1	50.7	37.126	17.6877	3	Batch1-C4-36-0.18-5-1				1613	1615.93
2376	1.02384	Batch4-C4-36– 0.31– 4-1	570.9	190.3	4.26	59.4	3.36	336.8	342.1	37.4	44.6714	17.6786	3	Batch1-C4-36-0.18-5-1				1889.69	1724.99
2406	1.03677	Batch4-C4-36– 0.31– 4-2	570.3	190.1	4.21	59.3	3.3	336.8	342.1	37.4	45.1544	17.9697	3	Batch1-C4-36-0.18-5-1				2894	2152.1
2611	1.02447	Batch4-C4-36– 0.31– 5-1	569.1	189.7	5.12	59.5	3.32	346.9	342.1	37.4	37.0508	17.9217	3	Batch1-C4-36-0.18-5-1				395	350.493
2579	1.01192	Batch4-C4-36– 0.31– 5-2	556.4	188.8	5.08	59.5	3.31	346.9	342.1	37.4	37.1654	17.9758	2.94703	Batch1-C4-36-0.18-5-1				2321	1914.12
2894	1.0334	Batch4-C4-36– 0.31– 6-1	567.3	189.1	6.77	59.7	3.34	327.3	342.1	37.4	27.9321	17.8743	3	Batch1-C4-36-0.18-5-1				728	539.533
2928	1.04554	Batch4-C4-36– 0.31– 6-2	565.8	188.6	6.73	59.8	3.33	327.3	342.1	37.4	28.0238	17.958	3	Batch1-C4-36-0.18-5-1				913.7	790.153
2060	0.96098	C4-46– 0.26– 3.7– 1	495.6	165.2	3.68	42.5	3.19	357.7	409.8	53.7	44.8913	13.3229	3	C4-				1439.42	1408.1
2003	0.93439	C4-46– 0.26– 3.7– 2	494.7	164.9	3.69	42.7	3.2	357.7	409.8	53.7	44.6883	13.3438	3	C4-				2971	2599.99
2423	0.893762	C4-83– 0.26– 3.7– 1	495	165	3.68	42.6	3.21	357.7	409.8	90.7	44.837	13.271	3	C4-				1607	1200.51
2446	0.902246	C4-83– 0.26– 3.7– 2	495.3	165.1	3.7	42.7	3.19	357.7	409.8	90.7	44.6216	13.3856	3	C4-				1191	1111.93
3068	0.867343	C4-130– 0.26– 3.7– 1	494.4	164.8	3.69	42.6	3.2	357.7	409.8	141	44.6612	13.3125	3	C4-				3026	2175.18
3110	0.879217	C4-130– 0.26– 3.7– 2	494.7	164.9	3.69	42.5	3.2	357.7	409.8	141	44.6883	13.2812	3	C4-				578	453.728
1831	0.950066	C4-46– 0.46– 3.7– 1	495	165	3.7	76	2.8	357.7	385.6	53.7	44.5946	27.1429	3	C4-				2421	1886.68
1876	0.973415	C4-46– 0.46– 3.7– 2	495	165	3.7	76.2	2.79	357.7	385.6	53.7	44.5946	27.3118	3	C4-				418.78	302.176
2174	0.903143	C4-83– 0.46– 3.7– 1	495.3	165.1	3.67	76.1	2.81	357.7	385.6	90.7	44.9864	27.0819	3	C4-				385	297.269
2202	0.914775	C4-83– 0.46– 3.7– 2	495.6	165.2	3.69	76.4	2.8	357.7	385.6	90.7	44.7696	27.2857	3	C4-				2003	1655.36
2732	0.878016	C4-130– 0.46– 3.7– 1	494.4	164.8	3.68	76.3	2.8	357.7	385.6	141	44.7826	27.25	3	C4-				2083	1571.53
2736	0.879302	C4-130– 0.46– 3.7– 2	494.1	164.7	3.71	76.1	2.78	357.7	385.6	141	44.3935	27.3741	3	C4-				825	779.407
2183	0.939031	C4-46– 0.46– 6.0– 1	495.9	165.3	5.96	76.1	2.79	347	385.6	53.7	27.7349	27.276	3	C4-				583	462.363
2203	0.947634	C4-46– 0.46– 6.0– 2	495	165	5.99	76.2	2.81	347	385.6	53.7	27.5459	27.1174	3	C4-				2376	1789.7
2666	0.956394	C4-83– 0.46– 6.0– 1	494.7	164.9	6.01	75.9	2.8	347	385.6	90.7	27.4376	27.1071	3	C4-				2837.7	1918.7
2631	0.943838	C4-83– 0.46– 6.0– 2	494.4	164.8	6	75.8	2.8	347	385.6	90.7	27.4667	27.0714	3	C4-				1055	776.018
3110	0.909463	C4-130– 0.46– 6.0– 1	494.7	164.9	6.01	76	2.81	347	385.6	141	27.4376	27.0463	3	C4-				283	237.189
3032	0.886653	C4-130– 0.46– 6.0– 2	494.4	164.8	6	76.1	2.78	347	385.6	141	27.4667	27.3741	3	C4-				417	348.49
2645	1.01205	C9-46– 0.46– 6.0– 1	495.6	165.2	5.95	76.1	2.79	428.6	385.6	53.7	27.7647	27.276	3	C4-				2517	2001.79
2601	0.995212	C9-46– 0.46– 6.0– 2	495	165	5.96	76	2.79	428.6	385.6	53.7	27.6846	27.2401	3	C4-				2718	1974.75
2971	0.963805	C9-83– 0.46– 6.0– 1	495	165	5.99	75.8	2.8	428.6	385.6	90.7	27.5459	27.0714	3	C4-				1574.26	1390.4
2911	0.944341	C9-83– 0.46– 6.0– 2	495	165	6.01	75.9	2.78	428.6	385.6	90.7	27.4542	27.3022	3	C4-				283	254.859
3322	0.895901	C9-130– 0.46– 6.0– 1	495.3	165.1	5.94	75.9	2.8	428.6	385.6	141	27.7946	27.1071	3	C4-				2611	1946.11
3304	0.891046	C9-130– 0.46– 6.0– 2	494.7	164.9	6.02	76.1	2.8	428.6	385.6	141	27.392	27.1786	3	C4-				879	769.463
2750	1.05165	DS-06-4-2	1100	300	4	180	2	250	250	28	75	90	3.66667	DS-06-4-2				2460	1800.68
2311	1.12526	DS-06-2-2	1100	300	2	180	2	250	250	28	150	90	3.66667	DS-06-4-2				1505.67	1383.81
1232.4		9	500	140	3	48	5	285	290	35.2717								1841.4	1399.17
1223.7			500	140	3	58	5	285	290	35.2717								1640.8	1440.23
1347			500	140	5	68	3	290	285	35.2717								378.3	289.737
1334.3			500	140	5	78	3	290	285	35.2717								589	494.222
1852.2			500	180	3	48	5	300	320	35.2717								2012	1559.36
1841.4			500	180	3	58	5	300	320	35.2717								1100	1017.49
2057.5			500	180	5	68	3	320	300	35.2717								10897	8646.68
2043.3			500	180	5	78	3	320	300	35.2717								3068	2992.2
10897		26	1500	300	6	135	4	763	748	89.2291								12015	8721.18
12015			1500	300	6	100	4	763	748	89.2291								2601	2156.75
11179			1500	300	6	135	4	763	748	88.9935								637.98	482.879
11867			1500	300	6	100	4	763	748	88.9935								2623	1946.9
1667.7		30	300	170	3.58	114.1	3.58	365	380	35								2928	2137.23
1687.7			300	170	3.58	76.1	3.58	365	320	35								2207	1494.4
2718		41	571.8	190.6	5.15	34	3.08	346.9	348.2	38	191	6.77	101.6	4.1	464	348.2	51	1390	1214.79
2718			571.5	190.5	5.15	59.6	3.32	346.9	342.1	38	188.9	4.26	33.7	3.08	327.3	342.1	29	902	625.848
2626			572.1	190.7	5.11	101.6	4.03	346.9	345.8	38								432	344.469
3182			566.7	188.9	5.09	33.7	3.09	464	348.2	38								1990	1489.81
3286			573	191	5.15	59.4	3.31	464	342.1	38								2043.3	1628.95
3082			572.1	190.7	5.15	101.1	4.1	464	345.8	38								2623	1935.49
2460			571.2	190.4	5.15	59.9	3.33	346.9	342.1	29								514.98	316.262
2623			567.3	189.1	5.1	59.4	3.35	346.9	342.1	38								3032	2938.2
2950			569.7	189.9	5.12	58.9	3.31	346.9	342.1	51								2911	2601.09
2376			570.9	190.3	4.26	59.4	3.36	336.8	342.1	38								8516	6264.51
2611			569.1	189.7	5.12	59.5	3.32	346.9	342.1	38								3266	2858.71
2894			567.3	189.1	6.77	59.7	3.34	327.3	342.1	38								3192	2364.75
1285.25		47	360	121.33	4.43	57.87	4.03	486	450	39.0232								263.99	169.836
1439.42			360	121.25	4.37	57.71	4.03	486	450	51.7769								348	294.663
2837.7		53	600	200	2.74	60	2.74	358.5	358.5	57.5731								540	414.06
1975.3			600	200	2.74	140	2.74	358.5	358.5	57.5731								2482	1907.75
1640.8			600	200	2.74	140	2.74	358.5	358.5	35.7405								1421.54	1265.12
1662.5		54	540	180	3	102	3	275.9	320.5	36.9127								2462	1991.42
1607			540	165	3	73	3	304.3	370.2	36.9127								1410	1036.43
1430			540	140	3	48	3	342	396.1	36.9127								1653	1317.92
324.74		64,90	233	86	1	39	1	345	345	19.51	114	2.5	41	2	345	345	21.85	2195	2231.7
263.99			232	86	1	39	1	345	345	10.35	86	1	39	1	345	345	9.84	804	616.238
361.07			234	86	1	41	2	345	345	20.92								2057.5	1635.05
334.39			234	86	1	41	2	345	345	9.84								807	769.463
418.78			233	88	2	39	1	345	345	20.18								3286	2333.57
367.99			233	88	2	39	1	345	345	9.84								2718	1940.38
478			233	88	2	41	2	345	345	21.85								1891	1351.39
453.96			234	88	2	41	2	345	345	11.01								705.07	465.789
514.98			234	111.6	1.3	39	1	345	345	19.51								335	272.864
470			232	111.6	1.3	39	1	345	345	10.35								2645	2158.5
591.13			234	111.6	1.3	41	2	345	345	20.92								5396	4198.93
547.53			235	111.6	1.3	41	2	345	345	9.84								1423	1118.46
637.98			238	114	2.5	39	1	345	345	20.18								598	511.911
590.97			229	114	2.5	39	1	345	345	9.84								882	781.447
773.97			236	114	2.5	41	2	345	345	21.85								2202	2074.07
705.07			235	114	2.5	41	2	345	345	11.62								1142	994.769
