# Supplementary material for: Prediction of the axial compression capacity of stub CFST columns using machine learning techniques
Source: Sci Rep. 2024 Feb 5;14:2885. doi: 10.1038/s41598-024-53352-1 (PMC10838919; doi:10.1038/s41598-024-53352-1)
Supplement: Supplementary file 1 — Supplementary Information. [file 41598_2024_53352_MOESM1_ESM.zip › supplementary data/excels results of 8 ML models vs EC4 - AISC360/AISC_Rect.xlsx]

## Sheet: Sheet1
P	EC4	FE	ref	Author	Year	L	H	B	t	Fy	fc	D/B	L/B	D/t	P_exp	P_pred
497.367	1.18041	1.01313	R3	Tomii & Sakino	1979	300	100	100	2.29	194.238	31.9806	1	3	43.6681	882	856.766
498.348	1.18273	1.01513	R3	Tomii & Sakino	1979	300	100	100	2.29	194.238	31.9806	1	3	43.6681	916	693.772
510.12	1.11317	0.912675	R3	Tomii & Sakino	1979	300	100	100	2.2	339.426	21.3858	1	3	45.4545	2320	2046.34
528.759	1.08038	0.946022	R3	Tomii & Sakino	1979	300	100	100	2.99	288.414	20.601	1	3	33.4448	2713	2367.35
527.778	1.07837	0.944267	R3	Tomii & Sakino	1979	300	100	100	2.99	288.414	20.601	1	3	33.4448	3131	2762.26
667.08	1.10426	0.983991	R3	Tomii & Sakino	1979	300	100	100	4.25	284.49	19.8162	1	3	23.5294	2830	2715.18
666.099	1.10263	0.982544	R3	Tomii & Sakino	1979	300	100	100	4.25	284.49	19.8162	1	3	23.5294	2009	1658.08
558.189	1.06115	1.09287	R4	Lin	1988	480	150	150	0.7	245.25	22.563	1	3.2	214.286	2680	2305.28
795.591	1.16028	1.16028	R4	Lin	1988	480	200	150	0.7	245.25	22.563	1.33333	3.2	285.714	4040	2903.96
747.522	1.01575	0.982509	R4	Lin	1988	480	150	150	0.7	245.25	33.7464	1	3.2	214.286	1960	1857.58
1173.28	1.09542	0.937951	R4	Lin	1988	480	200	150	1.4	245.25	33.7464	1.33333	3.2	142.857	2140	1857.42
850	0.931092	0.931092	R6	Shakir-Khalil & Mouli	1990	200	120	80	5	357.5	35.7	1.5	2.5	24	1086	887.369
900	0.997953	0.907074	R6	Shakir-Khalil & Mouli	1990	200	120	80	5	341	38.8	1.5	2.5	24	2430	2204.15
920	1.0077	0.914984	R6	Shakir-Khalil & Mouli	1990	200	120	80	5	341	40.5	1.5	2.5	24	3318	3167.98
950	1.00545	0.916669	R6	Shakir-Khalil & Mouli	1990	200	120	80	5	362.6	39.1	1.5	2.5	24	4542	4546.02
955	1.03292	0.941051	R6	Shakir-Khalil & Mouli	1990	200	120	80	5	362.6	36	1.5	2.5	24	2234	1935.35
1370	1.10092	1.00276	R6	Shakir-Khalil & Mouli	1990	100	150	100	5	346.7	38.5	1.5	1	30	1008.83	832.77
1210	0.972344	0.884735	R6	Shakir-Khalil & Mouli	1990	200	150	100	5	346.7	38.5	1.5	2	30	844	690.69
1340	1.07867	0.982658	R6	Shakir-Khalil & Mouli	1990	100	150	100	5	346.7	38.3	1.5	1	30	2346	2009.24
1200	0.965971	0.878781	R6	Shakir-Khalil & Mouli	1990	200	150	100	5	346.7	38.3	1.5	2	30	2491	2122.23
1300	1.0565	0.961631	R6	Shakir-Khalil & Mouli	1990	100	150	100	5	340	38.7	1.5	1	30	1749	1534.38
1190	0.967105	0.879015	R6	Shakir-Khalil & Mouli	1990	200	150	100	5	340	38.7	1.5	2	30	2957	2847.93
1320	1.06442	0.968497	R6	Shakir-Khalil & Mouli	1990	100	150	100	5	340	39.6	1.5	1	30	1430.35	1237.57
1200	0.967651	0.879176	R6	Shakir-Khalil & Mouli	1990	200	150	100	5	340	39.6	1.5	2	30	3470	3215.9
4870	1.08927	0.98401	R7	Grauers	1993	500	250	250	8	379	33	1	2	31.25	16500	15947.6
8300	1.15754	1.0283	R7	Grauers	1993	500	250	250	8	379	91	1	2	31.25	2853	2773.57
14116	1.00705	0.890105	R10	Varma	2000	1200	305	305	8.9	600	110	1	3.93443	34.2697	347	317.732
12307	0.962864	0.962864	R10	Varma	2000	1200	305	305	6.1	660	110	1	3.93443	50	795.591	485.608
11390	1.08608	0.939398	R10	Varma	2000	1200	305	305	8.6	269	110	1	3.93443	35.4651	3600	3311.38
11568	1.02345	1.02345	R10	Varma	2000	1200	305	305	5.8	471	110	1	3.93443	52.5862	2306	2177.34
2230	1.10314	0.97529	R11	Yamamoto et al.	2000	600.9	200.3	200.3	4.35	322	29.6	1	3	46.046	2890	2171.17
5102	1.08331	1.08331	R11	Yamamoto et al.	2000	901.5	300.5	300.5	6.1	395	26.5	1	3	49.2623	2040	1739.46
851	1.26159	1.09875	R11	Yamamoto et al.	2000	300.3	100.1	100.1	2.18	300	53.7	1	3	45.9174	760	682.059
3201	1.10391	0.965492	R11	Yamamoto et al.	2000	600.3	200.1	200.1	4.35	322	57.9	1	3	46	5140	3249.86
6496	0.994432	0.874098	R11	Yamamoto et al.	2000	902.1	300.7	300.7	6.1	395	52.2	1	3	49.2951	1770	1435.72
911	1.24552	1.08853	R11	Yamamoto et al.	2000	300.3	100.1	100.1	2.18	300	61	1	3	45.9174	2942	2675.59
3417	1.10742	0.968861	R11	Yamamoto et al.	2000	600.9	200.3	200.3	4.35	322	63.7	1	3	46.046	4771	4323.72
882	1.07599	0.9627	R12	Han et al.	2001	360	120	120	3.84	330	21.5337	1	3	31.25	1666	1371.25
882	1.02945	1.02945	R12	Han et al.	2001	360	120	120	3.84	330	24.9896	1	3	31.25	922	875.969
921	1.07497	1.07497	R12	Han et al.	2001	360	120	120	3.84	330	24.9896	1	3	31.25	1360	1198.03
1080	1.04587	1.04587	R12	Han et al.	2001	360	120	120	3.84	330	41.39	1	3	31.25	992	869.136
1078	1.0116	0.897053	R12	Han et al.	2001	360	120	120	3.84	330	44.4676	1	3	31.25	1320	1215.75
941	1.08697	0.986024	R12	Han et al.	2001	420	140	140	3.84	330	11.7951	1	3	36.4583	353	312.323
922	1.05255	0.953588	R12	Han et al.	2001	420	140	140	3.84	330	12.4847	1	3	36.4583	1580	1282.85
1499	1.08588	0.9616	R12	Han et al.	2001	420	140	140	3.84	330	46.3828	1	3	36.4583	3500	2832.93
1470	1.06487	0.942997	R12	Han et al.	2001	420	140	140	3.84	330	46.3828	1	3	36.4583	554	434.997
1176	1.07227	0.962566	R12	Han et al.	2001	360	120	120	5.86	321	23.8738	1	3	20.4778	4773	4423.11
1117	1.01847	0.914274	R12	Han et al.	2001	360	120	120	5.86	321	23.8738	1	3	20.4778	510	506.85
1196	1.12837	1.01607	R12	Han et al.	2001	360	120	120	5.86	321	20.1804	1	3	20.4778	767.26	581.507
1460	1.12137	0.999716	R12	Han et al.	2001	360	120	120	5.86	321	44.4676	1	3	20.4778	2910	2526.48
1372	1.05378	0.939459	R12	Han et al.	2001	360	120	120	5.86	321	44.4676	1	3	20.4778	2108	1928.18
1343	1.14007	1.00251	R12	Han et al.	2001	420	140	140	5.86	321	12.0605	1	3	23.8908	527.778	489.421
1292	1.07523	0.961269	R12	Han et al.	2001	420	140	140	5.86	321	13.7485	1	3	23.8908	2448.56	2161.21
2009	1.21165	1.087	R12	Han et al.	2001	420	140	140	5.86	321	46.3828	1	3	23.8908	4057.2	3427.67
1906	1.14953	1.03127	R12	Han et al.	2001	420	140	140	5.86	321	46.3828	1	3	23.8908	684.74	569.268
2058	1.10789	0.983466	R12	Han et al.	2001	600	200	200	5.86	321	13.1696	1	3	34.1297	2752	2395.25
1960	1.05514	0.936634	R12	Han et al.	2001	600	200	200	5.86	321	13.1696	1	3	34.1297	770	652.823
1310	1.24744	1.11529	R14	Ye	2001	303.9	101.3	101.3	4.97	347.3	54.2738	1	3	20.3823	1343	1178
1340	1.24333	1.1103	R14	Ye	2001	310.8	103.6	103.6	4.9	347.3	54.2738	1	3	21.1429	1832	1813
2160	1.21835	1.07979	R14	Ye	2001	426	142	142	5.11	347.3	54.2738	1	3	27.7886	322	301.819
2250	1.27253	1.12771	R14	Ye	2001	426	142	142	5.08	347.3	54.2738	1	3	27.9528	6039	4940.5
1360	1.16979	1.01294	R14	Ye	2001	426.3	142.1	142.1	3.02	255.1	46.6468	1	3	47.053	1800	1372.53
1400	1.2042	1.04273	R14	Ye	2001	426.3	142.1	142.1	3.02	255.1	46.6468	1	3	47.053	1200	1242.27
1328	1.2077	1.04726	R14	Ye	2001	426.3	142.1	142.1	2.01	305.1	46.6468	1	3	70.6965	3590	3216.62
1364	1.24044	1.07565	R14	Ye	2001	426.3	142.1	142.1	2.01	305.1	46.6468	1	3	70.6965	2054	1450.6
1280	1.17969	1.02295	R14	Ye	2001	422.7	140.9	140.9	2.02	305.1	46.6468	1	3	69.7525	1512.7	1369.1
1500	1.26667	1.13075	R14	Ye	2001	310.5	103.5	103.5	5.01	347.3	67.1445	1	3	20.6587	1280	1049.33
1330	1.15115	1.02777	R14	Ye	2001	306.3	102.1	102.1	4.97	347.3	67.1445	1	3	20.5433	1196	1059.93
1440	1.24322	1.11109	R14	Ye	2001	305.7	101.9	101.9	5.03	347.3	67.1445	1	3	20.2584	1340	1242.27
2520	1.28149	1.13935	R14	Ye	2001	426.9	142.3	142.3	5.09	347.3	67.1445	1	3	27.9568	955	924.56
1855	1.29229	1.11759	R14	Ye	2001	426.9	142.3	142.3	2.01	305.1	67.1445	1	3	70.796	6100	4422.27
1920	1.29692	1.12828	R14	Ye	2001	424.5	141.5	141.5	3.08	255.1	67.1445	1	3	45.9416	920	912.972
1580	1.23164	1.10296	R14	Ye	2001	390.9	130.3	101.6	5.03	347.3	54.2738	1.28248	3.84744	25.9046	5028	4696.75
1600	1.22771	1.09939	R14	Ye	2001	390.9	130.3	102.3	5.14	347.3	54.2738	1.2737	3.82111	25.3502	16690	14474.2
1640	1.2584	1.12687	R14	Ye	2001	390.9	130.3	102.3	5.14	347.3	54.2738	1.2737	3.82111	25.3502	2572	2536.06
1580	1.22709	1.06601	R14	Ye	2001	483	161	126.2	2.98	255.1	54.2738	1.27575	3.82726	54.0268	1210	1244.41
1560	1.22445	1.05251	R14	Ye	2001	480.9	160.3	126	2.92	255.1	54.2738	1.27222	3.81667	54.8973	1500	1183.94
2510	1.28247	1.14535	R14	Ye	2001	502.2	167.4	136.1	5.13	347.3	54.2738	1.22998	3.68993	32.6316	1310	1050.15
2470	1.25387	1.11944	R14	Ye	2001	512.4	170.8	135.3	5.07	347.3	54.2738	1.26238	3.78714	33.6884	3882	3792.29
1820	1.14105	1.01384	R14	Ye	2001	390	130	120.4	5.03	347.3	67.1445	1.07973	3.2392	25.8449	3304	2375.92
1725	1.2097	1.07948	R14	Ye	2001	396.9	132.3	102.7	4.98	347.3	67.1445	1.28822	3.86465	26.5663	5664	3894.21
1800	1.31088	1.0027	R14	Ye	2001	471.3	157.1	122.5	2.01	305.1	67.1445	1.28245	3.84735	78.1592	1340	1077.55
1855	1.26963	1.03333	R14	Ye	2001	481.2	160.4	125.1	2.85	255.1	67.1445	1.28217	3.84652	56.2807	2240	1997.06
2600	1.18913	1.05624	R14	Ye	2001	503.7	167.9	137.1	5.1	347.3	67.1445	1.22465	3.67396	32.9216	2549	2307.85
2700	1.23574	1.0923	R14	Ye	2001	518.1	172.7	133.2	5.08	347.3	67.1445	1.29655	3.88964	33.9961	3760	3519.39
1400	1.16668	1.01413	R14	Ye	2001	480.6	160.2	122.7	2.03	305.1	54.2738	1.30562	3.91687	78.9163	1310	1049.95
1320	1.08375	0.941777	R14	Ye	2001	484.5	161.5	124.3	2	305.1	54.2738	1.29928	3.89783	80.75	2520	1966.46
760	1.19316	1.03482	R15	Han	2002	300	100	100	2.86	228	50.7703	1	3	34.965	1920	1479.85
800	1.25596	1.08929	R15	Han	2002	300	100	100	2.86	228	50.7703	1	3	34.965	2980	2671.42
992	1.14136	0.986995	R15	Han	2002	360	120	120	2.86	228	50.7703	1	3	41.958	1328	1212.46
1050	1.2081	1.0447	R15	Han	2002	360	120	120	2.86	228	50.7703	1	3	41.958	1636	1385.14
844	1.22197	1.0642	R15	Han	2002	330	110	100	2.86	228	50.7703	1.1	3.3	38.4615	2100	1949.65
860	1.24513	1.08438	R15	Han	2002	330	110	100	2.86	228	50.7703	1.1	3.3	38.4615	1364	1055.99
1420	1.21454	1.05363	R15	Han	2002	450	150	135	2.86	228	50.7703	1.11111	3.33333	52.4476	921	856.766
1340	1.14611	0.99427	R15	Han	2002	450	150	135	2.86	228	50.7703	1.11111	3.33333	52.4476	1835	1956
554	1.27357	1.11422	R15	Han	2002	270	90	70	2.86	228	50.7703	1.28571	3.85714	31.4685	747.522	538.328
640	1.27327	1.11187	R15	Han	2002	300	100	75	2.86	228	50.7703	1.33333	4	34.965	3695	3288.79
800	1.17292	1.02334	R15	Han	2002	360	120	90	2.86	228	50.7703	1.33333	4	41.958	900	901.846
760	1.11427	0.972169	R15	Han	2002	360	120	90	2.86	228	50.7703	1.33333	4	41.958	2520	1965.91
1044	1.17651	1.02378	R15	Han	2002	420	140	105	2.86	228	50.7703	1.33333	4	48.951	2250	1767.73
1086	1.22384	1.06496	R15	Han	2002	420	140	105	2.86	228	50.7703	1.33333	4	48.951	3097	2574.84
1251	1.2282	1.06137	R15	Han	2002	450	150	115	2.86	228	50.7703	1.30435	3.91304	52.4476	2634.9	2516.65
1218	1.19581	1.03337	R15	Han	2002	450	150	115	2.86	228	50.7703	1.30435	3.91304	52.4476	1370	1244.41
1820	1.26766	1.11469	R15	Han	2002	480	160	120	7.6	194	50.7703	1.33333	4	21.0526	4950	4786.22
1770	1.23283	1.08406	R15	Han	2002	480	160	120	7.6	194	50.7703	1.33333	4	21.0526	3417	3085.56
1490	1.13958	1.03406	R17	Liu et al.	2003	300	100.3	98.2	4.18	550	61.7061	1.02138	3.05499	23.9952	1112	935.585
1535	1.1443	1.03758	R17	Liu et al.	2003	300	101.5	100.6	4.18	550	61.7061	1.00895	2.98211	24.2823	4870	4470.88
1740	1.22265	1.1058	R17	Liu et al.	2003	300	101.2	101.1	4.18	550	72.6107	1.00099	2.96736	24.2105	860	770.47
1775	1.25818	1.13825	R17	Liu et al.	2003	300	100.7	100.4	4.18	550	72.6107	1.00299	2.98805	24.0909	1780	1344.49
3590	1.11608	0.99566	R17	Liu et al.	2003	540	182.8	181.2	4.18	550	61.7061	1.00883	2.98013	43.7321	4020	3370.72
4210	1.21376	1.07386	R17	Liu et al.	2003	540	181.8	180.4	4.18	550	72.6107	1.00776	2.99335	43.4928	3580.2	2891.47
1153	1.06974	0.94471	R21	Sakino et al.	2004	444	148	148	4.38	262	25.4	1	3	33.79	2348	1918.47
1414	1.06582	0.936281	R21	Sakino et al.	2004	444	148	148	4.38	262	40.5	1	3	33.79	3856	3792.29
1402	1.05678	0.928335	R21	Sakino et al.	2004	444	148	148	4.38	262	40.5	1	3	33.79	2300	2040.06
2108	1.09326	0.95667	R21	Sakino et al.	2004	444	148	148	4.38	262	77	1	3	33.79	2828	2395.25
2424	0.988277	0.860435	R21	Sakino et al.	2004	645	215	215	4.38	262	41.1	1	3	49.0868	1535	1341.43
3837	0.991468	0.857708	R21	Sakino et al.	2004	645	215	215	4.38	262	80.3	1	3	49.0868	1078	1065.64
4950	1.00768	0.870269	R21	Sakino et al.	2004	969	323	323	4.38	262	41.1	1	3	73.7443	5102	4709.64
2572	1.01417	0.942673	R21	Sakino et al.	2004	432	144	144	6.36	618	25.4	1	3	22.6415	851	674.548
2808	1.0184	0.937912	R21	Sakino et al.	2004	432	144	144	6.36	618	40.5	1	3	22.6415	2090	1834.91
2765	1.00281	0.92355	R21	Sakino et al.	2004	432	144	144	6.36	618	40.5	1	3	22.6415	2950	2510.76
3399	1.03252	0.940551	R21	Sakino et al.	2004	432	144	144	6.36	618	77	1	3	22.6415	5898	5069.72
3920	0.964058	0.8871	R21	Sakino et al.	2004	633	211	211	6.36	618	25.4	1	3	33.1761	1855	1371.32
4428	0.968769	0.883292	R21	Sakino et al.	2004	633	211	211	6.36	618	40.5	1	3	33.1761	1300	1040.09
4484	0.98102	0.894463	R21	Sakino et al.	2004	633	211	211	6.36	618	40.5	1	3	33.1761	1440	1158.02
5758	0.994388	0.895781	R21	Sakino et al.	2004	633	211	211	6.36	618	77	1	3	33.1761	1113	938.463
7780	0.949653	0.852994	R21	Sakino et al.	2004	957	319	319	6.36	618	41.1	1	3	50.1572	2009	1773.43
2819	1.04376	0.989633	R21	Sakino et al.	2004	360	120	120	6.47	835	25.4	1	3	18.5471	1050	869.136
2957	1.0383	0.97285	R21	Sakino et al.	2004	360	120	120	6.47	835	40.5	1	3	18.5471	2868	2898.75
2961	1.0397	0.974166	R21	Sakino et al.	2004	360	120	120	6.47	835	40.5	1	3	18.5471	3515	3347.53
3318	1.04736	0.968409	R21	Sakino et al.	2004	357	119	119	6.47	835	77	1	3	18.3926	2470	1969.91
4210	1.00025	0.938627	R21	Sakino et al.	2004	525	175	175	6.47	835	25.4	1	3	27.0479	4484	4570.75
4493	0.988337	0.916563	R21	Sakino et al.	2004	525	175	175	6.47	835	40.5	1	3	27.0479	2828	2382.76
4542	0.999116	0.926559	R21	Sakino et al.	2004	525	175	175	6.47	835	40.5	1	3	27.0479	2250	1768.13
5366	1.00096	0.92107	R21	Sakino et al.	2004	525	175	175	6.47	835	77	1	3	27.0479	835.69	673.599
6546	0.940722	0.873606	R21	Sakino et al.	2004	795	265	265	6.47	835	25.4	1	3	40.9583	4026	3771.79
7172	0.918739	0.852494	R21	Sakino et al.	2004	795	265	265	6.47	835	41.1	1	3	40.9583	8452	7044.24
3183	1.20811	1.06372	R21	Sakino et al.	2004	630	210	210	5.48	294	39.1	1	3	38.3212	5366	5360.84
4773	1.07911	0.942775	R21	Sakino et al.	2004	633	211	211	5.48	294	91.1	1	3	38.5036	2500	2372.63
2713	1.14601	1.00101	R21	Sakino et al.	2004	630	210	210	4.5	277	39.1	1	3	46.6667	6536	5771.29
4371	1.04338	0.902731	R21	Sakino et al.	2004	633	211	211	4.5	277	91.1	1	3	46.8889	1662	1421.24
5898	1.16338	1.06346	R21	Sakino et al.	2004	633	211	211	8.83	536	39.1	1	3	23.8958	1174.22	913.58
7008	1.04256	0.938985	R21	Sakino et al.	2004	633	211	211	8.83	536	91.1	1	3	23.8958	3100	2053.48
4026	1.0674	0.966901	R21	Sakino et al.	2004	612	204	204	5.95	540	39.1	1	3	34.2857	2868	2477.31
5303	0.981514	0.876263	R21	Sakino et al.	2004	612	204	204	5.95	540	91.1	1	3	34.2857	11568	11219.7
6803	1.1006	1.03075	R21	Sakino et al.	2004	540	180	180	9.45	825	39.1	1	3	19.0476	2674	2442.28
7402	1.01006	0.930693	R21	Sakino et al.	2004	540	180	180	9.45	825	91.1	1	3	19.0476	2160	1772.49
5028	1.07053	0.991987	R21	Sakino et al.	2004	540	180	180	6.6	824	39.1	1	3	27.2727	4250.1	4111.4
5873	0.990975	0.913875	R21	Sakino et al.	2004	540	180	180	6.6	824	91.1	1	3	27.2727	3201	2899.69
865.05	0.963914	0.850532	R22	Shang	2004	300	125	125	3.2	299	36.0722	1	2.4	39.0625	12800	12603.8
1164.5	1.11106	0.987087	R22	Shang	2004	300	125	125	4.5	293	36.0722	1	2.4	27.7778	1640	1303.24
1444	1.19787	1.06755	R22	Shang	2004	300	125	125	6	285	36.0722	1	2.4	20.8333	15300	14189
1115.8	1.03538	0.907562	R22	Shang	2004	300	125	125	3.2	299	51.1476	1	2.4	39.0625	2785	2298.78
1313	1.07577	0.95306	R22	Shang	2004	300	125	125	4.5	293	51.1476	1	2.4	27.7778	18104	15426.7
1512.7	1.10489	0.981856	R22	Shang	2004	300	125	125	6	285	51.1476	1	2.4	20.8333	2890	2537.18
1310	1.24767	1.118	R23	Zhang et al.	2004b	300	101.3	101.3	4.97	347.3	54.2465	1	2.9615	20.3823	2480	2007.61
1340	1.24356	1.1436	R23	Zhang et al.	2004b	300	103.6	103.6	4.9	347.3	54.2465	1	2.89575	21.1429	2018	1757
2160	1.21862	1.08614	R23	Zhang et al.	2004b	420	142	142	5.11	347.3	54.2465	1	2.95775	27.7886	1300	1230.48
2250	1.27282	1.13139	R23	Zhang et al.	2004b	420	142	142	5.08	347.3	54.2465	1	2.95775	27.9528	2808	2757.26
2280	1.29095	1.14648	R23	Zhang et al.	2004b	420	142	142	5.07	347.3	54.2465	1	2.95775	28.0079	1150	986.064
1360	1.1352	0.98699	R23	Zhang et al.	2004b	420	142.1	142.1	3.02	255.1	48.8985	1	2.95567	47.053	3338	3100.56
1328	1.09529	0.952334	R23	Zhang et al.	2004b	420	143.1	143.1	3.02	255.1	48.8985	1	2.93501	47.3841	3350	2492.75
1328	1.16891	1.01559	R23	Zhang et al.	2004b	420	142.1	142.1	2.01	305.1	48.8985	1	2.95567	70.6965	1328	1090.38
1364	1.2006	1.04312	R23	Zhang et al.	2004b	420	142.1	142.1	2.01	305.1	48.8985	1	2.95567	70.6965	6498	5999.59
1280	1.14196	0.97888	R23	Zhang et al.	2004b	420	140.9	140.9	2.02	305.1	48.8985	1	2.98084	69.7525	6546	6929.23
1500	1.26696	1.13363	R23	Zhang et al.	2004b	300	103.5	103.5	5.01	347.3	67.1074	1	2.89855	20.6587	772	652.823
1330	1.15142	1.00516	R23	Zhang et al.	2004b	300	102.1	102.1	4.97	347.3	67.1074	1	2.9383	20.5433	2600	2186.47
1440	1.24351	1.08829	R23	Zhang et al.	2004b	300	101.9	101.9	5.03	347.3	67.1074	1	2.94406	20.2584	4842	4323.72
2520	1.28185	1.13593	R23	Zhang et al.	2004b	420	142.3	142.3	5.09	347.3	67.1074	1	2.95151	27.9568	1855	1370.75
1920	1.29743	1.12951	R23	Zhang et al.	2004b	420	141.5	141.5	3.08	255.1	67.1074	1	2.9682	45.9416	11838	11383.1
1855	1.29283	1.10314	R23	Zhang et al.	2004b	420	142.3	142.3	2.01	305.1	67.1074	1	2.95151	70.796	1980	1467.43
1780	1.27065	1.05854	R23	Zhang et al.	2004b	420	140.5	140.5	2	305.1	67.1074	1	2.98932	70.25	3035	2682.15
1701	1.09146	0.98221	R24	Liu	2005	360	120	120	4	495	60	1	3	30	2060	1467.43
1657	1.06323	0.956804	R24	Liu	2005	360	120	120	4	495	60	1	3	30	840	770.47
2020	1.14968	1.04278	R24	Liu	2005	390	130	130	4	495	60	1	3	32.5	61980	56681.4
2018	1.14855	1.04175	R24	Liu	2005	390	130	130	4	495	60	1	3	32.5	1600	1303.24
1749	1.13987	1.02055	R24	Liu	2005	320	106	106	4	495	89	1	3.01887	26.5	2058	1857.58
1824	1.18875	1.06432	R24	Liu	2005	320	106	106	4	495	89	1	3.01887	26.5	2549	2263.89
2752	1.14894	1.02332	R24	Liu	2005	420	140	140	4	495	89	1	3	35	1400	1199.84
2828	1.18067	1.05158	R24	Liu	2005	420	140	140	4	495	89	1	3	35	5570	4197.64
2580	1.05639	0.941662	R24	Liu	2005	480	160	125	4	495	89	1.28	3.84	40	2280	1766.14
2674	1.09488	0.975971	R24	Liu	2005	480	160	125	4	495	89	1.28	3.84	40	1824	1534.38
3230	1.01343	0.868171	R25	Tao et al.	2005	750	250.4	249	2.5	234.3	51.242	1.00562	3.01205	100.16	3318	2935.66
1150	1.16625	1.0113	R25	Tao et al.	2005	390	129.1	128.2	2.5	234.3	53.1323	1.00702	3.04212	51.64	1701	1558.46
1788	1.1505	0.979929	R26	Zhang et al.	2005a	553	180	180	1.49	222.7	49.4515	1	3.07222	120.805	11779	11383.1
1300	1.18029	1.00823	R26	Zhang et al.	2005a	463	150	150	1.45	222.7	49.4515	1	3.08667	103.448	2424	2452.75
916	1.2771	1.09629	R26	Zhang et al.	2005a	372	120	120	1.49	222.7	48.1075	1	3.1	80.5369	2992	2351.3
353	1.13024	0.986726	R27	Guo	2006	240	80.2	80.2	1.588	279.9	34.2185	1	2.99252	50.5038	911	731.423
347	1.09212	0.953275	R27	Guo	2006	240	80.9	80.9	1.601	279.9	34.2185	1	2.96663	50.5309	3968	3840.41
510	0.9821	0.850592	R27	Guo	2006	330	110	110	1.538	279.9	34.2185	1	3	71.5215	882	819.707
522	1.00996	0.874681	R27	Guo	2006	330	109.8	109.8	1.53	279.9	34.2185	1	3.00546	71.7647	6496	6532.37
1771	1.29954	1.13746	R27	Guo	2006	450	149.3	149.3	3.625	283.6	44.5295	1	3.01407	41.1862	498.348	421.353
1785	1.30981	1.14645	R27	Guo	2006	450	149.3	149.3	3.625	283.6	44.5295	1	3.01407	41.1862	2160	1809.77
4080	1.07103	0.924036	R30	Tao et al.	2008b	750	250	250	2.5	342	58.0732	1	3	100	1218	1018.56
4040	1.06053	0.914977	R30	Tao et al.	2008b	750	250	250	2.5	342	58.0732	1	3	100	3900	3441.6
2480	1.06407	0.923102	R30	Tao et al.	2008b	570	190	190	2.5	342	58.0732	1	3	76	2082.78	1869.89
2430	1.04262	0.904491	R30	Tao et al.	2008b	570	190	190	2.5	342	58.0732	1	3	76	1251	1018.56
3495	1.0886	0.935306	R30	Tao et al.	2008b	750	250	250	2.5	270	49.828	1	3	100	1164.5	1048.1
2140	1.09418	0.946657	R30	Tao et al.	2008b	570	190	190	2.5	270	49.828	1	3	76	2632	2095
1150	1.11581	0.961062	R31	Huang et al.	2011b	480	160	160	2.5	221	33.4241	1	3	64	4428	4570.75
2060	1.09365	0.938768	R31	Huang et al.	2011b	660	220	220	2.5	221	35.7059	1	3	88	2798	2783.55
3350	1.08548	0.926477	R31	Huang et al.	2011b	840	280	280	2.5	202	39.2905	1	3	112	5911	5070.55
16500	1.03464	0.912334	R32	Chen et al.	2012	1500	500	500	10	389	42.5	1	3	50	2618	1812.61
17900	1.05051	0.93024	R32	Chen et al.	2012	1500	500	500	12	378	42.5	1	3	41.6667	8619	7204.04
12800	1.01557	0.905931	R32	Chen et al.	2012	1230	410	410	12	378	42.5	1	3	34.1667	4475	4210.64
15300	1.0783	0.964459	R32	Chen et al.	2012	1230	410	410	16	358	42.5	1	3	25.625	8300	7170.35
3131	1.10334	0.960931	R33	Ding et al.	2014	750	249.6	249.6	3.7	324.3	33.2421	1	3.00481	67.4595	1211	1113.53
2832	0.983983	0.857434	R33	Ding et al.	2014	750	251	251	3.75	324.3	33.2421	1	2.98805	66.9333	4024.1	3404.44
2677	0.931392	0.81	R33	Ding et al.	2014	750	251.1	251.1	3.73	324.3	33.2421	1	2.98686	67.319	2820	2521.5
2820	1.11838	0.991956	R34	Liu	2014	450	150	150	4	434.6	87.8839	1	3	37.5	2892.1	2901.39
2950	1.17494	1.03768	R34	Liu	2014	450	150	150	4	430	87.8839	1	3	37.5	1470	1380.45
2980	1.11551	0.992291	R34	Liu	2014	450	150	150	5	416.3	87.8839	1	3	30	6107	4016.76
3035	1.13156	1.01061	R34	Liu	2014	450	150	150	5	420	87.8839	1	3	30	1690	1480.51
3257	1.11975	0.999085	R34	Liu	2014	450	150	150	6	430	87.8839	1	3	25	3237	3102.09
3435	1.17134	1.05369	R34	Liu	2014	450	150	150	6	436.9	87.8839	1	3	25	1113.2	937.513
3318	1.12974	1.00414	R35	Liu et al.	2014	600	200	200	4	464	47.2913	1	3	50	1775	1410.77
6100	1.08446	0.950192	R35	Liu et al.	2014	900	300	300	4	464	47.2913	1	3	75	952.87	745.421
5958	1.20363	0.928073	R35	Liu et al.	2014	900	300	300	3	414	47.2913	1	3	100	2677	2800.09
8619	1.19641	1.06638	R35	Liu et al.	2014	900	300	300	8	424	47.2913	1	3	37.5	2060	1721.51
2185	1.03682	0.893598	R36	Yang et al.	2014	600	200	200	2.01	301	49.8751	1	3	99.5025	1853	1737.08
2630	1.07629	0.939284	R36	Yang et al.	2014	600	200	200	3.49	315	49.8751	1	3	57.3066	3230	2614.88
2348	1.22389	1.14846	R37	Aslani et al.	2015	375	125	125	5	701	21	1	3	25	1032.9	815.931
2828	1.18686	1.1069	R37	Aslani et al.	2015	450	150	150	5	701	21	1	3	30	422	378.161
2203	1.1383	1.04977	R37	Aslani et al.	2015	330	110	110	5	701	54.5	1	3	22	2819	2700.82
2234	1.15431	1.06454	R37	Aslani et al.	2015	330	110	110	5	701	54.5	1	3	22	1313	1220.52
2942	1.09957	1.00606	R37	Aslani et al.	2015	420	140	140	5	701	54.5	1	3	28	5873	5926.49
2840	1.06145	0.971183	R37	Aslani et al.	2015	420	140	140	5	701	54.5	1	3	28	1414	1326.67
3882	1.02366	0.930816	R37	Aslani et al.	2015	570	180	180	5	701	54.5	1	3.16667	36	3399	3291.96
3856	1.0168	0.924582	R37	Aslani et al.	2015	570	180	180	5	701	54.5	1	3.16667	36	1320	1240.12
3230	1.08825	1.02444	R38	Du et al.	2016a	60	203	102	8.275	488.38	47.0102	1.9902	0.588235	24.5317	941	865.705
3500	1.23547	1.13168	R38	Du et al.	2016a	453	150	150	8.275	488.38	35.7975	1	3.02	18.1269	1440	1182.6
3575	1.18007	1.07741	R38	Du et al.	2016a	451	152	150	8.275	488.38	47.0102	1.01333	3.00667	18.3686	666.099	604.099
4370	1.17259	1.01716	R39	Ding et al.	2017	900	300	300	3.75	311	32.2428	1	3	80	1420	1169.17
5570	1.13021	0.979737	R39	Ding et al.	2017	900	300	300	3.7	311	48.9812	1	3	81.0811	5322	3466.19
1636	1.18288	1.08847	R40	Khan et al.	2017b	285	74.04	74.04	4.91	762	100	1	3.84927	15.0794	800	636.962
2520	1.19941	1.09685	R40	Khan et al.	2017b	360	99.56	99.56	4.91	762	100	1	3.61591	20.277	1082.2	937.513
2632	1.25632	1.1456	R40	Khan et al.	2017b	360	99.2	99.2	4.93	762	100	1	3.62903	20.1217	1372	1301.98
3023	1.03833	0.943709	R40	Khan et al.	2017b	435	124.43	124.43	4.93	762	100	1	3.49594	25.2394	1725	1425.98
2962	1.01018	0.924666	R40	Khan et al.	2017b	435	124.94	124.94	4.94	762	100	1	3.48167	25.2915	510.12	458.258
4115	1.0702	0.9735	R40	Khan et al.	2017b	510	149.99	149.99	4.92	762	100	1	3.40023	30.4858	1420	1040.09
3968	1.03322	0.938723	R40	Khan et al.	2017b	510	149.87	149.87	4.92	762	100	1	3.40295	30.4614	3010	2652.55
6536	1.1325	1.02615	R41	Xiong et al.	2017a	450	150	150	8	779	146.208	1	3	18.75	4080	2903.96
8585	1.22981	1.12245	R41	Xiong et al.	2017a	450	150	150	12	756	146.208	1	3	12.5	6803	6181.16
8452	1.19985	1.09246	R41	Xiong et al.	2017a	450	150	150	12	756	150.912	1	3	12.5	1906	1658.08
8730	1.22378	1.11254	R41	Xiong et al.	2017a	450	150	150	12	756	157.536	1	3	12.5	4370	3245.72
5953	1.18868	1.06891	R41	Xiong et al.	2017a	450	150	150	12.5	446	146.208	1	3	12	1500	1184.21
5911	1.16575	1.04427	R41	Xiong et al.	2017a	450	150	150	12.5	446	150.912	1	3	12	3530	3204.52
6039	1.22235	1.09874	R41	Xiong et al.	2017a	450	150	150	12.5	446	141.12	1	3	12	14116	14036.9
6409	1.24241	1.11046	R41	Xiong et al.	2017a	450	150	150	12.5	446	157.536	1	3	12	3257	2908.69
6285	1.26886	1.14024	R41	Xiong et al.	2017a	450	150	150	12.5	446	142.08	1	3	12	1418.68	1236.13
2730	0.996549	0.906249	R42	Zhu et al.	2017	600	197	197	6.4	437.88	20.9041	1	3.04569	30.7812	1444	1205.48
3010	1.13476	1.03095	R42	Zhu et al.	2017	600	198.5	198.5	6.1	437.88	20.2326	1	3.02267	32.541	1300	899.726
2830	1.04229	0.949262	R42	Zhu et al.	2017	600	200.5	200.5	6.3	437.88	19.0689	1	2.99252	31.8254	3023	2911.42
3980	1.11265	1.0136	R42	Zhu et al.	2017	600	201	201	10.3	381.68	20.9041	1	2.98507	19.5146	3575	3029.49
3920	1.12661	1.0244	R42	Zhu et al.	2017	600	201	201	10	381.68	20.2326	1	2.98507	20.1	8585	6980.76
3900	1.13319	1.0182	R42	Zhu et al.	2017	600	199.5	199.5	10.1	381.68	19.0689	1	3.00752	19.7525	1836	1813
2160	1.19352	1.04777	R43	Ding et al.	2018	600	200	200	3.69	311	28.8116	1	3	54.2005	3920	4066.14
2090	1.13902	1.00022	R43	Ding et al.	2018	600	201	201	3.74	311	28.8116	1	2.98507	53.7433	640	502.643
2890	1.13906	0.998538	R43	Ding et al.	2018	700	300	201	3.75	311	28.8116	1.49254	3.48259	80	522	503.778
2910	1.1518	1.00926	R43	Ding et al.	2018	700	297	203	3.72	311	28.8116	1.46305	3.44828	79.8387	1680	1643.34
3470	1.07901	0.946086	R43	Ding et al.	2018	800	401	200	3.68	311	28.8116	2.005	4	108.967	2700	2184.93
2500	1.05368	0.91977	R43	Ding et al.	2018	600	200	200	3.75	311	46.2611	1	3	53.3333	5303	5402.88
2610	1.10102	0.961046	R43	Ding et al.	2018	600	200	200	3.74	311	46.2611	1	3	53.4759	5512	5122.21
4020	1.19262	1.04064	R43	Ding et al.	2018	700	301	201	3.69	311	46.2611	1.49751	3.48259	81.5718	2831	2946.5
4810	1.06194	0.927146	R43	Ding et al.	2018	800	402	200	3.69	311	48.9812	2.01	4	108.943	7131	6647.34
4842	1.11987	0.988641	R45	Wu et al.	2018	900	300	300	6	334	27.9	1	3	50	7402	7328.29
4771	1.10345	0.974144	R45	Wu et al.	2018	900	300	300	6	334	27.9	1	3	50	1360	1162.6
11779	1.03478	0.909292	R45	Wu et al.	2018	1500	500	500	10	302	27.9	1	3	50	2430	2007.61
11838	1.03996	0.913847	R45	Wu et al.	2018	1500	500	500	10	302	27.9	1	3	50	1440	1158.28
5322	1.21166	1.02749	R46	Zhou et al.	2019	900	300	300	2	176.7	53.3217	1	3	150	1820	1595.02
5664	1.09202	0.945149	R46	Zhou et al.	2019	900	300	300	3	356.1	53.3217	1	3	100	2961	2847.93
6498	1.08307	0.946225	R46	Zhou et al.	2019	900	300	300	6	317.5	53.3217	1	3	50	1330	1155.36
5512	1.0761	0.947965	r46-1	Hu et al.	2020	600	200	200	5.6	397	112	1	3	35.7143	1800	1716.89
3449.5	0.989827	0.937007	R47	Huang et al.	2020	500	130	130	5	1030.6	75.6	1	3.84615	26	5758	5790.5
4250.1	1.04207	1.00176	R47	Huang et al.	2020	500	130	130	5	1030.6	125.4	1	3.84615	26	3297	2487.77
382		1.06481	Han et al. self conseldating si12	Han et al.	SA1-1	120	60	60	1.87	282	71.5429	1	2	32.0856	1330	1155.1
350		0.975607	Han et al. self conseldating si12	Han et al.	SA1-2	120	60	60	1.87	282	71.5429	1	2	32.0856	800	682.059
860		0.97188	Han et al. self conseldating si12	Han et al.	SA2-1	200	100	100	1.87	282	71.5429	1	2	53.4759	2185	1642.32
840		0.949279	Han et al. self conseldating si12	Han et al.	SA2-2	200	100	100	1.87	282	71.5429	1	2	53.4759	819.07	641.713
1662		0.887637	Han et al. self conseldating si12	Han et al.	SA3-1	300	150	150	1.87	282	71.5429	1	2	80.2139	2580	2442.28
1740		0.929295	Han et al. self conseldating si12	Han et al.	SA3-2	300	150	150	1.87	282	71.5429	1	2	80.2139	1740	1421.24
2890		0.896893	Han et al. self conseldating si12	Han et al.	SA4-1	400	200	200	1.87	282	71.5429	1	2	106.952	3980	3577.06
2920		0.906204	Han et al. self conseldating si12	Han et al.	SA4-2	400	200	200	1.87	282	71.5429	1	2	106.952	1292	1201.61
3304		0.890332	Han et al. self conseldating si12	Han et al.	SA5-1	500	250	250	1.87	282	51.4307	1	2	133.69	950.87	758.796
3400		0.916201	Han et al. self conseldating si12	Han et al.	SA5-2	500	250	250	1.87	282	51.4307	1	2	133.69	7008	6721.93
318		0.945396	Han et al. self conseldating si12	Han et al.	SB1-1	120	60	60	2	404	42.9032	1	2	30	1788	1220.41
322		0.957288	Han et al. self conseldating si12	Han et al.	SB1-2	120	60	60	2	404	42.9032	1	2	30	2177	2133.59
770		1.04254	Han et al. self conseldating si12	Han et al.	SB2-1	200	100	100	2	404	42.9032	1	2	50	2510	1957.15
772		1.04524	Han et al. self conseldating si12	Han et al.	SB2-2	200	100	100	2	404	42.9032	1	2	50	1855	1461.05
1300		0.904589	Han et al. self conseldating si12	Han et al.	SB3-1	300	150	150	2	404	42.9032	1	2	75	8300	7170.35
1420		0.98809	Han et al. self conseldating si12	Han et al.	SB3-2	300	150	150	2	404	42.9032	1	2	75	5958	3529.34
2054		0.874517	Han et al. self conseldating si12	Han et al.	SB4-2	400	200	200	2	404	42.9032	1	2	100	867.28	732.209
3100		0.890694	Han et al. self conseldating si12	Han et al.	SB5-1	500	250	250	2	404	42.9032	1	2	125	12307	12190.3
422		0.992083	Han et al. self conseldating si12	Han et al.	SC1-1	120	60	60	2	404	71.5429	1	2	30	2290	2093.82
406		0.954468	Han et al. self conseldating si12	Han et al.	SC1-2	120	60	60	2	404	71.5429	1	2	30	1150	1030.64
2060		1.01265	Han et al. self conseldating si12	Han et al.	SC2-1	300	150	150	2	404	71.5429	1	2	75	1340	1169.17
1980		0.97332	Han et al. self conseldating si12	Han et al.	SC2-2	300	150	150	2	404	71.5429	1	2	75	3920	3479.45
1836		0.949313	Uy - 2001	Uy - 2001	HS-CC	330	110	110	5	750	28	1	3	22	2520	2101.03
1832		0.947245	Uy - 2001	Uy - 2001	HS-CC	330	110	110	5	750	28	1	3	22	1200	1240.12
2868		0.91572	Uy - 2001	Uy - 2001	HS-CC	480	160	160	5	750	30	1	3	32	1190	1230.48
2922		0.932962	Uy - 2001	Uy - 2001	HS-CC	480	160	160	5	750	30	1	3	32	865.05	897.435
1835		0.885334	Mursi and Uy -200	Mursi and Uy -200	HS-CC	430	120	120	5	761	20	1	3.58333	24	318	301.819
2831		0.897286	Mursi and Uy -200	Mursi and Uy -200	HS-CC	580	170	170	5	761	20	1	3.41176	34	1462	1300.88
1328		1.14985	R83	XXX	4-C40-A	240	80.1	80.4	4	756	35.5	1.00375	2.98507	20.025	4210	4208.93
1462		1.03258	R83	XXX	4-C80-A	240	80.5	80.2	3.98	756	85.7	1.00374	2.98137	20.1508	1176	1096.74
1113		1.12747	R83	XXX	4-C40-A	300	100.2	50.6	3.98	721	35.5	1.98024	2.99401	12.7136	2840	2675.59
1112		1.12999	R83	XXX	4-C40-A-r	300	100.2	50.7	3.96	721	35.5	1.97633	2.99401	12.803	2832	2810.16
1211		1.01703	R83	XXX	4-C80-A	300	100.2	50.9	4	721	85.7	1.96857	2.99401	12.725	1364	1090.38
1666		1.12611	R83	XXX	4-C40-A	300	100.4	100.7	3.99	722	35.5	1.00299	2.97915	25.1629	8730	7133.63
1853		0.971619	R83	XXX	4-C80-A	300	100.9	100.6	3.97	722	85.7	1.00298	2.97324	25.3401	1920	1480.43
2992		1.17281	R83	XXX	5-C40-A	420	141.2	140.7	4.94	682	35.5	1.00355	2.9745	28.4818	1156.53	1074.11
3237		0.944083	R83	XXX	5-C80-A	420	141	141.4	4.97	682	85.7	1.00284	2.9703	28.3702	2300	2265.08
3760		0.959227	R83	XXX	5-C120-A	420	141.4	141.1	4.93	682	114.9	1.00213	2.9703	28.6207	2610	2370.54
2785		1.10222	R83	XXX	4-C40-A	480	161.2	161.7	4.01	629	35.5	1.0031	2.96846	40.1995	2765	2757.26
3600		0.970834	R83	XXX	4-C80-A	480	161.5	161.9	4.01	629	85.7	1.00248	2.96479	40.2743	1722	1398.84
1722		1.1683	R83	XXX	4-C40-B	240	80.3	80.5	3.97	1022	35.5	1.00249	2.98137	20.2267	3495	2557.52
1791		1.04263	R83	XXX	4-C80-B	240	80.5	80.2	3.99	1022	85.7	1.00374	2.98137	20.1003	2730	2739.45
2009		1.06836	R83	XXX	4-C40-B	299.5	100.6	100.6	4	980	35.5	1	2.97714	25.15	950	944.85
2177		0.969542	R83	XXX	4-C80-B	299.5	100.9	100.6	3.97	980	85.7	1.00298	2.96829	25.3401	1328	1079.83
2557		1.08162	R83	XXX	4-C40-B	360	121.9	121.8	3.93	991	35.5	1.00082	2.95324	30.9924	528.759	489.421
2853		0.992531	R83	XXX	4-C80-B	359	121.8	121.8	3.91	991	85.7	1	2.94745	31.1509	11390	10487.3
2798		0.96983	R83	XXX	4-C80-B-r	359	121.9	121.8	3.93	991	85.7	1.00082	2.94504	30.9924	1402	1326.67
1440	1.21766		R84	Grauers	1993	500	120	120	5	304	47	1	4.16667	24	860	690.69
1690	1.1415		R85	Grauers	1993	500	120	120	5	438	46	1	4.16667	24	3340	2701.31
2040	1.17278		R86	Grauers	1993	500	120	120	5	327	96	1	4.16667	24	1340	1077.75
2240	1.12165		R87	Grauers	1993	500	120	120	5	439	96	1	4.16667	24	1657	1558.46
1550	1.0223		R88	Grauers	1993	500	120	120	8	323	39	1	4.16667	15	3183	2634.69
1670	1.11474		R89	Grauers	1993	500	120	120	8	300	46	1	4.16667	15	3435	2932.54
1990	1.06325		R90	Grauers	1993	500	120	120	8	376	57	1	4.16667	15	3230	2968.08
2270	1.0786		R91	Grauers	1993	500	120	120	8	323	103	1	4.16667	15	1117	1096.74
2680	1.16255		R92	Grauers	1993	500	120	120	8	379	103	1	4.16667	15	2020	1757
1800	1.04841		R93	Grauers	1993	500	120	120	8	379	39	1	4.16667	15	2920	2171.17
2300	1.12742		R94	Grauers	1993	500	120	120	8	364	80	1	4.16667	15	2956	2521.27
2290	1.09369		R95	Grauers	1993	500	120	120	8	379	80	1	4.16667	15	350	315.097
2300	1.01542		R96	Grauers	1993	500	120	120	8	396	92	1	4.16667	15	1404.35	1234.91
1680	1.02231		R97	Grauers	1993	500	120	120	8	379	31	1	4.16667	15	1173.28	843.999
2430	1.10247		R98	Grauers	1993	500	120	120	8	379	92	1	4.16667	15	2230	2021.51
4870	1.08927		R99	Grauers	1993	500	250	250	8	379	33	1	2	31.25	4298	4095.15
8300	1.15754		R100	Grauers	1993	500	250	250	8	379	91	1	2	31.25	1771	1362.79
2137.4						299.25	99.92	100.06	5.99	701.7	55.2	1.0014	2.99071	16.7045	2017	1914.1
2306						298.75	100.3	99.48	5.97	701.7	91.8	1.00824	2.97856	16.8007	1115.8	1077.68
2634.9						359.5	120.65	119.57	5.87	732.8	55.2	1.00903	2.97969	20.5537	17900	17039.3
2892.1						360.15	119.18	120.85	5.95	732.8	91.8	1.01401	2.98014	20.3109	6409	5158.52
3624.8						780	258	198.5	4.41	309.27	40.3955	1.29975	3.02326	58.5034	3449.5	3501.84
3580.2						780	259	200.8	4.46	309.27	40.3955	1.28984	3.01158	58.0717	4371	4189.27
4024.1						960	317.5	199.5	4.4	309.27	40.3955	1.59148	3.02362	72.1591	3837	3870.02
4057.2						960	317.5	199.8	4.47	309.27	40.3955	1.58909	3.02362	71.0291	497.367	421.353
684.74						295	92	92	3	420	19.2009	1	3.20652	30.6667	2922	2898.75
1404.35						480	151.03	151.03	3.55	341.7	29.4926	1	3.17818	42.5437	40481	39141.1
1418.68						480	150.98	150.98	3.56	341.7	29.4926	1	3.17923	42.4101	1670	1498.11
2868						498	200.3	200.3	5.1	268	45.9061	1	2.48627	39.2745	2270	2104.57
2868						498	200	200	4.99	268	45.9061	1	2.49	40.0802	2962	2932.15
18104						1250	500.3	500.3	12.56	270	45.9061	1	2.4985	39.8328	406	378.161
40481						1999	801	801	20.35	261	45.9061	1	2.49563	39.3612	1820	1435.72
2549						499	200	200	3.97	279	45.9061	1	2.495	50.3778	558.189	365.462
2549						499	200.5	200.5	3.68	279	45.9061	1	2.48878	54.4837	2557	2229.1
16690						1250	500.5	500.5	10.11	276	45.9061	1	2.4975	49.5054	3400	2375.92
61980						2499	1001	1001	20.19	261	45.9061	1	2.4965	49.579	1044	887.369
2017						360.1	118.7	121.9	5.09	430	87.8641	1.02696	2.95406	23.9489	1280	1083.45
2100						359.1	120.2	120.6	5.3	430	87.8641	1.00333	2.97761	22.7547	1400	1162.6
2956						361	119.1	119.2	8.47	464.3	87.8641	1.00084	3.02852	14.0732	4810	4529.43
3340						363	119.9	117.8	11.83	399.8	87.8641	1.01783	3.02752	10.1352	4115	3845.06
2346						301.1	99.4	98	8.16	508.4	87.8641	1.01429	3.02918	12.1814	1490	1307.5
3097						362.2	118.6	117.7	8.02	508.4	87.8641	1.00765	3.05396	14.788	3624.8	2844.05
3695						421	138.3	139.7	8.13	508.4	87.8641	1.01012	3.0136	17.1833	1740	1423.14
3338						362.1	120.2	118.2	9.96	543.3	87.8641	1.01692	3.01248	12.0683	2203	1935.35
3530						358.2	119.4	119.3	12.04	488.9	87.8641	1.00084	3	9.91694	1560	1274.04
3515						363	116.6	119.4	8	730.3	87.8641	1.02401	3.0402	14.925	7780	8008.86
4298						362.1	116.1	119.4	11.86	683.8	87.8641	1.02842	3.03266	10.0675	382	315.097
2491						390	130	130	3	737	78	1	3	43.3333	6285	4953.25
1156.53						450	158	158	3	330	23.4393	1	2.8481	52.6667	1990	1871.62
1784.67						600	200	200	4	293	24.5775	1	3	50	1499	1380.45
2082.78						600	200	200	4	293	30.3512	1	3	50	2160	1772.9
2448.56						600	200	200	4	293	39.6486	1	3	50	2362.74	2079.3
2362.74						600	200	200	6	288	24.5775	1	3	33.3333	1784.67	1688.97
2320						600	200	200	4	293	35.9827	1	3	50	7172	7759.01
767.26						350	120	120	2.5	271.7	23.3301	1	2.91667	48	1153	1077.83
835.69						350	120	120	2.5	271.7	31.5224	1	2.91667	48	2137.4	1943.83
950.87						350	120	120	2.5	271.7	39.1014	1	2.91667	48	1460	1301.98
819.07						350	120	120	3	273.5	23.3301	1	2.91667	40	2982	2787.47
867.28						350	120	120	3	273.5	31.5224	1	2.91667	40	667.08	604.099
1032.9						350	120	120	3	273.5	39.1014	1	2.91667	40	4210	3468.57
952.87						350	120	120	4	267.6	23.3301	1	2.91667	30	1785	1362.79
1008.83						350	120	120	4	267.6	31.5224	1	2.91667	30	2630	2443.59
1174.22						350	120	120	4	267.6	39.1014	1	2.91667	30	1791	1627.04
1082.2						200	100	100	2.8	361.6	71.8	1	2	35.7143	5953	5008.07
1113.2						400	100	100	2.8	361.6	71.8	1	4	35.7143	953	1031.63
1430.35						480	150	150	3.5	341.7	30.88	1	3.2	42.8571	4493	4546.02
2982						1000	250	250	4	351	28.9462	1	4	62.5	1080	1032.63
4475						1000	300	300	5	369	28.9462	1	3.33333	60	1580	1287.6
7131						1000	350	350	6	498	28.9462	1	2.85714	58.3333	760	636.962
953						300	120	120	2.75	397.82	46.5322	1	2.5	43.6364	1328	1055.99
3297						600	300	200	2.973	731.9	31.2101	1.5	2	100.908	1550	1516.18
6107						600	300	200	2.973	731.9	69.4888	1.5	2	100.908	4870	4470.88
2618						600	200	200	2.973	731.9	31.2101	1	3	67.2721	850	912.907
5140						600	200	200	2.973	731.9	85.7343	1	3	67.2721	2868	2452.09
