# Supplementary material for: Prediction of the axial compression capacity of stub CFST columns using machine learning techniques
Source: Sci Rep. 2024 Feb 5;14:2885. doi: 10.1038/s41598-024-53352-1 (PMC10838919; doi:10.1038/s41598-024-53352-1)
Supplement: Supplementary file 1 — Supplementary Information. [file 41598_2024_53352_MOESM1_ESM.zip › supplementary data/excels results of 8 ML models vs EC4 - AISC360/Cat_circ.xlsx]

## Sheet: Sheet1
D	t	L	Fy	fc	P_exp	P_pred
90	4.5	300	357	36.1312	925.2	830.993
153	3.64	306	320	75.8216	2205	2269.02
165	4	500	386.04	34.2	1919.6	1940.74
181.15	2.27	675	734	39.1795	2400	2283.17
89.11	4.97	222.5	388	78.7	1085.4	1082.07
159.3	5.25	409	357.378	33.7936	1814.85	2094.74
102	3.4	200	311	71.8	1120.2	1030.22
113.64	3.64	400	259.6	48.3234	1011	950.042
114	4.03	280	330.74	48.2853	1265.9	1181.96
165	4.25	495	351	49.4281	2210	2195.97
105.3	3	312	322.16	23.1464	627.84	614.118
165	4.25	495	351	33.9435	1727	1633.68
131	4	393	306	62.4732	1482	1480.07
105.2	2.9	311	265.164	27.7666	586.638	636.473
222	6.47	666	843	40.5	5714	6042.06
153	1.54	306	345	75.8216	1842	1846.4
235	5.66	470	290	75.8216	5047	5203.77
114.3	6.3	250	428	166.56	2610	2633.02
166	5	500	274.68	29.6786	2045.39	1999.89
165	3.5	500	361.34	34.2	1757	1731.54
114.43	3.82	300	343	28.0936	929	1008.03
450	2.96	1350	279	41.1	6985	6867.31
133	5	399	306	65.3568	1712	1714.71
125	1	438	232	84.7	1275	1238.91
190	1.94	663.5	256.4	74.7	2592	2530.92
1020	9.64	3060	336	16.9	30000	30009
114	4	280	330.74	29.2272	977.24	1029.67
100	3	300	255	29.9609	592	610.249
557.65	16.52	994.9	546	25.4158	28830	29095.3
60.3	4.5	200	225	47.05	390	394.997
108	6	324	343.5	101.133	1850	1930.84
166	5	660	274.68	29.6786	1863.9	1860.62
219.1	6.3	600	300	142.848	6838	6443.29
280	8	1000	495	117	11868	11576
150	0.7	480	245.25	33.4521	744.579	863.11
372	3.64	744	320	75.8216	9604	9584.34
108.2	4.45	312	322.16	23.1464	738.693	746.335
101.8	5.7	200	305.091	37.3761	971.19	976.386
114	4	280	330.74	35.9202	981.39	1022.7
105	2.8	311	265.164	27.7666	577.809	622.903
800	20	2000	535	110	85665.4	84069.1
76.454	1.6764	152.349	363.285	40.8859	434.591	418.353
200	1.87	600	282	75.6266	2824	2782.87
76.11	2.48	300	286	145	774	754.695
800	8	2000	535	150	89551.5	91865.7
76.12	2.51	300	286	145	762	753.519
108	4.5	240	410.058	27.5031	1236.06	1207.32
800	20	2000	635	150	110960	110760
150	1.87	450	282	75.6266	1701	1669.67
113.7	2.05	342	269.9	130.8	1535	1674.66
114.3	2.74	300	235	56.2	901.81	899.597
159	4.5	447	317.6	31.4	1607.33	1510.65
100	3	300	255	29.9609	590	610.249
219	7.06	659	429	54.5179	4100	4540.9
474	7.42	948	317	75.8216	17885	18014.3
87.1	1.9	348.4	255	26	340	325.008
120.828	4.064	241.325	451.607	34.4048	1201.02	1281.17
200	3	600	303.5	50.0163	2160	2208.04
323.9	5.6	1000	443.9	92.3	11481	10720.7
133	4.75	400	338	24.9362	1380	1407.52
107.9	4.3	320	265.164	27.7666	805.401	830.888
318.3	10.36	954.9	331	39.3	7933	7236.25
152	1.7	500	270	73	1548	1448.29
168.33	12.08	421	460	78.7	4955.5	5123.67
101.6	3	300	425.03	34.04	703.3	747.97
140.8	6.28	349.6	397	55.2	2238.9	2230.12
108.55	4.6	325.7	272.129	29.7051	757.332	863.931
222	6.47	666	843	40.5	5638	6042.06
180	3	540	320.5	36.9127	1750	1750.98
178	9	360	283.411	22.1706	2923.38	2854.68
114.3	3.85	300	343	25.5936	998	940.514
282	4.36	564	322	75.8216	6811	6658.21
105.2	3.05	312	322.16	38.5575	785.781	776.146
113.7	2.09	342	269.9	59	904	879.427
108	4.5	240	410.058	27.5031	1245.87	1207.32
101.3	0.55	300	357.378	35.585	343.35	373.763
108	4.5	378	358	77.4	1535	1548
200	3	600	303.5	50.0163	2320	2208.04
92	3	193.2	260.946	20.4806	538.569	476.414
105	2.86	321	265.164	27.7666	578.79	630.496
131	4	393	306	67.092	1542	1552.08
165	2.73	510	350	67.8644	2080	2136.37
101.6	3	300	425.03	93.51	1075.5	1181.13
133	5	399	306	47.9479	1518	1508.88
273	5	816	312	54.5179	5050	4954.09
107.9	7.99	342	251.8	59	1249	1246.61
101.9	3.03	305.7	371	51.3	877	885.31
469	4.66	938	291	75.8216	16670	15760.5
156.3	3.03	424	357.378	35.585	1373.4	1471.86
139.6	5.1	349.7	458	72.6	2645.2	2565.92
159.3	5.25	409	357.378	33.7936	2051.27	2094.74
165	2.82	580.5	363.3	48.3	1662	1788.41
393	9.38	786	312	75.8216	13936	14214
100	3	400	426.735	35.585	777.933	791.101
127	2	445	258	84.7	1339	1490.98
114	4.5	342	335.04	41.67	1121.75	1125.47
152.603	3.1496	304.927	415.133	23.0974	1201.02	1247.18
108	6.47	324	853	40.5	2402	2426.38
325	3.57	971	329	45.1237	5300	5580.46
200	3	600	303.5	50.0163	2383	2208.04
159	4	636	466.5	25.1234	1793.9	1681.61
133.1	4.5	397	324.3	67.4781	1535	1753.45
140	6.21	420	359	125	3202	3214.83
165	2.82	580.5	363.3	80.2	2295	2248.91
477	11.36	954	310	75.8216	20462	20128.9
166	5	660	274.68	29.6786	2109.15	1860.62
216.4	6.61	649.2	452	24.3	3568	3210.66
140.66	6.32	349.5	397	72.9	2450.4	2571.61
800	20	1600	535	150	104834	104681
108	6	324	343.5	111.117	1950	2027.81
376	3.28	1125	305	45.1237	6750	6731.27
190	1.52	663.5	306.1	80.2	2602	2509.28
100	2.5	380	244.269	35.2261	671.004	603.313
60	1.87	180	282	75.6266	312	320.003
150	0.7	480	245.25	22.563	538.569	603.234
220.97	2.13	825	734	39.1795	2950	3215.74
105.2	2.95	312	322.16	23.1464	583.695	603.323
100	3	300	303.5	50.0163	814	768.504
129	3	387	306	47.0102	1093	1097.3
140.54	6.28	349.5	397	65.2	2418	2374.79
113.6	3.2	337	354.6	67.4781	1145	1230.28
360	4.54	1080	525	41.1	7045	7243.87
100	1.87	300	282	75.6266	845	821.985
174	3	360	266.047	45.7146	1677.51	1608.72
168.656	5.0038	304.8	260.622	27.4411	1983.91	1983.92
325	3.57	971	329	54.5179	6050	6250.74
89.01	5.02	222.6	388	39.9	1000.7	914.016
200	3	600	303.5	50.0163	2330	2208.04
189.2	5.11	567.6	346.9	38	2374	2483.8
159	5.07	477	391.5	41.5	2230	2228.48
166	5	660	274.68	29.6786	1873.71	1860.62
159.3	5.25	409	357.378	33.7936	2043.42	2094.74
100	3	300	303.5	50.0163	820	768.504
140.84	2.37	525	734	39.1795	1610	1517.84
153	3.64	306	320	75.8216	2205	2269.02
219	4.75	650	350	35.2485	3150	3148.85
301	2.96	903	279	80.3	5540	5539.23
168.148	3.6068	304.8	221.322	26.6138	1556.88	1556.29
150.62	3.04	562.5	691	39.1795	2050	2051.03
372	3.64	744	320	75.8216	9163	9584.34
150	1.87	450	282	75.6266	1670	1669.67
108.3	4.4	312	322.16	23.1464	758.313	757.433
358	5.66	716	290	75.8216	9609	9866.71
107.9	8.01	342	251.8	113.2	1482	1482.4
100	1.5	300	232.497	35.2261	505.215	504.888
131	4	393	306	57.3107	1452	1453.18
240	3.04	720	648.9	49.8195	4438	4398.02
60	2	180	404	80.3158	432	434.49
114.3	3.6	250	403	166.56	2422	2381.03
240	3.05	720	571.2	49.8195	4425	4380.85
140	8.36	420	813	125	5531	5515.22
140	10.46	420	773	125	6187	6264.14
131	4	393	306	65.3568	1496	1495.9
298.48	5.74	600	400.248	79.202	7946.1	7946.08
200	3	600	303.5	50.0163	2160	2208.04
477	11.36	954	310	75.8216	19854	20128.9
140	6.27	420	1153	125	5386	5370.22
189.6	5.09	568.8	464	38	3168	3167.8
114	8	400	400	69.1782	1943	1945.54
149	2.96	447	308	25.4	941	941.032
114	6	400	406	65.7152	1768	1769.62
108	10	324	384.8	117.173	2460	2458.01
800	18	2000	535	150	100661	100799
157	2.48	314	326	75.8216	2117	2081
100	3	300	432.82	93.51	1141.3	1141.32
297	11.88	600	348.255	79.202	9397.98	9398.02
76	3	228	255	29.9609	394	416.824
100	0.52	200	244.269	17.9523	237.402	239.361
630	10.21	1890	323.3	38.4	20500	20498.6
159	4.64	477	397.2	46.6887	2330.8	2289.21
101.9	3.03	305.7	371	23.2	649	649.649
165	2.72	510	350	48.6053	1750	1750.02
165	2.75	510	350	38.645	1560	1559.91
152.578	4.9276	304.902	633.421	41.9891	2909.14	2907.93
166	5	500	274.68	29.6786	2001.24	1999.89
114	8	400	368	82.4366	1996.84	1999.35
89	5.04	222.9	388	72.9	1064.7	1063.62
800	20	2000	735	150	117093	117126
114.9	3.93	342	304.3	59	1163	1163.03
298.48	5.74	600	400.248	26.6518	4542.03	4544.07
140	3	600	300	36.7	1322	1321.62
190	1.11	656	203.1	110.3	2940	2941.08
262	2.16	975	734	39.1795	4150	4148.2
100	1.5	380	232.497	35.2261	505.215	505.337
100	2	380	236.421	35.2261	537.588	537.471
102.7	1.65	309	265.164	33.7936	485.595	485.133
190	0.86	663.5	210.7	74.7	2451	2449.53
153	1.54	306	345	75.8216	1823	1846.4
800	14	2000	535	150	97551.8	97612
159.3	4.83	420	357.378	33.7936	1864.88	1863.62
76.4286	1.7018	152.375	363.285	25.9243	372.316	372.086
140	10.46	420	773	52.5	5420	5416.4
220	2.13	825	734	39.1795	3250	3247.72
120	1.51	369	222.7	41.4364	690	690.006
111.64	1.9	400	261.3	48.3234	701.9	701.879
469	4.66	938	291	75.8216	15827	15760.5
165	3	330	242	28.7511	1364.7	1364.72
153	1.54	306	345	75.8216	1872	1846.4
168.44	11.98	420.8	460	72.6	5000	4995.77
318.3	10.36	954.9	331	24.2	6565	6564.84
235	5.66	470	290	75.8216	5096	5203.77
358	5.66	716	290	75.8216	9947	9866.71
166	5	660	274.68	29.6786	1697.13	1860.62
235	5.66	470	290	75.8216	5390	5203.77
140	8.19	420	389	125	3354	3376.1
477	11.36	954	310	75.8216	20237	20128.9
166	5	660	274.68	26.539	1746.18	1721.31
168.656	5.0038	304.8	260.622	27.4411	1983.91	1983.92
168.656	2.6416	304.8	297.854	34.129	1218.81	1219
88.98	5.1	222.8	388	72.9	1047.9	1048.46
157	2.48	314	326	75.8216	2058	2081
76.18	3.31	300	305	145	841	840.956
301.5	4.5	600	381.609	34.1859	4551.84	4553.32
153	3.64	306	320	75.8216	2264	2269.02
559.4	16.54	994.85	546	25.4158	29590	29570.6
111.3	2	339	354.6	67.4781	894	894.04
358	5.66	716	290	75.8216	9947	9866.71
108	4.5	290	410.058	27.5031	1226.25	1227.37
140.39	6.28	349.7	397	39.9	2190.5	2192.3
60.3	4.5	200	225	47.05	395	394.997
76.4286	1.7018	152.349	363.285	24.959	355.858	356.074
168.656	5.0038	304.8	260.622	32.888	1970.56	1968.32
157	2.48	314	326	75.8216	2068	2081
122	4.54	366	576	25.4	1509	1508.97
180	3	540	320.5	36.9127	1750	1750.98
150	3.55	450	326	30.8782	1375	1375.26
240	3.04	720	648.9	49.8195	4357	4398.02
166	5	660	274.68	29.6786	1736.37	1860.62
219.1	10	600	381	177.696	9085	9084.46
140	11.58	420	367	125	4104	4201.93
100	2	300	404	75.6266	930	924.983
219.1	6.3	600	300	156.48	6915	6918.18
100	3	300	303.5	50.0163	708	768.504
115.02	5.02	300.5	365	49.1693	1413	1412.98
219.1	6.3	600	300	168.384	7407	7415.52
320	7	520	250.155	47.3126	5895.81	6138.54
250	2.48	500	326	75.8216	4733	4710.69
140	16.72	420	389	125	5135	5127.35
114.9	4.01	342	304.3	130.8	1748	1749.14
165	2.3	500	332.47	34.2	1396.5	1405.18
100	2	300	236.421	35.2261	537.588	538.146
216.4	6.61	649.2	452	46.8	4214	4213.71
151.05	2.98	562.5	691	39.1795	2150	2146.58
282	4.36	564	322	75.8216	6380	6658.21
101.7	3.03	305.1	371	40.2	800	799.578
140	6.21	420	359	125	3215	3214.83
133	4.7	465	352	84.7	2158	2228.07
102.3	1.45	312	265.164	33.7936	438.507	438.08
89	3	267	255	29.9609	522	519.124
108	6	324	343.5	117.173	2120	2120.11
320	7	440	250.155	47.3126	5905.62	5910.61
900	20	2250	535	150	129354	129173
101.3	0.55	300	357.378	35.585	373.761	373.763
140	16.72	420	389	125	5120	5127.35
131	4	393	306	45.5131	1280	1281.58
273	3.5	818	305	72.5481	5450	5450.58
157.5	1.5	450	308	18.7	815.4	815.382
222	6.47	666	843	77	7304	7303.64
166	5	350	274.68	29.6786	2040.48	1913.05
112	3	342	288.53	19.2009	690.5	690.524
820	8.93	2460	331	45	33600	33599.4
200	2	600	404	75.6266	3020	3015.5
280	8	1000	495	82	9648	9647.55
337	6.47	1011	823	41.1	9668	9751.71
101.702	3.0734	203.276	605.084	34.129	1112.06	1111.7
165	2	330	242	28.7511	1265.1	1265.06
165	2.37	615	287.5	24.086	1008	1002.04
129	3	387	306	45.5131	1068	1067.17
133	5	399	306	62.4732	1673	1672.55
720	8.3	2160	312	15	15000	14999.9
360	4.54	1080	525	85.1	11505	11505
800	20	2400	535	150	103848	103905
133	4.5	399	335.04	64.31	1677.61	1677.24
700	20	1750	535	150	81798.6	81914.6
190	1.11	660	203.1	110.3	3000	3003.98
89.14	4.93	222	388	66.8	1047.4	1046.86
114.9	4.01	342	304.3	113.2	1631	1629.85
159	4.5	447	317.6	31.4	1510.39	1510.65
76	3	304	255	29.9609	394	394.035
114.3	5.9	300	355	56.2	1735.77	1735.82
298.35	7.65	600	384.552	26.6518	4924.62	4924.34
108	4	432	332.363	40.2781	971.19	971.153
76.19	2.99	300	278	145	805	804.315
115.04	4.92	300	365	95.0083	1787	1786.93
300	4	800	276	25.5133	3611	3608.47
879.5	15.55	2198	260	45.9061	39546	39545.5
100	0.52	200	244.269	37.3761	404.172	396
477	11.36	954	310	75.8216	19854	20128.9
150	2	450	404	75.6266	1870	1806.61
180	6	600	320	36.7	1918	1918.34
101.8	5.7	200	305.091	17.9523	953.532	953.524
140	8.36	420	813	52.5	4436	4439.6
76	3	304	255	29.9609	394	394.035
89	4.92	222.8	388	55.2	1050.9	1050.75
101.3	3.03	303.9	371	40.2	742	742.67
140	6.27	420	1153	52.5	4274	4273.45
133	3.5	465	352	84.7	1995	1982.67
179	5.5	360	248.585	22.1706	1814.85	1813.86
273	3.5	813	305	54.5179	4500	4499.96
800	20	2000	535	130	94037.9	94095.2
318.5	10.36	955.5	331	52.5	8289	8289.38
800	20	2000	535	150	104467	104191
180	4	540	340	45.1393	2629.6	2534.73
87.1	1.9	348.4	255	26	325	325.008
100	3	300	432.09	34.04	724	724.065
165	4	500	386.04	34.2	1941.5	1940.74
190	1.11	662	203.1	94.7	2462	2464.22
190	1.11	662	203.1	110.3	3140	3080.26
114	3.01	280	301.4	48.2853	1106.5	1106.52
168.148	3.6068	304.8	221.322	32.7501	1432.33	1448.21
190	0.86	662	210.7	108	3070	3072.76
181.8	2.17	675	734	39.1795	2300	2297.81
76.454	1.7018	152.4	363.285	33.3017	433.257	433.037
235	5.66	470	290	75.8216	5096	5203.77
82.55	1.397	254	482.633	40.8514	530.228	530.237
140	6	600	300	36.7	1390	1390.15
190	1.94	660	256.4	108	3360	3360.04
133	6	399	381.79	41.67	1795.7	1795.76
138.9	5.15	349.1	458	78.7	2510.3	2509.92
219	4.78	650	350	42.5315	3400	3397.07
474	7.42	948	317	75.8216	18306	18014.3
469	4.66	938	291	75.8216	16670	15760.5
165	2.37	615	287.5	24.086	996	1002.04
133	4.7	465	352	84.7	2253	2228.07
179	5.5	360	248.585	43.6545	2040.48	2035.5
301.34	11.59	600	471.861	34.1859	8603.37	8604.09
469	4.66	938	291	75.8216	15239	15760.5
630	8.44	1890	350	34.5	18600	18608.8
165	4.5	500	385.85	34.2	2068.4	2042.19
101.4	3.03	304.2	371	23.2	660	660.354
168.33	11.85	420.2	460	61.7	4992.3	4991.19
105.1	2.75	312	322.16	23.1464	575.847	575.886
129	3	387	306	60.6526	1266	1265.01
122	4.54	366	576	40.5	1657	1659.96
250	2.48	500	326	75.8216	4528	4710.69
169.164	2.6162	304.8	317.159	33.5775	1330.02	1329.41
393	9.38	786	312	75.8216	14161	14214
219.1	6.3	600	300	167.52	7569	7558.14
111.64	1.9	400	261.3	40.0294	666.6	666.624
140	3	540	294.5	36.9127	1180	1180.15
114	4.5	342	335.04	64.31	1387.75	1387.69
114.43	3.98	300	343	25.1494	948	948.19
157	2.48	314	326	75.8216	2058	2081
1000	20	2500	535	150	155156	155303
129	3	387	306	47.9479	1118	1119.53
320	7	520	250.155	47.3126	6386.31	6138.54
216.4	6.61	649.2	452	38.3	4023	4023.79
153	3.64	306	320	75.8216	2274	2269.02
133	5	399	306	67.092	1774	1773.7
165	3.5	500	361.34	34.2	1732	1731.54
153	3.64	306	320	75.8216	2274	2269.02
250	2.48	500	326	75.8216	4733	4710.69
152.629	3.175	304.8	415.133	20.8911	1201.02	1201.03
92	3	322	260.946	20.4806	501.291	501.315
89.04	4.94	222.7	388	65.2	1054.8	1055.91
250	2	750	404	80.3158	4720	4760.05
76	2	228	255	29.9609	354.5	354.525
169.164	2.6162	304.8	317.159	36.5422	1307.78	1308.19
159.3	5.25	409	357.378	33.7936	2452.5	2094.74
114	2.5	200	365	65.7	1265.62	1265.6
165	3	500	377.06	34.2	1672.9	1657.55
120.802	4.0894	241.351	451.607	29.5785	1201.02	1201.38
474	7.42	948	317	75.8216	17885	18014.3
140.33	6.29	349.7	397	72.6	2663.7	2662.5
219.1	5	600	380	177.696	7837	7836.95
372	3.64	744	320	75.8216	9996	9584.34
133	5	399	306	57.3107	1661	1657.32
469	4.66	938	291	75.8216	15827	15760.5
159	6	447	325.4	31.4	2137.9	2106.85
238	4.54	714	507	77	5578	5578.09
108	4	324	332.363	40.2781	971.19	970.862
273	5	816	312	45.1237	4200	4201.06
75.97	2.98	300	278	145	801	800.224
159.3	5.25	409	357.378	33.7936	2109.15	2094.74
139.35	5.06	349.9	458	72.9	2569.7	2569.89
108	6.47	324	853	25.4	2275	2274.98
160	4.5	400	410.058	27.5031	1873.71	1873.74
108	4.5	378	358	77.4	1518	1548
337	6.47	1011	823	25.4	8475	8475.09
133	4.5	399	335.04	41.67	1401.42	1401.36
89.03	5.03	222.9	388	72.6	1062.3	1063.34
140.54	6.26	349.7	397	39.9	2225.5	2223.63
101.8	3.03	305.4	371	23.2	682	681.092
88.7	3.98	265	392.2	22.7	594	594.013
131	4	393	306	52.281	1320	1323.6
114.88	4.91	300.5	365	28.0936	1380	1379.91
168.7	7.96	500	330	22.7	2034	2033.95
100	1.87	300	282	75.6266	822	821.985
474	7.42	948	317	75.8216	18306	18014.3
114	2.5	200	365	46.8	983	982.982
800	20	2000	435	150	97758.9	97823.9
159.8	5.08	425	357.378	33.7936	1912.95	1914.62
131	4	393	306	55.2182	1430	1428.65
165	2.82	577.5	363.3	108	2673	2673.05
474	7.42	948	317	75.8216	17787	18014.3
190	0.86	659	210.7	41	1350	1349.97
477	11.36	954	310	75.8216	20237	20128.9
114.26	3.93	300	343	87.3908	1359	1358.06
133	5	399	306	45.5131	1454	1452.6
139.06	5.13	349.1	458	66.8	2330.2	2330.93
139.4	5.1	349.3	458	65.2	2332.2	2332.51
90	3	300	381	36.1312	662	661.697
129	3	387	306	57.3107	1192	1192.06
133	4.7	465	352	84.7	2273	2228.07
133	5	399	306	52.281	1548	1546.48
250	4	800	276	25.5133	2645	2646.95
361	4.54	1083	525	41.1	7260	7260.33
393	9.38	786	312	75.8216	13936	14214
141.44	2.22	525	734	39.1795	1570	1569
100	0.52	200	244.269	17.9523	242.307	239.361
165	4.25	495	351	49.4281	2196	2195.97
102.5	1.55	311	265.164	33.7936	441.45	442.255
630	11.6	1890	347.2	46	24400	24399.9
372	3.64	744	320	75.8216	9604	9584.34
133	6	399	381.79	64.31	2005.17	2005.24
1020	13.25	3060	368.7	28.9	46000	45998.4
150	2	450	404	80.3158	1910	1944.89
133	3.5	465	352	84.7	1962	1982.67
250	2.48	500	326	75.8216	4528	4710.69
114	6	400	406	69.1782	1815	1813.08
100	3	300	303.5	50.0163	780	768.504
393	9.38	786	312	75.8216	14406	14214
87.1	1.9	252.59	255	26	345	347.996
298.35	7.65	600	384.552	79.202	8397.36	8396.76
76	3	228	255	29.9609	424.5	416.824
152.552	4.9022	304.876	633.421	43.437	2913.59	2914.86
60	2	180	404	75.6266	415	421.01
108	4.5	380	410.058	27.5031	1211.54	1189.45
190	1.11	662	203.1	110.3	3030	3080.26
100	1.9	300	404	111.694	1100	1120
235	5.66	470	290	75.8216	5390	5203.77
250	2	750	404	75.6266	4442	4495.93
89	3	267	255	29.9609	516	519.124
141.14	6.35	349	397	66.8	2386	2386.56
105.2	3.05	312	322.16	38.5575	776.952	776.146
630	7	1890	291.4	36	16650	16649.9
159	4.64	477	397.2	46.6887	2247.6	2289.21
102	3.4	400	311	71.8	1084.9	1084.96
133	5	399	306	50.2989	1569	1569.05
75.84	2.99	300	278	145	796	797.053
165	4.25	495	351	33.9435	1632	1633.68
474	7.42	948	317	75.8216	17787	18014.3
282	4.36	564	322	75.8216	6811	6658.21
133	3.5	465	352	84.7	1991	1982.67
477	11.36	954	310	75.8216	20462	20128.9
298.48	5.74	600	400.248	31.0781	5130.63	5128.16
114.3	2.74	300	235	66.75	981.23	981.213
800	20	2000	535	190	123351	123421
152.4	2.11	450	336	70.8	1777.6	1777.52
800	20	2200	535	150	104200	104232
100	2.5	400	433.602	46.5774	828.945	828.936
179	5.5	360	248.585	43.6545	2030.67	2035.5
153	3.64	306	320	75.8216	2264	2269.02
282	4.36	564	322	75.8216	6860	6658.21
393	9.38	786	312	75.8216	14406	14214
114.29	3.75	300	343	49.1693	1067	1067.25
113.7	2.06	342	269.9	113.2	1491	1491.06
129	3	387	306	55.2182	1147	1148.89
125	1	438	232	84.7	1239	1238.91
129	3	387	306	52.281	1095	1095.34
140	4	420	310	27.3075	1140	1139.81
200	2	600	404	75.6266	3011	3015.5
358	5.66	716	290	75.8216	9607	9866.71
297	11.88	600	348.255	34.1859	7229.97	7227.37
76	2	228	255	29.9609	354.5	354.525
127	2	445	258	84.7	1491	1490.98
219	7.06	659	429	72.5481	5050	5050.3
140	10.46	420	773	125	6339	6264.14
133	5	399	306	47.0102	1470	1471.59
120	2.5	300	445.52	94.68	1417.2	1417.21
114	8	400	368	78.6687	2008.69	2005.97
178	9	360	283.411	45.4203	3178.44	3198.05
168.8	5.01	500	411.3	22.7	1805	1804.98
108	4	324	339.23	29.0298	1059.48	1084.03
190	1.11	664	203.1	110.3	3055	3059.12
337	6.47	1011	823	41.1	9835	9751.71
140.88	6.32	349.2	397	55.2	2249.6	2249.56
131	4	393	306	53.7005	1389	1387.33
60	2	180	404	75.6266	427	421.01
108	4	324	339.23	29.0298	1074.19	1084.03
168.53	11.93	420	460	72.9	4979.7	4982.56
159	3	300	336.28	90.85	2021.7	2021.85
250	2.48	500	326	75.8216	4871	4710.69
282	4.36	564	322	75.8216	6860	6658.21
100	1.9	300	404	111.694	1170	1120
153	1.54	306	345	75.8216	1842	1846.4
178	9	360	283.411	45.4203	3217.68	3198.05
101.5	3.03	304.5	371	51.3	862	861.955
114.37	3.85	299.5	343	89.0682	1182	1183.56
297	11.88	600	348.255	26.6518	5915.43	5917.63
168.3	2.8	300	317.8	93.74	2375.7	2375.61
219	4.72	650	350	42.5315	3350	3353.91
282	4.36	564	322	75.8216	6380	6658.21
114.49	3.75	299.3	343	49.1693	1038	1037.69
151.5	2.98	563	691	39.1795	1970	1971.74
165	4.25	495	351	38.8668	1873	1881.7
190	1.13	660	185.7	108	3058	3054.46
800	20	1800	535	150	104675	104631
165	3	500	377.06	34.2	1642	1657.55
179	5.5	360	248.585	23.9364	1814.85	1815.96
250	2.48	500	326	75.8216	4871	4710.69
273	5	816	312	72.5481	6150	6149.27
240	3.05	720	571.2	49.8195	4338	4380.85
122	4.54	366	576	40.5	1663	1659.96
261.7	2.13	975	734	39.1795	4300	4295.74
140	4.42	420	1020	125	4516	4414
159.3	5.25	409	357.378	33.7936	1912.95	2094.74
450	2.96	1350	279	41.1	6870	6867.31
174	3	360	266.047	23.9364	1304.73	1309.64
159	6	447	325.4	31.4	2076.04	2106.85
76	3	228	255	29.9609	424.5	416.824
120	2.65	360	340	15.32	640	640.017
165	2.3	500	332.47	34.2	1413.9	1405.18
800	12	2000	535	150	93089.1	93164.6
139.35	5.09	347.8	458	55.2	2131.7	2133.72
203	4	609	325.7	40.4	2195.32	2195.7
114	6	400	370	78.6687	1704.26	1706.63
114.3	2.74	300	235	107.2	1295.06	1295.1
298.35	7.65	600	384.552	34.0917	5827.14	5826.57
100	2	300	404	75.6266	920	924.983
630	7.61	1890	349.5	35	18000	17992.5
108	6.47	324	853	77	2713	2713.06
800	20	2000	535	170	113527	113471
168.14	12.06	420.5	460	39.9	4917.2	4917.08
222	6.47	666	843	25.4	4964	4963.6
273	3.5	813	305	45.1237	4020	4019.15
219.1	10	600	381	49.536	5241	5241.43
469	4.66	938	291	75.8216	15239	15760.5
76	3	228	255	29.9609	424.5	416.824
107.9	8.03	342	251.8	130.8	1613	1612.55
76.21	2.52	300	286	145	752	752.502
372	3.64	744	320	75.8216	9163	9584.34
89.04	5	222.9	388	65.2	1077.5	1076.25
139.3	5.07	349.3	458	61.7	2308.8	2307.3
122	4.54	366	576	77	2100	2100.01
165	4.25	495	351	38.8668	1891	1881.7
221.5	2.17	825	734	39.1795	3070	3074.26
133	5	399	306	53.7005	1581	1581.35
140	8.36	420	813	125	5502	5515.22
150	2	450	404	80.3158	1980	1944.89
87.1	1.9	252.59	255	26	351	347.996
165	4.5	500	385.85	34.2	2015.5	2042.19
133	4.75	400	338	24.9362	1420	1407.52
166	5	660	274.68	29.6786	2030.67	1860.62
150	1.5	459	222.7	37.2281	1024	1023.73
190	1.94	663.5	256.4	41	1678	1677.94
180	4	540	340	45.1393	2440.4	2534.73
108	4.5	380	410.058	27.5031	1167.39	1189.45
141.42	2.35	525	734	39.1795	1510	1511.89
190	1.52	661.5	306.1	108	3260	3259.76
133	4.75	400	338	24.9362	1395	1407.52
1100.4	16.48	2748	267	45.9061	59361	59365.1
114	8	400	400	65.7152	2115	2112.91
108	4	324	339.23	29.0298	1118.34	1084.03
337	6.47	1011	823	85.1	13776	13776.4
131	4	393	306	47.0102	1360	1358.41
261.9	2.11	975	734	39.1795	4080	4084.34
800	16	2000	535	150	100223	100054
100	3	300	303.5	50.0163	820	768.504
140.75	6.29	349.6	397	61.7	2302.8	2303.93
168.57	11.98	420.5	460	65.2	4992.1	4993.47
327	2	750	280	34.5685	3983	3982.94
300	2.96	900	279	41.1	3277	3278.64
120.828	4.0894	241.351	451.607	25.9243	1112.06	1111.83
108	10	324	384.8	101.133	2340	2338.04
182.5	2.27	675	734	39.1795	2290	2291.9
101.8	2.94	200	319.806	17.9523	627.84	627.814
372	3.64	744	320	75.8216	9996	9584.34
250	2	750	404	75.6266	4550	4495.93
210	2.5	840	237.402	26.539	1638.27	1638.23
108	4.5	285	410.058	27.5031	1255.68	1254.47
114.09	3.85	300.5	343	25.5936	948	947.848
152	1.7	500	270	73	1448	1448.29
100	2.5	300	244.269	35.2261	671.004	670.71
600	20	1500	535	150	63098	63031.1
109	6.47	327	853	40.5	2446	2445.9
200	1.87	600	282	75.6266	2783	2782.87
89.02	5.06	222.7	388	61.7	1050.7	1050.58
157	2.48	314	326	75.8216	2117	2081
358	5.66	716	290	75.8216	10045	9866.71
140.78	6.31	379	397	65.2	2406.6	2405.49
150	2	450	404	75.6266	1743	1806.61
130.6	2.3	396	324.3	67.4781	1250	1250.13
108.2	4.45	312	322.16	23.1464	745.56	746.335
133	5	399	306	55.2182	1609	1611.57
174	3	360	266.047	23.9364	1314.54	1309.64
180	3	600	320	36.7	1852	1851.01
76	2	304	255	29.9609	342.5	334.213
153.9	1.83	424	357.378	27.7666	1080.08	1080.11
168.656	2.6416	304.8	297.854	17.9264	1325.57	1325.67
108	4.5	378	358	77.4	1578	1548
210	2.5	840	237.402	26.539	1638.27	1638.23
250	1.87	750	282	75.6266	4102	4026.13
89.04	4.99	222.8	388	61.7	1053.9	1054.3
120	2.65	360	340	29.2611	816	816.028
149	2.96	447	308	77	1781	1781.22
159.3	5.25	409	357.378	33.7936	1905.1	2094.74
140	8.19	420	389	125	3398	3376.1
358	5.66	716	290	75.8216	10045	9866.71
100	1.9	300	404	111.694	1125	1120
131	4	393	306	50.2989	1459	1456.26
133	5	399	306	60.6526	1659	1661.66
114	4	280	330.74	42.6829	1130.38	1130.42
114.3	5.9	300	355	66.75	1818.62	1818.51
114.54	3.84	300	343	89.0682	1359	1357.34
190	1.13	664.5	185.7	41	1377	1377.07
280	8	1000	495	38	6816	6815.9
153	1.54	306	345	75.8216	1872	1846.4
129	3	387	306	67.092	1356	1355.02
100	0.52	200	244.269	37.3761	389.457	396
275	4.14	688	281	45.9061	3956	3960.18
140.92	6.34	349	397	78.7	2550.3	2550.75
101.702	3.0734	203.251	605.084	31.1643	1067.57	1067.93
108	10	324	384.8	111.117	2300	2303.67
275.5	5.09	689	275	45.9061	4195	4191.81
166	5	660	274.68	26.539	1697.13	1721.31
100	3	300	303.5	50.0163	766	768.504
108	4.5	340	410.058	27.5031	1162.48	1162.46
250	2	750	404	80.3158	4800	4760.05
235	5.66	470	290	75.8216	5047	5203.77
131	4	393	306	60.6526	1469	1469.17
139.56	5.08	350	458	39.9	2085.8	2086.06
166	5	660	274.68	29.6786	1976.72	1860.62
140	11.58	420	367	125	4300	4201.93
275	4.18	689	281	45.9061	3956	3951.98
140	6.27	420	1153	125	5354	5370.22
180	1.49	555	222.7	37.2281	1287	1287.18
76.454	1.7272	152.476	363.285	33.3017	434.591	434.851
114.3	6.3	250	428	166.56	2633	2633.02
76	2	304	255	29.9609	326	334.213
139.68	5.09	349	458	55.2	2204.1	2201.99
558.1	16.53	997.5	546	25.4158	29050	29069.5
190	1.13	662.5	185.7	80.2	2295	2295.62
165	4	330	242	28.7511	1438.4	1438.4
60	1.87	180	282	75.6266	320	320.003
150	3.55	450	326	24.5386	1303	1302.75
60	2	180	404	80.3158	437	434.49
135	1.46	417	222.7	37.2281	800	800.191
551.3	7.86	1376	263	45.9061	14037	14047.1
550	9.86	1376	265	45.9061	15576	15565.5
157.7	2.14	450	286	18.7	907.5	907.498
129	3	387	306	62.4732	1287	1286.04
114	6	400	370	82.4366	1735.46	1733.35
105.3	3.15	312	322.16	38.5575	768.123	769.137
129	3	387	306	65.3568	1301	1303.16
276	5.14	689	275	45.9061	4195	4197.85
100	1.9	300	404	111.694	1085	1120
168.656	5.0038	304.8	260.622	32.888	1966.11	1968.32
114.3	3.6	250	403	166.56	2340	2381.03
131	4	393	306	47.9479	1403	1404.53
190	1.52	664.5	306.1	48.3	1695	1694.97
153	1.54	306	345	75.8216	1823	1846.4
114.57	3.99	300	343	83.8473	1308	1309.02
139.48	5.09	350	458	61.7	2312.4	2313.48
157	2.48	314	326	75.8216	2068	2081
250	1.87	750	282	75.6266	3950	4026.13
140	4.42	420	1020	125	4312	4414
393	9.38	786	312	75.8216	14161	14214
174	3	360	266.047	45.7146	1608.84	1608.72
101.8	2.94	200	319.806	37.3761	660.213	660.272
168.27	12.06	420.7	460	66.8	4984.9	4986.14
166	5	350	274.68	29.6786	1785.42	1913.05
129	3	387	306	50.2989	1162	1161.14
140	4.42	420	1020	52.5	3020	3019.85
200	3	600	303.5	50.0163	2256	2208.04
129	3	387	306	53.7005	1128	1126.52
178	9	360	283.411	22.1706	2854.71	2854.68
140	3	540	294.5	36.9127	1180	1180.15
168.148	3.6068	304.8	221.322	32.7501	1463.46	1448.21
107.9	4.3	321	265.164	27.7666	830.907	830.888
100	0.52	200	244.269	37.3761	394.362	396
114.3	5.9	300	355	107.2	1989.86	1989.93
301.5	4.5	600	381.609	26.6518	3855.33	3854.21
100	0.52	200	244.269	17.9523	238.383	239.361
