# Supplementary material for: Prediction of the axial compression capacity of stub CFST columns using machine learning techniques
Source: Sci Rep. 2024 Feb 5;14:2885. doi: 10.1038/s41598-024-53352-1 (PMC10838919; doi:10.1038/s41598-024-53352-1)
Supplement: Supplementary file 1 — Supplementary Information. [file 41598_2024_53352_MOESM1_ESM.zip › supplementary data/excels results of 8 ML models vs EC4 - AISC360/Cat_DS.xlsx]

## Sheet: Sheet1
Do	to	Di	ti	fyo	fyi	fc	P_exp	P_pred
114	3	58	3	294.5	374.5	47.4	898	904.313
87.4	0.99	61.8	0.87	428	452	58.6	378	387.342
164.7	3.71	76.1	2.78	357.7	385.6	141	2736	2811.5
101.9	2.79	50.9	3.07	226	228.9	40.1	681	667.986
190.1	5.11	59.1	3.29	464	342.1	37.4	3242	3203.53
165.1	3.67	76.1	2.81	357.7	385.6	90.7	2174	2197.72
300	4	180	2	250	250	28	2750	2725.47
140.2	2.91	22.1	4.1	300	794	79.9	1845	1900.24
99.9	0.7	74	0.62	409	512	58.6	380	394.028
86	1	41	2	345	345	9.84	334.39	311.408
86	1	39	1	345	345	19.51	324.74	311.771
190.7	5.11	101.6	4.03	346.9	345.8	38	2626	2607.25
88	2	41	2	345	345	21.85	478	498.393
165.1	3.7	42.7	3.19	357.7	409.8	90.7	2446	2463.57
158	1.5	114	1.5	308	308	18.7	589	625.07
189.1	6.77	59.7	3.34	327.3	342.1	38	2894	2884.28
189.9	5.12	58.9	3.31	346.9	342.1	51	2950	2960.13
114.3	1.64	76.1	1.14	262	235	58.6	551	545.794
165.3	5.96	76.1	2.79	347	385.6	53.7	2183	2294.42
99.9	0.71	80.5	0.67	409	474	58.6	357	345.158
165.3	2.93	31.9	5.35	276	619	40.5	1943	1883.15
81	0.9	62	1	524	470	58.6	330	342.431
140.2	2.9	55.1	10.62	300	739	40.5	2543	2297.78
158	2.14	40	2.14	286	286	18.7	968.2	875.377
189.7	5.12	59.5	3.32	346.9	342.1	38	2611	2619.92
190.7	5.15	101.1	4.1	464	345.8	37.4	3082	3142.67
140	5	78	3	290	285	35.2717	1334.3	1275.35
99.8	0.66	61.4	0.55	409	432	58.6	443	443.865
180	3	140	3	275.9	342	47.4	1435	1357.31
168.4	3.22	101.8	1.7	281.5	353.3	40.1	1332	1323.72
188.9	5.09	33.7	3.09	464	348.2	38	3182	3171.47
111.6	1.3	41	2	345	345	9.84	547.53	485.364
165.3	2.94	22	4.14	276	794	40.5	1750	1757.58
88.8	1.55	63.5	1.16	286	216	58.6	357	359.002
114	2.5	39	1	345	345	9.84	590.97	597.161
74.7	0.97	62	0.94	486	470	58.6	285	274.206
114.3	2.73	60.3	2.52	285	396	38.5	734.6	786.181
140	5	68	3	290	285	35.2717	1347	1302.79
160	2.1	75	2.1	300	300	23.6	879	845.902
163	1.95	101.6	3.2	395	394	63.4	1328	1308.28
190.7	5.15	101.1	4.1	464	345.8	38	3082	3116.24
140.1	2.91	38.1	7.63	300	433	40.5	1626	1501.07
240	4	80	4	280	280	29	2735	2545.59
165	5.99	76.2	2.81	347	385.6	53.7	2203	2244.62
114.3	1.64	88.9	1.56	262	286	58.6	524	523.697
165.3	2.94	22.1	4.04	276	794	115.6	2911	3092.3
158	2.14	77	2.14	286	286	18.7	879.1	788.244
165.2	3.68	42.5	3.19	357.7	409.8	53.7	2060	2004.87
114.3	6	48.3	2.9	454	425	63.4	1665	1513.42
114	2.5	41	2	345	345	21.85	773.97	772.463
191	5.15	59.4	3.31	464	342.1	37.4	3286	3288.57
88	2	39	1	345	345	9.84	367.99	368.225
165.2	2.94	22.1	4.09	276	794	79.9	2413	2414.94
300	2	180	2	250	250	28	2311	2310.02
111.6	1.3	39	1	345	345	10.35	470	469.426
114	2	76	1.6	278.7	235	40.2	601	589.318
190.5	5.13	33.9	3.1	346.9	348.2	37.4	2724	2722.01
190.1	4.21	59.3	3.3	336.8	342.1	37.4	2406	2403.8
168.4	3.22	101.9	2.79	281.5	226	40.1	1354	1354.54
188.9	5.12	33.5	3.06	464	348.2	37.4	3232	3230.22
139	2	75	3	250	250	46.7	810	860.618
114	2	89	1.6	278.7	235	40.2	520	506.614
202.7	1.99	101.9	2.79	304	226	40.1	1625	1624.5
140	3	58	5	285	290	35.2717	1223.7	1223.95
356	5.5	219	3.3	618	356	38.8	7242	7203.47
157	2.14	115	2.14	286	286	18.7	703.6	703.23
180	3	48	5	300	320	35.2717	1852.2	1850.7
356	5.5	219	3.3	618	356	38.8	7159	7203.47
140.1	2.87	89	3.89	300	1029	40.5	2025	2025.05
164.9	6.02	76.1	2.8	428.6	385.6	141	3304	3305.18
140.1	2.91	31.9	5.36	300	619	115.6	2537	2534.73
140.1	2.9	55.2	10.76	300	739	79.9	2775	2776.26
139	2	75	3	250	250	46.7	930	860.618
114.3	6.11	60.3	2.52	535	396	41	1681.98	1681.3
180	3	88	3	275.9	370.2	47.4	1650	1649.3
165.4	2.91	89.1	3.91	276	1029	79.9	2580	2578.52
140.1	2.86	89.1	3.91	300	1029	79.9	2107	2106.62
101.8	1.7	50.9	3.07	353.3	228.9	40.1	634	634.017
81.5	1.14	62.2	1.13	524	470	58.6	395	394.822
160	2.1	112	2.1	300	300	23.6	703	703.639
114.3	6.11	60.3	2.52	535	396	67.9	1752.59	1753.31
200	2.74	140	2.74	358.5	358.5	57.5731	1975.3	1975.34
188.9	5.09	33.7	3.09	464	348.2	37.4	3182	3183.8
158	1.5	77	1.5	308	308	18.7	728.1	728.154
170	3.58	114.1	3.58	365	380	35	1667.7	1667.56
114.3	2.73	60.3	2.52	285	396	64.3	899.21	898.994
170	3.58	76.1	3.58	365	320	35	1687.7	1687.71
190.6	5.15	34	3.08	346.9	348.2	37.4	2718	2721.4
180	3	140	3	275.9	342	47.4	1358	1357.31
101.4	1.56	63.4	1.15	255	216	58.6	477	476.643
240	3	114	3	275.9	294.5	47.4	2460	2439.32
180	3	88	3	275.9	370.2	47.4	1648	1649.3
165.1	3.5	101.6	3.3	433	394	63.4	1629	1631.03
188.8	5.08	59.5	3.31	346.9	342.1	37.4	2579	2577.54
87.9	1.17	61.2	0.85	444	452	58.6	408	408.241
168.4	3.22	49.6	1.53	281.5	376.5	40.1	1569	1569.1
165.1	5.94	75.9	2.8	428.6	385.6	141	3322	3324.26
140	3	48	3	342	396.1	36.9127	1430	1429.77
165.1	3.5	101.8	3.1	433	410	63.4	1700	1698.49
168.4	3.22	89.2	3.22	281.5	259.2	40.1	1464	1464.41
114.3	6.11	60.3	5.77	535	310	41	1823.35	1822.71
140	3	48	5	285	290	35.2717	1232.4	1232.16
139	2	75	3	250	250	46.7	877	860.618
114.3	3.2	48.3	2.9	430	425	63.4	1145	1146.9
140.2	2.9	37.9	7.39	300	433	115.6	2500	2501.52
190.7	5.11	101.6	4.03	346.9	345.8	37.4	2626	2624.8
114	2	48	1.6	278.7	235	40.2	660	679.062
190.3	4.26	59.4	3.36	336.8	342.1	37.4	2376	2377.87
180	3	48	3	275.9	396.1	47.4	1790	1790.57
88	2	41	2	345	345	11.01	453.96	454.157
189.9	5.12	58.9	3.31	346.9	342.1	50.7	2950	2951.59
164.8	6	75.8	2.8	347	385.6	90.7	2631	2633.89
114.3	2.74	60.3	5.77	355	310	41	969.16	968.315
75.4	1.29	62.7	1.23	486	470	58.6	348	348.336
76.3	1.78	62	1	486	470	58.6	395	394.668
114	2	48	1.6	278.7	235	40.2	698	679.062
162.5	1.7	101.6	3.2	395	394	63.4	1236	1237.6
202.7	1.99	76.2	1.66	304	398.9	40.1	1658	1658.45
165.2	2.92	88.9	3.88	276	1029	115.6	2671	2672.24
190.5	5.15	59.6	3.32	346.9	342.1	37.4	2718	2716.53
165	3.7	76	2.8	357.7	385.6	53.7	1831	1832.92
152.6	1.6	50.9	1.66	314.5	398.8	40.1	997	997.535
101.9	2.79	49.6	1.53	226	376.5	40.1	593	593.304
165	3.68	42.6	3.21	357.7	409.8	90.7	2423	2424.47
165	3.7	76.2	2.79	357.7	385.6	53.7	1876	1874.38
168.4	3.22	114.1	2.79	281.5	281.2	40.1	1319	1318.7
300	3	165	3	275.9	320.5	47.4	3331	3300.1
114.3	2.74	60.3	5.77	355	310	67.9	1068.06	1069.25
158	0.9	38	0.9	221	221	18.7	635	635.047
190	5.11	59.1	3.31	346.9	342.1	28.9	2494	2492.26
114.3	2.73	60.3	5.77	285	310	64.3	1088.06	1087.25
101.7	1.61	61.5	0.56	409	432	58.6	644	643.741
111.6	1.3	41	2	345	345	20.92	591.13	590.665
180	3	48	3	275.9	396.1	47.4	1791	1790.57
180	3	102	3	275.9	320.5	36.9127	1662.5	1661.83
81.5	1.11	62.7	1.14	524	470	58.6	386	386.112
165.3	2.94	31.8	5.25	276	619	79.9	2550	2548.05
114	3	58	3	294.5	374.5	47.4	904	904.313
114.3	2.74	60.3	2.52	355	396	67.9	914.32	914.294
164.9	3.69	42.5	3.2	357.7	409.8	141	3110	3106.57
114.3	2.74	60.3	2.52	355	396	41	789.42	789.736
159	0.9	76	0.9	221	221	18.7	540	539.611
114.3	5.85	60.3	5.77	455	310	64.3	1666.41	1665.79
356	5.5	168	3.3	618	357	38.8	6917	7713.39
121.33	4.43	57.87	4.03	486	450	39.0232	1285.25	1286.24
164.9	6.01	76	2.81	347	385.6	141	3110	3112.56
350	3.82	231	2.92	439.3	396.5	44.4	5499	5447.51
86	1	41	2	345	345	20.92	361.07	361.187
158	1.5	39	1.5	308	308	18.7	851.6	851.74
163.8	2.35	101.6	3.2	395	394	63.4	1487	1485.32
190.4	5.15	59.9	3.33	346.9	342.1	28.9	2460	2463.27
114.3	3.6	48.3	2.9	453	425	63.4	1243	1242.19
165.5	2.92	89	3.92	276	1029	40.5	2375	2375.37
99.9	0.69	86.8	0.61	409	444	58.6	299	298.799
164.9	6.01	75.9	2.8	347	385.6	90.7	2666	2661.44
164.8	3.68	76.3	2.8	357.7	385.6	141	2732	2729.98
114	2	89	1.6	278.7	235	40.2	493	506.614
114.3	4.8	48.3	2.9	416	425	63.4	1441	1439.61
300	6	135	4	763	748	88.9935	11179	11160.8
114.5	5.9	48.4	2.8	454	425	63.4	1418	1419.13
168.4	3.22	76.2	1.66	281.5	398.9	40.1	1470	1469.92
300	6	100	4	763	748	88.9935	11867	11878.1
190.1	5.07	59.7	3.35	346.9	342.1	37.4	2588	2590.17
165.1	3	101.6	3.2	395	394	63.4	1613	1612.46
114.3	6.11	60.3	5.77	535	310	67.9	1889.69	1890.51
189.1	6.77	59.7	3.34	327.3	342.1	37.4	2894	2896.4
76.3	1.74	62	0.94	512	470	58.6	395	395.36
140.2	2.89	22.1	4.08	300	794	115.6	2321	2321.71
160	1.5	75	1.5	255	255	23.6	728	727.968
114.3	2.73	60.3	5.77	285	310	38.5	913.7	914.33
121.25	4.37	57.71	4.03	486	450	51.7769	1439.42	1438.41
165	5.99	75.8	2.8	428.6	385.6	90.7	2971	2966.32
165	3	73	3	304.3	370.2	36.9127	1607	1606.69
114.4	3.5	48.4	2.8	453	425	63.4	1191	1190.14
188.6	5.08	58.9	3.33	346.9	342.1	50.7	3026	3023.96
114	2	76	1.6	278.7	235	40.2	578	589.318
240	3	114	3	275.9	294.5	47.4	2421	2439.32
88	2	39	1	345	345	20.18	418.78	418.251
87.3	0.94	61.6	0.88	428	452	58.6	385	384.73
164.9	3.69	42.7	3.2	357.7	409.8	53.7	2003	2002.41
140.1	2.9	38	7.51	300	433	79.9	2083	2081.26
152.6	1.6	49.6	1.7	314.5	353.3	40.1	825	826.538
101.8	1.7	49.6	1.53	353.3	376.5	40.1	583	583.224
190.3	4.26	59.4	3.36	336.8	342.1	38	2376	2374.96
200	2.74	60	2.74	358.5	358.5	57.5731	2837.7	2837.18
152.6	1.6	49.6	1.53	314.5	376.5	40.1	1055	1053.44
99.7	0.59	80.3	0.55	409	474	58.6	283	283.27
101.5	1.65	76.1	1.19	255	235	58.6	417	417.082
240	4	120	4	280	280	29	2517	2516.14
190.5	5.15	59.6	3.32	346.9	342.1	38	2718	2716.91
114.3	5.85	60.3	5.77	455	310	38.5	1574.26	1574.69
74.8	1.03	62	1	486	470	58.6	283	283.323
189.7	5.12	59.5	3.32	346.9	342.1	37.4	2611	2615.23
139	2	75	3	250	250	46.7	879	860.618
190.4	5.15	59.9	3.33	346.9	342.1	29	2460	2457.47
114.3	5.85	60.3	2.52	455	396	64.3	1505.67	1504.65
180	3	58	5	300	320	35.2717	1841.4	1843.02
200	2.74	140	2.74	358.5	358.5	35.7405	1640.8	1640.83
159	0.9	114	0.9	221	221	18.7	378.3	378.557
160	1.5	112	1.5	255	255	23.6	589	588.73
140.2	2.92	31.9	5.27	300	619	79.9	2012	2013.31
114.2	3	48.4	2.8	430	425	63.4	1100	1099.49
300	6	135	4	763	748	89.2291	10897	10918.8
164.8	3.69	42.6	3.2	357.7	409.8	141	3068	3070.46
300	6	100	4	763	748	89.2291	12015	12000
165	5.96	76	2.79	428.6	385.6	53.7	2601	2603.16
114	2.5	39	1	345	345	20.18	637.98	638.433
189.1	5.1	59.4	3.35	346.9	342.1	38	2623	2622.88
188.6	6.73	59.8	3.33	327.3	342.1	37.4	2928	2925.71
240	3	80	3	280	280	29	2207	2205.29
114.6	4.7	48.4	2.8	416	425	63.4	1390	1390.99
114.1	2.79	50.9	3.07	281.2	228.9	40.1	902	901.764
87.9	1.26	61.4	0.89	428	452	58.6	432	432.182
240	3	120	3	280	280	29	1990	1993.02
180	5	78	3	320	300	35.2717	2043.3	2042.59
189.1	5.1	59.4	3.35	346.9	342.1	37.4	2623	2620.63
111.6	1.3	39	1	345	345	19.51	514.98	515.574
164.8	6	76.1	2.78	347	385.6	141	3032	3031.23
165	6.01	75.9	2.78	428.6	385.6	90.7	2911	2913.75
356	5.5	168	3.3	618	357	38.8	8516	7713.39
300	3	165	3	275.9	320.5	47.4	3266	3300.1
190.7	5.09	100.9	4.07	464	345.8	37.4	3192	3191.55
86	1	39	1	345	345	10.35	263.99	264.093
75.2	1.19	62.4	1.2	486	470	58.6	348	347.519
160	1	75	1	220	220	23.6	540	540.25
188.2	5.04	59.1	3.28	346.9	342.1	37.4	2482	2484.45
114.3	5.85	60.3	2.52	455	396	38.5	1421.54	1422.2
189.2	5.08	101.2	4.05	346.9	345.8	37.4	2462	2463.33
140.2	2.92	22.1	4.09	300	794	40.5	1410	1409.06
202.7	1.99	50.9	3.07	304	228.9	40.1	1653	1653.5
140.2	2.88	89.1	3.91	300	1029	115.6	2195	2195.18
114.1	2.79	49.6	1.63	281.2	376.5	40.1	804	803.426
180	5	68	3	320	300	35.2717	2057.5	2058.51
139	2	75	3	250	250	46.7	807	860.618
191	5.15	59.4	3.31	464	342.1	38	3286	3283.85
190.6	5.15	34	3.08	346.9	348.2	38	2718	2716.31
165.3	2.94	31.9	5.39	276	619	40.5	1891	1890.79
114	2.5	41	2	345	345	11.62	705.07	704.851
81	0.87	62	0.94	524	470	58.6	335	334.792
165.2	5.95	76.1	2.79	428.6	385.6	53.7	2645	2642.61
350	3.82	231	2.92	439.3	396.5	44.4	5396	5447.51
140.3	2.89	32	5.48	300	619	40.5	1423	1423.97
114.3	1.64	63.5	1.12	262	216	58.6	598	598.455
152.6	1.6	50.9	2.79	314.5	226	40.1	882	881.223
165.2	3.69	76.4	2.8	357.7	385.6	90.7	2202	2203.51
202.7	1.99	152.6	1.6	304	314.5	40.1	1142	1142.25
