# Supplementary material for: Prediction of the axial compression capacity of stub CFST columns using machine learning techniques
Source: Sci Rep. 2024 Feb 5;14:2885. doi: 10.1038/s41598-024-53352-1 (PMC10838919; doi:10.1038/s41598-024-53352-1)
Supplement: Supplementary file 1 — Supplementary Information. [file 41598_2024_53352_MOESM1_ESM.zip › supplementary data/excels results of 8 ML models vs EC4 - AISC360/Cat_rect.xlsx]

## Sheet: Sheet1
H	B	t	L	Fy	fc	P_exp	P_pred
120	120	3.84	360	330	24.9896	882	935.35
120	120	1.49	372	222.7	48.1075	916	847.768
200	200	4	600	293	35.9827	2320	2315.42
210	210	4.5	630	277	39.1	2713	2684.63
249.6	249.6	3.7	750	324.3	33.2421	3131	3205.61
200.5	200.5	6.3	600	437.88	19.0689	2830	2909.38
140	140	5.86	420	321	46.3828	2009	1843.8
120	120	8	500	379	103	2680	2556.07
250	250	2.5	750	342	58.0732	4040	4433.23
200	200	5.86	600	321	13.1696	1960	1999.22
190	190	2.5	570	270	49.828	2140	2270.34
140	105	2.86	420	228	50.7703	1086	1030.22
120	120	8	500	379	92	2430	2433.14
119	119	6.47	357	835	77	3318	3411.45
175	175	6.47	525	835	40.5	4542	4833.69
110	110	5	330	701	54.5	2234	2099.17
120	120	4	350	267.6	31.5224	1008.83	935.748
110	100	2.86	330	228	50.7703	844	799.925
99.4	98	8.16	301.1	508.4	87.8641	2346	2182.19
130	130	3	390	737	78	2491	2398.69
106	106	4	320	495	89	1749	1731.86
120	120	6.47	360	835	40.5	2957	3018.33
150	150	3.5	480	341.7	30.88	1430.35	1379.95
401	200	3.68	800	311	28.8116	3470	3657.17
500	500	10	1500	389	42.5	16500	17896.1
121.8	121.8	3.91	359	991	85.7	2853	3029.73
80.9	80.9	1.601	240	279.9	34.2185	347	361.074
200	150	0.7	480	245.25	22.563	795.591	807.338
161.5	161.9	4.01	480	629	85.7	3600	3735.49
100.3	99.48	5.97	298.75	701.7	91.8	2306	2375.14
200	200	1.87	400	282	71.5429	2890	3256.1
120	120	5	500	327	96	2040	1985.14
120	90	2.86	360	228	50.7703	760	787.612
200	200	2.973	600	731.9	85.7343	5140	5101.09
160	120	7.6	480	194	50.7703	1770	1621.91
140	140	5	420	701	54.5	2942	2908.18
300	300	6	900	334	27.9	4771	4813.18
100.4	100.7	3.99	300	722	35.5	1666	1488.68
140	140	3.84	420	330	12.4847	922	941.223
142.1	142.1	3.02	420	255.1	48.8985	1360	1388.31
120	120	2.86	360	228	50.7703	992	1008.73
161.5	124.3	2	484.5	305.1	54.2738	1320	1426.21
80.2	80.2	1.588	240	279.9	34.2185	353	354.942
130.3	101.6	5.03	390.9	347.3	54.2738	1580	1439.94
150	150	8.275	453	488.38	35.7975	3500	3037.54
90	70	2.86	270	228	50.7703	554	497.799
211	211	5.48	633	294	91.1	4773	5112.39
110	110	1.538	330	279.9	34.2185	510	596.516
120	120	2.5	350	271.7	23.3301	767.26	657.947
297	203	3.72	700	311	28.8116	2910	2857.5
148	148	4.38	444	262	77	2108	2236.92
100	100	2.99	300	288.414	20.601	527.778	536.16
200	200	4	600	293	39.6486	2448.56	2455.35
317.5	199.8	4.47	960	309.27	40.3955	4057.2	3924.9
92	92	3	295	420	19.2009	684.74	612.741
140	140	4	420	495	89	2752	2722.01
100	100	2	200	404	42.9032	770	738.018
140	140	5.86	420	321	12.0605	1343	1251.56
110	110	5	330	750	28	1832	1921.18
60	60	2	120	404	42.9032	322	333.285
150	150	12.5	450	446	141.12	6039	5535.82
157.1	122.5	2.01	471.3	305.1	67.1445	1800	1618.41
150	100	5	200	346.7	38.3	1200	1348.54
182.8	181.2	4.18	540	550	61.7061	3590	3613.74
200	200	2	400	404	42.9032	2054	2359.75
125	125	6	300	285	51.1476	1512.7	1521.21
140.9	140.9	2.02	422.7	305.1	46.6468	1280	1264
120	120	5.86	360	321	20.1804	1196	1132.3
150	100	5	100	346.7	38.3	1340	1348.94
120	80	5	200	362.6	36	955	989.756
300	300	4	900	464	47.2913	6100	6425.34
120	80	5	200	341	40.5	920	984.684
180	180	6.6	540	824	39.1	5028	5001.45
500.5	500.5	10.11	1250	276	45.9061	16690	16530.4
144	144	6.36	432	618	25.4	2572	2692.92
150	100	5	200	346.7	38.5	1210	1351.13
103.5	103.5	5.01	300	347.3	67.1074	1500	1338.28
101.3	101.3	4.97	303.9	347.3	54.2738	1310	1176.02
180	180	5	570	701	54.5	3882	4139.07
250	250	1.87	500	282	51.4307	3304	3731.56
300	300	3	900	356.1	53.3217	5664	6032.63
103.6	103.6	4.9	300	347.3	54.2465	1340	1208.06
120	120	5	500	439	96	2240	2244.55
200	200	3.97	499	279	45.9061	2549	2639.95
141.4	141.1	4.93	420	682	114.9	3760	3934.97
101.3	101.3	4.97	300	347.3	54.2465	1310	1175.61
142.3	142.3	5.09	426.9	347.3	67.1445	2520	2257.82
141.5	141.5	3.08	420	255.1	67.1074	1920	1741.21
150	150	5	450	416.3	87.8839	2980	3039.76
143.1	143.1	3.02	420	255.1	48.8985	1328	1404.07
74.04	74.04	4.91	285	762	100	1636	1511.93
120.2	120.6	5.3	359.1	430	87.8641	2100	2182.71
142.1	142.1	2.01	426.3	305.1	46.6468	1364	1284.74
120	120	3.84	360	330	24.9896	921	935.35
120	120	5	430	761	20	1835	2056.94
150	150	0.7	480	245.25	33.7464	747.522	868.177
138.3	139.7	8.13	421	508.4	87.8641	3695	3620.69
120	80	5	200	341	38.8	900	969.542
142.3	142.3	5.09	420	347.3	67.1074	2520	2258.33
142	142	5.08	420	347.3	54.2465	2250	2015.78
118.6	117.7	8.02	362.2	508.4	87.8641	3097	2825.16
120.65	119.57	5.87	359.5	732.8	55.2	2634.9	2701.96
150	100	5	100	346.7	38.5	1370	1351.53
323	323	4.38	969	262	41.1	4950	5650.01
200.3	200.3	4.35	600.9	322	63.7	3417	3528.55
100.2	50.7	3.96	300	721	35.5	1112	1006.76
250	250	8	500	379	33	4870	4899
100	100	1.87	200	282	71.5429	860	900.129
140.5	140.5	2	420	305.1	67.1074	1780	1658
301	201	3.69	700	311	46.2611	4020	3880.64
259	200.8	4.46	780	309.27	40.3955	3580.2	3301.76
125	125	5	375	701	21	2348	2046.8
180	180	5	570	701	54.5	3856	4139.07
120	120	8	500	364	80	2300	2246.73
140	140	4	420	495	89	2828	2722.01
101.5	100.6	4.18	300	550	61.7061	1535	1484.88
120	120	3.84	360	330	44.4676	1078	1184.58
300.5	300.5	6.1	901.5	395	26.5	5102	5185.57
100.1	100.1	2.18	300.3	300	53.7	851	781.777
201	201	3.74	600	311	28.8116	2090	2062.19
150	150	4	450	430	87.8839	2950	2876.11
211	211	8.83	633	536	39.1	5898	5452.54
142.3	142.3	2.01	426.9	305.1	67.1445	1855	1702.74
150	150	2	300	404	42.9032	1300	1432.28
101.9	101.9	5.03	300	347.3	67.1074	1440	1308.14
100.2	50.6	3.98	300	721	35.5	1113	1009.98
100.6	100.6	4	299.5	980	35.5	2009	1910.48
120	120	2.86	360	228	50.7703	1050	1008.73
160	160	5	480	750	30	2868	3093.09
116.6	119.4	8	363	730.3	87.8641	3515	3607.44
170.8	135.3	5.07	512.4	347.3	54.2738	2470	2238.78
211	211	6.36	633	618	40.5	4484	4913.12
150	150	5	450	701	21	2828	2542.32
142	142	5.08	426	347.3	54.2738	2250	2015.92
120	120	2.5	350	271.7	31.5224	835.69	771.409
204	204	5.95	612	540	39.1	4026	4098.23
150	150	12	450	756	150.912	8452	7772.77
175	175	6.47	525	835	77	5366	5801.77
200	200	3.75	600	311	46.2611	2500	2703.04
150	150	8	450	779	146.208	6536	6431.23
150	150	1.87	300	282	71.5429	1662	1888.6
120	120	4	350	267.6	39.1014	1174.22	1035.27
250	250	2	500	404	42.9032	3100	3485.74
200.3	200.3	5.1	498	268	45.9061	2868	2822.29
305	305	5.8	1200	471	110	11568	12989.6
160	125	4	480	495	89	2674	2763.55
142	142	5.11	420	347.3	54.2465	2160	2019.7
130	130	5	500	1030.6	125.4	4250.1	4501.65
200.1	200.1	4.35	600.3	322	57.9	3201	3303.64
410	410	12	1230	378	42.5	12800	13918
130.3	102.3	5.14	390.9	347.3	54.2738	1640	1464.3
410	410	16	1230	358	42.5	15300	15519.4
161.2	161.7	4.01	480	629	35.5	2785	2521.14
500.3	500.3	12.56	1250	270	45.9061	18104	17467.7
300	201	3.75	700	311	28.8116	2890	2869.36
190	190	2.5	570	342	58.0732	2480	2688.98
130	130	4	390	495	60	2018	1961.56
150	100	5	100	340	38.7	1300	1335.92
144	144	6.36	432	618	40.5	2808	2952.66
129.1	128.2	2.5	390	234.3	53.1323	1150	1152.79
120.2	118.2	9.96	362.1	543.3	87.8641	3338	3356.53
280	280	2.5	840	202	39.2905	3350	3617.51
142.1	142.1	2.01	420	305.1	48.8985	1328	1329.38
300	300	6	900	317.5	53.3217	6498	6846.29
265	265	6.47	795	835	25.4	6546	7352.66
100	100	2	200	404	42.9032	772	738.018
167.9	137.1	5.1	503.7	347.3	67.1445	2600	2503.94
300	300	6	900	334	27.9	4842	4813.18
142.3	142.3	2.01	420	305.1	67.1074	1855	1701.67
500	500	10	1500	302	27.9	11838	12686.6
150	150	2	300	404	71.5429	1980	2064.84
150	150	5	450	420	87.8839	3035	3050.96
150	150	2	300	404	71.5429	2060	2064.84
100	100	1.87	200	282	71.5429	840	900.129
1001	1001	20.19	2499	261	45.9061	61980	64794
130.3	102.3	5.14	390.9	347.3	54.2738	1600	1464.3
200	200	5.86	600	321	13.1696	2058	1999.22
200.5	200.5	3.68	499	279	45.9061	2549	2596.96
160.2	122.7	2.03	480.6	305.1	54.2738	1400	1404.34
300	300	3.7	900	311	48.9812	5570	5708.69
142	142	5.07	420	347.3	54.2465	2280	2013.47
106	106	4	320	495	89	1824	1731.86
200	200	4	600	464	47.2913	3318	3301.53
120	120	4	360	495	60	1701	1728.81
500	500	10	1500	302	27.9	11779	12686.6
215	215	4.38	645	262	41.1	2424	2778.48
141.2	140.7	4.94	420	682	35.5	2992	2558.38
100.1	100.1	2.18	300.3	300	61	911	851.312
149.87	149.87	4.92	510	762	100	3968	4252.51
120	120	3.84	360	330	21.5337	882	890.52
300.7	300.7	6.1	902.1	395	52.2	6496	7361.55
100	100	2.29	300	194.238	31.9806	498.348	483.623
200	200	3.69	600	311	28.8116	2160	2035.37
150	115	2.86	450	228	50.7703	1218	1186.92
199.5	199.5	10.1	600	381.68	19.0689	3900	3672.23
200	200	4	600	293	30.3512	2082.78	2102.37
150	115	2.86	450	228	50.7703	1251	1186.92
125	125	4.5	300	293	36.0722	1164.5	1159.5
99.2	99.2	4.93	360	762	100	2632	2319.72
211	211	6.36	633	618	40.5	4428	4913.12
121.9	121.8	3.93	359	991	85.7	2798	3040.05
150	150	12.5	450	446	150.912	5911	5697.15
200	200	2.973	600	731.9	31.2101	2618	2950.29
300	300	8	900	424	47.2913	8619	8011.27
300	300	5	1000	369	28.9462	4475	4743.48
250	250	8	500	379	91	8300	8174.31
100.2	50.9	4	300	721	85.7	1211	1212.63
317.5	199.5	4.4	960	309.27	40.3955	4024.1	3899.1
150	150	4	450	434.6	87.8839	2820	2886.93
119.18	120.85	5.95	360.15	732.8	91.8	2892.1	3157.96
140	140	3.84	420	330	46.3828	1470	1553.78
300	200	2.973	600	731.9	69.4888	6107	6300.3
120	120	5	500	438	46	1690	1622.73
141	141.4	4.97	420	682	85.7	3237	3426.77
100	100	2.8	400	361.6	71.8	1113.2	1074.83
100.7	100.4	4.18	300	550	72.6107	1775	1571.79
120	120	4	350	267.6	23.3301	952.87	828.529
251.1	251.1	3.73	750	324.3	33.2421	2677	3244.32
220	220	2.5	660	221	35.7059	2060	2184.46
100.9	100.6	3.97	300	722	85.7	1853	1921.98
250.4	249	2.5	750	234.3	51.242	3230	3724.88
120	120	3	350	273.5	39.1014	1032.9	935.075
60	60	2	120	404	71.5429	422	425.971
120	120	6.47	360	835	25.4	2819	2840.78
125	125	4.5	300	293	51.1476	1313	1368.15
180	180	6.6	540	824	91.1	5873	6454.25
148	148	4.38	444	262	40.5	1414	1492.33
144	144	6.36	432	618	77	3399	3612
150	100	5	100	340	39.6	1320	1347.9
140	140	3.84	420	330	11.7951	941	928.717
120	120	5	500	304	47	1440	1320.4
100	100	4.25	300	284.49	19.8162	666.099	653.302
150	135	2.86	450	228	50.7703	1420	1366.28
300	300	2	900	176.7	53.3217	5322	5233.14
100	100	2.86	300	228	50.7703	800	737.621
100	100	2.8	200	361.6	71.8	1082.2	1073.74
120	120	5.86	360	321	44.4676	1372	1428.02
132.3	102.7	4.98	396.9	347.3	67.1445	1725	1613.91
100	100	2.2	300	339.426	21.3858	510.12	505.516
150	150	2	300	404	42.9032	1420	1432.28
198.5	198.5	6.1	600	437.88	20.2326	3010	2850.33
250	250	2.5	750	342	58.0732	4080	4433.23
180	180	9.45	540	825	39.1	6803	6536.23
140	140	5.86	420	321	46.3828	1906	1843.8
300	300	3.75	900	311	32.2428	4370	4255.09
103.5	103.5	5.01	310.5	347.3	67.1445	1500	1338.65
119.4	119.3	12.04	358.2	488.9	87.8641	3530	3456.04
305	305	8.9	1200	600	110	14116	15697
150	150	6	450	430	87.8839	3257	3287.77
150.98	150.98	3.56	480	341.7	29.4926	1418.68	1375.98
125	125	6	300	285	36.0722	1444	1325.29
150	150	1.45	463	222.7	49.4515	1300	1305.05
124.43	124.43	4.93	435	762	100	3023	3193.23
152	150	8.275	451	488.38	47.0102	3575	3289.58
150	150	12	450	756	146.208	8585	7694.26
110	110	5	330	750	28	1836	1921.18
211	211	6.36	633	618	25.4	3920	4315.58
100	75	2.86	300	228	50.7703	640	578.195
109.8	109.8	1.53	330	279.9	34.2185	522	593.52
120	120	8	500	379	31	1680	1747.85
172.7	133.2	5.08	518.1	347.3	67.1445	2700	2499.67
204	204	5.95	612	540	91.1	5303	6027.48
200	200	5.6	600	397	112	5512	5876.31
170	170	5	580	761	20	2831	3105.07
350	350	6	1000	498	28.9462	7131	7602.26
180	180	9.45	540	825	91.1	7402	7878.87
142.1	142.1	3.02	426.3	255.1	46.6468	1360	1345.1
190	190	2.5	570	342	58.0732	2430	2688.98
101.9	101.9	5.03	305.7	347.3	67.1445	1440	1308.56
130	120.4	5.03	390	347.3	67.1445	1820	1806.44
120	120	6.47	360	835	40.5	2961	3018.33
102.1	102.1	4.97	306.3	347.3	67.1445	1330	1305.08
120	120	8	500	379	39	1800	1837.59
211	211	6.36	633	618	77	5758	6370.57
300	200	2.973	600	731.9	31.2101	3297	4006.08
102.1	102.1	4.97	300	347.3	67.1074	1330	1304.86
120	90	2.86	360	228	50.7703	800	787.612
200	200	2.01	600	301	49.8751	2185	2449.96
120	120	3	350	273.5	23.3301	819.07	721.052
160	125	4	480	495	89	2580	2763.55
150	150	1.87	300	282	71.5429	1740	1888.6
201	201	10.3	600	381.68	20.9041	3980	3821.37
140	140	5.86	420	321	13.7485	1292	1280.34
120	120	2.5	350	271.7	39.1014	950.87	876.175
211	211	8.83	633	536	91.1	7008	7396.45
180	180	1.49	553	222.7	49.4515	1788	1837.64
100.9	100.6	3.97	299.5	980	85.7	2177	2331.57
167.4	136.1	5.13	502.2	347.3	54.2738	2510	2224.83
160.4	125.1	2.85	481.2	255.1	67.1445	1855	1719.85
250	250	8	500	379	91	8300	8174.31
300	300	3	900	414	47.2913	5958	5736.56
120	120	3	350	273.5	31.5224	867.28	832.17
305	305	6.1	1200	660	110	12307	14493
120	120	8	500	379	80	2290	2301.15
160	160	2.5	480	221	33.4241	1150	1184.83
150	135	2.86	450	228	50.7703	1340	1366.28
201	201	10	600	381.68	20.2326	3920	3717.65
99.56	99.56	4.91	360	762	100	2520	2326.51
150	100	5	200	340	39.6	1200	1347.52
150	100	5	200	340	38.7	1190	1335.52
125	125	3.2	300	299	36.0722	865.05	1002.23
60	60	2	120	404	42.9032	318	333.285
80.5	80.2	3.98	240	756	85.7	1462	1424.36
175	175	6.47	525	835	25.4	4210	4428.93
120	120	5.86	360	321	23.8738	1176	1176.73
140	140	5	420	701	54.5	2840	2908.18
251	251	3.75	750	324.3	33.2421	2832	3248.58
142.1	142.1	2.01	420	305.1	48.8985	1364	1329.38
150	150	12	450	756	157.536	8730	7883.34
141.5	141.5	3.08	424.5	255.1	67.1445	1920	1742.32
158	158	3	450	330	23.4393	1156.53	1195.13
120	120	8	500	396	92	2300	2495.35
200	200	3.74	600	311	46.2611	2610	2700.98
144	144	6.36	432	618	40.5	2765	2952.66
80.3	80.5	3.97	240	1022	35.5	1722	1503.7
250	250	2.5	750	270	49.828	3495	3738.08
197	197	6.4	600	437.88	20.9041	2730	2939.89
120	80	5	200	362.6	39.1	950	1014.42
80.1	80.4	4	240	756	35.5	1328	1167.27
100	100	2.99	300	288.414	20.601	528.759	536.16
305	305	8.6	1200	269	110	11390	12180.1
148	148	4.38	444	262	40.5	1402	1492.33
110	100	2.86	330	228	50.7703	860	799.925
119.9	117.8	11.83	363	399.8	87.8641	3340	2946.53
103.6	103.6	4.9	310.8	347.3	54.2738	1340	1208.36
120	120	4	360	495	60	1657	1728.81
210	210	5.48	630	294	39.1	3183	2973.96
150	150	6	450	436.9	87.8839	3435	3313.28
203	102	8.275	60	488.38	47.0102	3230	3192.04
120	120	5.86	360	321	23.8738	1117	1176.73
130	130	4	390	495	60	2020	1961.56
200	200	1.87	400	282	71.5429	2920	3256.1
119.1	119.2	8.47	361	464.3	87.8641	2956	2768.72
60	60	1.87	120	282	71.5429	350	361.413
151.03	151.03	3.55	480	341.7	29.4926	1404.35	1374.41
200	150	1.4	480	245.25	33.7464	1173.28	1249.97
200.3	200.3	4.35	600.9	322	29.6	2230	2256.47
116.1	119.4	11.86	362.1	683.8	87.8641	4298	4365.82
149.3	149.3	3.625	450	283.6	44.5295	1771	1565.71
118.7	121.9	5.09	360.1	430	87.8641	2017	2145.61
125	125	3.2	300	299	51.1476	1115.8	1221.56
500	500	12	1500	378	42.5	17900	18979.6
150	150	12.5	450	446	157.536	6409	5805.7
130	130	5	500	1030.6	75.6	3449.5	3764.43
211	211	4.5	633	277	91.1	4371	4852.36
215	215	4.38	645	262	80.3	3837	4472.07
100	100	2.29	300	194.238	31.9806	497.367	483.623
160	160	5	480	750	30	2922	3093.09
801	801	20.35	1999	261	45.9061	40481	44316.6
120	120	8	500	300	46	1670	1631.56
120	120	8	500	323	103	2270	2351.12
124.94	124.94	4.94	435	762	100	2962	3215.41
60	60	2	120	404	71.5429	406	425.971
160	120	7.6	480	194	50.7703	1820	1621.91
150	150	0.7	480	245.25	22.563	558.189	615.741
121.9	121.8	3.93	360	991	35.5	2557	2393.42
250	250	1.87	500	282	51.4307	3400	3731.56
140	105	2.86	420	228	50.7703	1044	1030.22
140.9	140.9	2.02	420	305.1	48.8985	1280	1308.49
142.1	142.1	3.02	426.3	255.1	46.6468	1400	1345.1
402	200	3.69	800	311	48.9812	4810	5227.64
149.99	149.99	4.92	510	762	100	4115	4260.12
100.3	98.2	4.18	300	550	61.7061	1490	1445.8
258	198.5	4.41	780	309.27	40.3955	3624.8	3249.09
101.2	101.1	4.18	300	550	72.6107	1740	1585.69
110	110	5	330	701	54.5	2203	2099.17
160.3	126	2.92	480.9	255.1	54.2738	1560	1487.45
319	319	6.36	957	618	41.1	7780	8943.97
60	60	1.87	120	282	71.5429	382	361.413
150	150	12.5	450	446	142.08	6285	5551.57
120	120	8	500	376	57	1990	2035.3
140	140	3.84	420	330	46.3828	1499	1553.78
142	142	5.11	426	347.3	54.2738	2160	2019.84
200	200	6	600	288	24.5775	2362.74	2290.87
200	200	4	600	293	24.5775	1784.67	1882.95
265	265	6.47	795	835	41.1	7172	8354.91
148	148	4.38	444	262	25.4	1153	1188.99
99.92	100.06	5.99	299.25	701.7	55.2	2137.4	2088.83
120	120	5.86	360	321	44.4676	1460	1428.02
250	250	4	1000	351	28.9462	2982	3160.48
100	100	4.25	300	284.49	19.8162	667.08	653.302
181.8	180.4	4.18	540	550	72.6107	4210	3924.75
149.3	149.3	3.625	450	283.6	44.5295	1785	1565.71
200	200	3.49	600	315	49.8751	2630	2788.94
80.5	80.2	3.99	240	1022	85.7	1791	1763.45
150	150	12.5	450	446	146.208	5953	5619.88
120	120	2.75	300	397.82	46.5322	953	1150.25
175	175	6.47	525	835	40.5	4493	4833.69
120	120	3.84	360	330	41.39	1080	1144.93
161	126.2	2.98	483	255.1	54.2738	1580	1501.96
100	100	2.86	300	228	50.7703	760	737.621
142.1	142.1	2.01	426.3	305.1	46.6468	1328	1284.74
120	120	8	500	323	39	1550	1631.47
250	250	8	500	379	33	4870	4899
120	80	5	200	357.5	35.7	850	976.826
200	200	4.99	498	268	45.9061	2868	2793.68
