# Supplementary material for: Prediction of the axial compression capacity of stub CFST columns using machine learning techniques
Source: Sci Rep. 2024 Feb 5;14:2885. doi: 10.1038/s41598-024-53352-1 (PMC10838919; doi:10.1038/s41598-024-53352-1)
Supplement: Supplementary file 1 — Supplementary Information. [file 41598_2024_53352_MOESM1_ESM.zip › supplementary data/excels results of 8 ML models vs EC4 - AISC360/EC4_Circ.xlsx]

## Sheet: Sheet1
P	EC4	nam2	nam	FE	REF_N	Author	Year	D	t	L	Fy	fc	L/D	D/t	P_exp	P_pred
1112.06	0.989736		CD1	1.00568	2	Gardner & Jacobson	1967	101.702	3.0734	203.276	605.084	34.129	1.99875	33.0909	925.2	777.73
1067.57	0.966893	CD2	CD2	0.995231	2	Gardner & Jacobson	1967	101.702	3.0734	203.251	605.084	31.1643	1.9985	33.0909	2205	2106.36
1201.02	0.867942	CD2	C160	0.908976	2	Gardner & Jacobson	1967	120.828	4.064	241.325	451.607	34.4048	1.99727	29.7312	1919.6	1784.39
1201.02	0.893251	CD2	C161	0.957712	2	Gardner & Jacobson	1967	120.802	4.0894	241.351	451.607	29.5785	1.9979	29.5404	2400	2155.05
1112.06	0.847996	CD2	C162	0.928028	2	Gardner & Jacobson	1967	120.828	4.0894	241.351	451.607	25.9243	1.99748	29.5466	1085.4	1108.14
1201.02	0.893966	CD2	C163	0.927005	2	Gardner & Jacobson	1967	152.629	3.175	304.8	415.133	20.8911	1.997	48.072	1814.85	1940.67
1201.02	0.876409	CD2	C164	0.893525	2	Gardner & Jacobson	1967	152.603	3.1496	304.927	415.133	23.0974	1.99817	48.4516	1120.2	1016.07
2909.14	1.01905	CD3	CD3	1.02432	2	Gardner & Jacobson	1967	152.578	4.9276	304.902	633.421	41.9891	1.99834	30.9639	1011	883.747
2913.59	1.01679	CD4	CD4	1.01666	2	Gardner & Jacobson	1967	152.552	4.9022	304.876	633.421	43.437	1.9985	31.1192	1265.9	1112.14
355.858	1.05501	CD5	CD5	0.999314	2	Gardner & Jacobson	1967	76.4286	1.7018	152.349	363.285	24.959	1.99335	44.9104	2210	2025.07
434.591	1.09399	CD6	CD6	1.02629	2	Gardner & Jacobson	1967	76.454	1.6764	152.349	363.285	40.8859	1.99269	45.6061	627.84	638.082
372.316	1.09157	CD7	CD7	1.02971	2	Gardner & Jacobson	1967	76.4286	1.7018	152.375	363.285	25.9243	1.99369	44.9104	1727	1744.92
433.257	1.17005	CD8	CD8	1.08787	2	Gardner & Jacobson	1967	76.454	1.7018	152.4	363.285	33.3017	1.99336	44.9254	1482	1434.7
434.591	1.16403	CD8	CD8	1.09123	2	Gardner & Jacobson	1967	76.454	1.7272	152.476	363.285	33.3017	1.99435	44.2647	586.638	583.998
1325.57	1.24855	CD8	C155	1.15569	3	Gardener	1968	168.656	2.6416	304.8	297.854	17.9264	1.80723	63.8462	5714	6270.15
1218.81	0.879144	CD8	C156	0.848894	3	Gardener	1968	168.656	2.6416	304.8	297.854	34.129	1.80723	63.8462	1842	1726.01
1307.78	0.884729	CD8	C157	0.858178	3	Gardener	1968	169.164	2.6162	304.8	317.159	36.5422	1.8018	64.6602	5047	4806.64
1330.02	0.937873	CD9	CD9	0.90516	3	Gardener	1968	169.164	2.6162	304.8	317.159	33.5775	1.8018	64.6602	2610	2637.43
1556.88	1.27142	CD9	C159	1.18075	3	Gardener	1968	168.148	3.6068	304.8	221.322	26.6138	1.81269	46.6197	2045.38	1591.8
1432.33	1.06547	CD10	CD10	1.01184	3	Gardener	1968	168.148	3.6068	304.8	221.322	32.7501	1.81269	46.6197	1757	1598.86
1463.46	1.08863	CD10	CD10	1.03384	3	Gardener	1968	168.148	3.6068	304.8	221.322	32.7501	1.81269	46.6197	929	931.867
1966.11	1.13178	CD11	CD11	1.06584	3	Gardener	1968	168.656	5.0038	304.8	260.622	32.888	1.80723	33.7056	6985	8031.58
1970.56	1.13434	CD11	CD11	1.06825	3	Gardener	1968	168.656	5.0038	304.8	260.622	32.888	1.80723	33.7056	1712	1643.95
1983.91	1.21337	CD11	C165	1.15142	3	Gardener	1968	168.656	5.0038	304.8	260.622	27.4411	1.80723	33.7056	1275	1122.92
1983.91	1.21337	CD11	C165	1.15142	3	Gardener	1968	168.656	5.0038	304.8	260.622	27.4411	1.80723	33.7056	2592	2419.11
530.228	1.18767	CD12	CD12	1.04642	4	Knowles & Park	1969	82.55	1.397	254	482.633	40.8514	3.07692	59.0909	30000	28779.1
971.19	1.03338	CD13	CD13	0.978447	5	Zhong & Wang	1978	108	4	324	332.363	40.2781	3	27	977.24	949.581
671.004	1.27229	CD13	CDCC50	1.13465	5	Zhong & Wang	1978	100	2.5	300	244.269	35.2261	3	40	592	553.644
537.588	1.13979	CD14	CD14	1.03954	5	Zhong & Wang	1978	100	2	300	236.421	35.2261	3	50	28830	29538.6
505.215	1.20057	CD14	CDCC51	1.11497	5	Zhong & Wang	1978	100	1.5	300	232.497	35.2261	3	66.6667	390	340.661
1245.87	1.11214	CD15	CD15	1.1453	5	Zhong & Wang	1978	108	4.5	240	410.058	27.5031	2.22222	24	1850	1624.39
1236.06	1.10338	CD15	CD15	1.13628	5	Zhong & Wang	1978	108	4.5	240	410.058	27.5031	2.22222	24	1863.9	1521.42
1255.68	1.15192	CD16	CD16	1.15277	5	Zhong & Wang	1978	108	4.5	285	410.058	27.5031	2.63889	24	6838	6518.88
1226.25	1.1283	CD16	CD16	1.12576	5	Zhong & Wang	1978	108	4.5	290	410.058	27.5031	2.68519	24	11868	10633.1
1162.48	1.10167	CD17	CD17	1.06582	5	Zhong & Wang	1978	108	4.5	340	410.058	27.5031	3.14815	24	744.579	694.967
1167.39	1.13203	CD18	CD18	1.06936	5	Zhong & Wang	1978	108	4.5	380	410.058	27.5031	3.51852	24	9604	9990.28
1211.54	1.17484	CD18	CD18	1.1098	5	Zhong & Wang	1978	108	4.5	380	410.058	27.5031	3.51852	24	738.693	862.465
1873.71	1.01063	CD19	CD19	1.01635	5	Zhong & Wang	1978	160	4.5	400	410.058	27.5031	2.5	35.5556	971.19	1040.28
828.945	1.09118	CD20	CD20	0.957312	6	Tang et al.	1982	100	2.5	400	433.602	46.5774	4	40	981.39	1005.06
777.933	1.02443	CD20	CC158	0.922404	6	Tang et al.	1982	100	3	400	426.735	35.585	4	33.3333	577.809	571.047
1638.27	1.15528	CD21	CD21	1.02248	6	Tang et al.	1982	210	2.5	840	237.402	26.539	4	84	85665.4	86590.8
671.004	1.31283	CD21	C166	1.13192	6	Tang et al.	1982	100	2.5	380	244.269	35.2261	3.8	40	434.591	396.813
537.588	1.17228	CD22	C167	1.03778	6	Tang et al.	1982	100	2	380	236.421	35.2261	3.8	50	2824	2739.73
505.215	1.22998	CD22	CD22	1.11332	6	Tang et al.	1982	100	1.5	380	232.497	35.2261	3.8	66.6667	774	777.236
538.569	1.14779	CD23	CD23	1.12656	6	Tang et al.	1982	92	3	193.2	260.946	20.4806	2.1	30.6667	89551.5	86858.1
501.291	1.14668	CD24	CD24	1.04376	6	Tang et al.	1982	92	3	322	260.946	20.4806	3.5	30.6667	762	778.89
971.19	1.08706	CD25	CD25	0.976168	6	Tang et al.	1982	108	4	432	332.363	40.2781	4	27	1236.06	1115.7
1638.27	1.15528	CD26	CD26	1.02248	6	Tang et al.	1982	210	2.5	840	237.402	26.539	4	84	110960	110352
2452.5	1.26026	CD26	CDCC60	1.17375	7	Zhong & He	1983	159.3	5.25	409	357.378	33.7936	2.56748	30.3429	1701	1611.08
2051.27	1.05408		CDCC60	0.994281	7	Zhong & He	1983	159.3	5.25	409	357.378	33.7936	2.56748	30.3429	1535	1492.81
2109.15	1.08382		CDCC60	1.00943	7	Zhong & He	1983	159.3	5.25	409	357.378	33.7936	2.56748	30.3429	901.81	859.703
2043.42	1.05005		CDCC60	0.990477	7	Zhong & He	1983	159.3	5.25	409	357.378	33.7936	2.56748	30.3429	1607.33	1583.74
1905.1	0.978971		CDCC60	0.959719	7	Zhong & He	1983	159.3	5.25	409	357.378	33.7936	2.56748	30.3429	590	553.644
1912.95	0.983004		CDCC60	0.963672	7	Zhong & He	1983	159.3	5.25	409	357.378	33.7936	2.56748	30.3429	4100	4606.46
1814.85	0.932593		CDCC60	0.914253	7	Zhong & He	1983	159.3	5.25	409	357.378	33.7936	2.56748	30.3429	17885	17869.8
627.84	0.978745	CD27	CD27	0.955129	7	Zhong & He	1983	105.3	3	312	322.16	23.1464	2.96296	35.1	340	322.197
583.695	0.921078	CD28	CD28	0.896588	7	Zhong & He	1983	105.2	2.95	312	322.16	23.1464	2.96578	35.661	1201.02	1379.6
575.847	0.951366	CD29	CD29	0.916474	7	Zhong & He	1983	105.1	2.75	312	322.16	23.1464	2.9686	38.2182	2160	2286.36
768.123	0.996824	CD30	CD30	0.928227	7	Zhong & He	1983	105.3	3.15	312	322.16	38.5575	2.96296	33.4286	11481	10415.6
776.952	1.02724	CD31	CD31	0.954185	7	Zhong & He	1983	105.2	3.05	312	322.16	38.5575	2.96578	34.4918	1380	1237.34
785.781	1.03891	CD31	CD31	0.965028	7	Zhong & He	1983	105.2	3.05	312	322.16	38.5575	2.96578	34.4918	805.401	761.052
758.313	0.880482	CD31	C170	0.906761	7	Zhong & He	1983	108.3	4.4	312	322.16	23.1464	2.88089	24.6136	7933	7508.86
745.56	0.86029	CD31	C170	0.891512	7	Zhong & He	1983	108.2	4.45	312	322.16	23.1464	2.88355	24.3146	1548	1558.32
738.693	0.852366	CD31	C170	0.8833	7	Zhong & He	1983	108.2	4.45	312	322.16	23.1464	2.88355	24.3146	4955.5	5014.91
1080.08	1.11868	CD32	CD32	1.00132	7	Zhong & He	1983	153.9	1.83	424	357.378	27.7666	2.75504	84.0984	703.3	808.58
1373.4	0.974302	CD33	CD33	0.903608	7	Zhong & He	1983	156.3	3.03	424	357.378	35.585	2.71273	51.5842	2238.9	2239.52
1864.88	1.0112	CD34	CD34	0.97794	7	Zhong & He	1983	159.3	4.83	420	357.378	33.7936	2.63653	32.9814	757.332	826.247
1912.95	1.00345	CD35	CD35	0.973934	7	Zhong & He	1983	159.8	5.08	425	357.378	33.7936	2.65957	31.4567	5638	6270.15
373.761	1.00715	CD36	CD36	1.00603	7	Zhong & He	1983	101.3	0.55	300	357.378	35.585	2.9615	184.182	1750	1656.97
343.35	0.925199	CD36	CD36	0.933255	7	Zhong & He	1983	101.3	0.55	300	357.378	35.585	2.9615	184.182	2923.38	2543.31
578.79	1.00313	CD37	CD37	0.929887	7	Zhong & He	1983	105	2.86	321	265.164	27.7666	3.05714	36.7133	998	914.048
830.907	1.08904	CD38	CD38	1.00842	7	Zhong & He	1983	107.9	4.3	321	265.164	27.7666	2.97498	25.093	6811	6334.16
805.401	1.05512	CD38	CD38	0.99378	7	Zhong & He	1983	107.9	4.3	320	265.164	27.7666	2.96571	25.093	785.781	755.11
485.595	1.03695	CD39	CD39	0.950713	7	Zhong & He	1983	102.7	1.65	309	265.164	33.7936	3.00876	62.2424	904	838.188
441.45	0.969888	CD40	CD40	0.893353	7	Zhong & He	1983	102.5	1.55	311	265.164	33.7936	3.03415	66.129	1245.87	1115.7
438.507	0.991595	CD41	CD41	0.918854	7	Zhong & He	1983	102.3	1.45	312	265.164	33.7936	3.04985	70.5517	343.35	370.319
577.809	1.00877	CD42	CD42	0.937642	7	Zhong & He	1983	105	2.8	311	265.164	27.7666	2.9619	37.5	1535	1288.32
586.638	1.00148	CD43	CD43	0.934073	7	Zhong & He	1983	105.2	2.9	311	265.164	27.7666	2.95627	36.2759	2320	2286.36
757.332	0.91407	CD43	C171	0.892887	71	Zhong	1983	108.55	4.6	325.7	272.129	29.7051	3.00046	23.5978	538.569	467.578
1746.18	1.18599	CD44	CD44	1.01555	8	Cai & Jiao	1984	166	5	660	274.68	26.539	3.9759	33.2	578.79	575.189
1697.13	1.15267	CD44	CD44	1.00399	8	Cai & Jiao	1984	166	5	660	274.68	26.539	3.9759	33.2	1542	1486.76
1863.9	1.22091	CD44	CDCC56	1.03662	8	Cai & Jiao	1984	166	5	660	274.68	29.6786	3.9759	33.2	2080	2030.93
1873.71	1.22733	CD44	CDCC56	1.04208	8	Cai & Jiao	1984	166	5	660	274.68	29.6786	3.9759	33.2	1075.5	1209.94
1697.13	1.11167	CD44	CDCC56	0.992853	8	Cai & Jiao	1984	166	5	660	274.68	29.6786	3.9759	33.2	1518	1449.52
1736.37	1.13737	CD44	CDCC56	1.01581	8	Cai & Jiao	1984	166	5	660	274.68	29.6786	3.9759	33.2	5050	4838.1
2030.67	1.33015	CD44	CDCC56	1.12937	8	Cai & Jiao	1984	166	5	660	274.68	29.6786	3.9759	33.2	1249	1253.76
2109.15	1.38155	CD44	CDCC56	1.17302	8	Cai & Jiao	1984	166	5	660	274.68	29.6786	3.9759	33.2	877	864.263
1785.42	1.07012	CD45	CD45	0.999789	8	Cai & Jiao	1984	166	5	350	274.68	29.6786	2.10843	33.2	16670	15625.3
2040.48	1.22299	CD45	CD45	1.14262	8	Cai & Jiao	1984	166	5	350	274.68	29.6786	2.10843	33.2	1373.4	1406.27
2001.24	1.25373	CD45	C172	1.11616	8	Cai & Jiao	1984	166	5	500	274.68	29.6786	3.01205	33.2	2645.2	2367.06
2045.38	1.28138	CD45	C172	1.14078	8	Cai & Jiao	1984	166	5	500	274.68	29.6786	3.01205	33.2	2051.27	1940.67
1976.71	1.2948	CD45	C172	1.10248	8	Cai & Jiao	1984	166	5	660	274.68	29.6786	3.9759	33.2	1662	1673.23
5905.62	0.927801	CD46	C173	0.938827	8	Cai & Jiao	1984	320	7	440	250.155	47.3126	1.375	45.7143	13936	13777.4
5895.81	0.93554	CD47	CD47	0.935803	8	Cai & Jiao	1984	320	7	520	250.155	47.3126	1.625	45.7143	777.933	756.048
6386.31	1.01337	CD47	CD47	1.0039	8	Cai & Jiao	1984	320	7	520	250.155	47.3126	1.625	45.7143	1339	1273.5
1118.34	1.28332	CD47	CDCC53	1.19803	8	Cai & Gu	1985	108	4	324	339.23	29.0298	3	27	1121.75	1100.25
1059.48	1.21578	CD47	CDCC53	1.13498	8	Cai & Gu	1985	108	4	324	339.23	29.0298	3	27	1201.02	1363.21
1074.19	1.23267	CD47	CDCC53	1.15074	8	Cai & Gu	1985	108	4	324	339.23	29.0298	3	27	2402	2505.74
627.84	1.04482	CD48	CD48	1.0671	9	Sakino et al.	1985	101.8	2.94	200	319.806	17.9523	1.96464	34.6259	5300	5281.5
660.213	0.901386	CD48	C175	0.885676	9	Sakino et al.	1985	101.8	2.94	200	319.806	37.3761	1.96464	34.6259	2383	2286.36
953.532	1.02967	CD49	CD49	1.15877	9	Sakino et al.	1985	101.8	5.7	200	305.091	17.9523	1.96464	17.8596	1793.9	1643.4
971.19	0.93217	CD50	CD50	0.986385	9	Sakino et al.	1985	101.8	5.7	200	305.091	37.3761	1.96464	17.8596	1535	1645.96
238.383	1.16589	CD51	CD51	1.11974	9	Sakino et al.	1985	100	0.52	200	244.269	17.9523	2	192.308	3202	2853.86
242.307	1.18509	CD51	CD51	1.13818	9	Sakino et al.	1985	100	0.52	200	244.269	17.9523	2	192.308	2295	2282.43
237.402	1.1611	CD51	CD51	1.11514	9	Sakino et al.	1985	100	0.52	200	244.269	17.9523	2	192.308	20462	20232.6
389.457	1.10944	CD52	CD52	1.12068	9	Sakino et al.	1985	100	0.52	200	244.269	37.3761	2	192.308	2109.15	1521.42
394.362	1.12342	CD52	CD52	1.1348	9	Sakino et al.	1985	100	0.52	200	244.269	37.3761	2	192.308	3568	3594.3
404.172	1.15136	CD52	CD52	1.16303	9	Sakino et al.	1985	100	0.52	200	244.269	37.3761	2	192.308	2450.4	2457.6
538.569	1.05245	CD53	CD53	1.02762	10	Lin	1988	150	0.7	480	245.25	22.563	3.2	214.286	104834	106244
744.579	1.06959	CD54	CD54	1.05712	10	Lin	1988	150	0.7	480	245.25	33.4521	3.2	214.286	1950	1692.3
2230	1.06748	CD55	CD55	1.00553	11	Luksha & Nesterovich	1991	159	5.07	477	391.5	41.5	3	31.3609	6750	6514.13
16650	1.00359	CD56	CD56	0.95877	11	Luksha & Nesterovich	1991	630	7	1890	291.4	36	3	90	2602	2557.27
18000	1.00054	CD57	CD57	0.924206	11	Luksha & Nesterovich	1991	630	7.61	1890	349.5	35	3	82.7858	671.004	510.376
18600	0.998565	CD58	CD58	0.913868	11	Luksha & Nesterovich	1991	630	8.44	1890	350	34.5	3	74.6445	312	323.553
20500	0.996079	CD59	CD59	0.914874	11	Luksha & Nesterovich	1991	630	10.21	1890	323.3	38.4	3	61.7042	538.569	509.508
24400	0.994566	CD60	CD60	0.919737	11	Luksha & Nesterovich	1991	630	11.6	1890	347.2	46	3	54.3103	2950	2820.44
15000	1.0153	CD61	CD61	0.92775	11	Luksha & Nesterovich	1991	720	8.3	2160	312	15	3	86.747	583.695	630.344
33600	1.00175	CD62	CD62	0.99077	11	Luksha & Nesterovich	1991	820	8.93	2460	331	45	3	91.8253	814	745.371
30000	1.03225	CD63	CD63	0.927912	11	Luksha & Nesterovich	1991	1020	9.64	3060	336	16.9	3	105.809	1093	1082.75
46000	1.01723	CD64	CD64	0.921549	11	Luksha & Nesterovich	1991	1020	13.25	3060	368.7	28.9	3	76.9811	2418	2353.57
2923.38	1.1459	CD65	CD65	1.1459	12	Sakino & Hayashi	1991	178	9	360	283.411	22.1706	2.02247	19.7778	1145	1161.87
2854.71	1.11898	CD65	CD65	1.18318	12	Sakino & Hayashi	1991	178	9	360	283.411	22.1706	2.02247	19.7778	7045	7719.75
3217.68	1.07715	CD66	CD66	1.03918	12	Sakino & Hayashi	1991	178	9	360	283.411	45.4203	2.02247	19.7778	845	778.062
3178.44	1.06402	CD66	CD66	1.02651	12	Sakino & Hayashi	1991	178	9	360	283.411	45.4203	2.02247	19.7778	1677.51	1690.42
1814.85	1.07065	CD67	CD67	1.02776	12	Sakino & Hayashi	1991	179	5.5	360	248.585	22.1706	2.01117	32.5455	1983.91	1631.86
1814.85	1.04789	CD68	CD68	0.996582	12	Sakino & Hayashi	1991	179	5.5	360	248.585	23.9364	2.01117	32.5455	6050	6004.26
2040.48	0.951012	CD69	CD69	0.918558	12	Sakino & Hayashi	1991	179	5.5	360	248.585	43.6545	2.01117	32.5455	1000.7	933.997
2030.67	0.94644	CD69	CD69	0.914142	12	Sakino & Hayashi	1991	179	5.5	360	248.585	43.6545	2.01117	32.5455	2330	2286.36
1314.54	1.07034	CD70	CD70	0.987718	12	Sakino & Hayashi	1991	174	3	360	266.047	23.9364	2.06897	58	2374	2435.41
1304.73	1.06235	CD70	CD70	1.00626	12	Sakino & Hayashi	1991	174	3	360	266.047	23.9364	2.06897	58	2230	2084.83
1608.84	0.951835	CD71	CD71	0.940322	12	Sakino & Hayashi	1991	174	3	360	266.047	45.7146	2.06897	58	1873.71	1521.42
1677.51	0.992463	CD71	CD71	0.980457	12	Sakino & Hayashi	1991	174	3	360	266.047	45.7146	2.06897	58	2043.42	1940.67
11481	1.1066	CD72	CD72	1.09917	13	Bergmann	1994	323.9	5.6	1000	443.9	92.3	3.08737	57.8393	820	745.371
1548	0.995403	CD73	CD73	1.00034	14	Prion & Boehme	1994	152	1.7	500	270	73	3.28947	89.4118	1610	1531.11
1448	0.9311	CD73	CD73	0.935718	14	Prion & Boehme	1994	152	1.7	500	270	73	3.28947	89.4118	2205	2106.36
1535	0.934229	CD74	CD74	0.873452	15	Han	1997	133.1	4.5	397	324.3	67.4781	2.98272	29.5778	3150	2843.62
1145	0.987309	CD75	CD75	0.926122	15	Han	1997	113.6	3.2	337	354.6	67.4781	2.96655	35.5	5540	6551.9
894	0.94393		CD76	0.934945	15	Han	1997	111.3	2	339	354.6	67.4781	3.04582	55.65	1556.88	1222.42
1250	0.992615		CD77	0.992356	15	Han	1997	130.6	2.3	396	324.3	67.4781	3.03216	56.7826	2050	1882.72
3030	0.952128		CD78	0.938119	16	O'Shea & Bridge	1997a	190	1.11	662	203.1	110.3	3.48421	171.171	9163	9990.28
2940	0.923207		CD78	0.910254	16	O'Shea & Bridge	1997a	190	1.11	656	203.1	110.3	3.45263	171.171	1670	1611.08
3140	0.986694		CD78	0.972176	16	O'Shea & Bridge	1997a	190	1.11	662	203.1	110.3	3.48421	171.171	758.313	857.094
2462	0.889714		CDCC6	0.875701	16	O'Shea & Bridge	1997a	190	1.11	662	203.1	94.7	3.48421	171.171	9609	9964.44
3055	0.960206		CD79	0.945859	16	O'Shea & Bridge	1997a	190	1.11	664	203.1	110.3	3.49474	171.171	1482	1592.04
3000	0.942484		CD79	0.928831	16	O'Shea & Bridge	1997a	190	1.11	660	203.1	110.3	3.47368	171.171	505.215	420.316
1275	1.14212		CD80	1.12455	17	Tan et al.	1999	125	1	438	232	84.7	3.504	125	1452	1376.62
1239	1.10987		CD80	1.09279	17	Tan et al.	1999	125	1	438	232	84.7	3.504	125	4438	4157.46
1491	1.17419		CD81	1.16083	17	Tan et al.	1999	127	2	445	258	84.7	3.50394	63.5	432	399.953
1339	1.05449		CD81	1.04249	17	Tan et al.	1999	127	2	445	258	84.7	3.50394	63.5	2422	2220.99
1995	1.16626		CD82	1.10256	17	Tan et al.	1999	133	3.5	465	352	84.7	3.49624	38	4425	3936.84
1991	1.16392		CD82	1.10035	17	Tan et al.	1999	133	3.5	465	352	84.7	3.49624	38	5531	4975.36
1962	1.14697		CD82	1.08432	17	Tan et al.	1999	133	3.5	465	352	84.7	3.49624	38	6187	5424.05
2273	1.20258		CDCC57	1.10787	17	Tan et al.	1999	133	4.7	465	352	84.7	3.49624	28.2979	1496	1467.19
2158	1.14174		CDCC57	1.05182	17	Tan et al.	1999	133	4.7	465	352	84.7	3.49624	28.2979	7946.1	8347.21
2253	1.192		CDCC57	1.09812	17	Tan et al.	1999	133	4.7	465	352	84.7	3.49624	28.2979	2160	2286.36
1535	1.19413		CDCC8	1.06334	17	Tan et al.	1999	108	4.5	378	358	77.4	3.5	24	19854	20232.6
1578	1.22759		CDCC8	1.09313	17	Tan et al.	1999	108	4.5	378	358	77.4	3.5	24	5386	5272.33
1518	1.18091		CDCC8	1.05157	17	Tan et al.	1999	108	4.5	378	358	77.4	3.5	24	3168	2892.55
1662	0.99314		CD83	0.908107	18	O'Shea & Bridge	2000	165	2.82	580.5	363.3	48.3	3.51818	58.5106	1943	1888.4
1678	1.1004		CD84	1.06572	18	O'Shea & Bridge	2000	190	1.94	663.5	256.4	41	3.49211	97.9381	941	1029.41
1695	0.997792		CD85	0.995354	18	O'Shea & Bridge	2000	190	1.52	664.5	306.1	48.3	3.49737	125	1768	1617.08
1377	1.05335		CD86	1.03375	18	O'Shea & Bridge	2000	190	1.13	664.5	185.7	41	3.49737	168.142	2460	2230.25
1350	1.04683		CD87	1.02991	18	O'Shea & Bridge	2000	190	0.86	659	210.7	41	3.46842	220.93	100661	101189
2295	1.00893		CD88	1.00606	18	O'Shea & Bridge	2000	165	2.82	580.5	363.3	80.2	3.51818	58.5106	2117	1981.17
2592	1.07419		CD89	1.0604	18	O'Shea & Bridge	2000	190	1.94	663.5	256.4	74.7	3.49211	97.9381	1141.3	1185.47
2602	1.02328		CD90	1.0096	18	O'Shea & Bridge	2000	190	1.52	663.5	306.1	80.2	3.49211	125	9397.98	10242.5
2295	0.969126		CD91	0.957517	18	O'Shea & Bridge	2000	190	1.13	662.5	185.7	80.2	3.48684	168.142	394	373.067
2451	1.11082		CD92	1.09495	18	O'Shea & Bridge	2000	190	0.86	663.5	210.7	74.7	3.49211	220.93	237.402	203.542
2673	0.956363		CD93	0.943221	18	O'Shea & Bridge	2000	165	2.82	577.5	363.3	108	3.5	58.5106	20500	20549.2
3360	1.02436		CD94	1.00362	18	O'Shea & Bridge	2000	190	1.94	660	256.4	108	3.47368	97.9381	2330.8	2086.39
3260	0.996338		CD95	0.986073	18	O'Shea & Bridge	2000	190	1.52	661.5	306.1	108	3.48158	125	649	675.018
3058	0.983155		CD96	0.968172	18	O'Shea & Bridge	2000	190	1.13	660	185.7	108	3.47368	168.142	1750	1659.19
3070	0.990277		CD97	0.973703	18	O'Shea & Bridge	2000	190	0.86	662	210.7	108	3.48421	220.93	1560	1476.24
660	0.978129		CD98	0.975248	19	Yamamoto et al.	2000	101.4	3.03	304.2	371	23.2	3	33.4653	2909.14	2845.62
649	0.955549		CD99	0.952031	19	Yamamoto et al.	2000	101.9	3.03	305.7	371	23.2	3	33.6304	2001.24	1591.8
682	1.00545		CD99	1.00044	19	Yamamoto et al.	2000	101.8	3.03	305.4	371	23.2	3	33.5974	1996.84	1880.9
3568	0.985694		CD100	1.00092	19	Yamamoto et al.	2000	216.4	6.61	649.2	452	24.3	3	32.7383	1064.7	1086.5
6565	1.00021		CD101	0.990381	19	Yamamoto et al.	2000	318.3	10.36	954.9	331	24.2	3	30.7239	117093	116613
800	1.01453		CD102	0.948505	19	Yamamoto et al.	2000	101.7	3.03	305.1	371	40.2	3	33.5644	1163	1124.26
742	0.946361		CD103	0.88507	19	Yamamoto et al.	2000	101.3	3.03	303.9	371	40.2	3	33.4323	4542.03	5078.42
4023	0.998587		CD104	0.953239	19	Yamamoto et al.	2000	216.4	6.61	649.2	452	38.3	3	32.7383	1322	1028.43
7933	1.05468		CD105	0.987859	19	Yamamoto et al.	2000	318.3	10.36	954.9	331	39.3	3	30.7239	2940	3221.56
877	1.01459		CD106	0.940484	19	Yamamoto et al.	2000	101.9	3.03	305.7	371	51.3	3	33.6304	4150	3703.49
862	1.00317		CD107	0.930046	19	Yamamoto et al.	2000	101.5	3.03	304.5	371	51.3	3	33.4983	505.215	410.183
4214	0.984846		CD108	0.925364	19	Yamamoto et al.	2000	216.4	6.61	649.2	452	46.8	3	32.7383	537.588	457.971
8289	0.989666		CD109	0.917951	19	Yamamoto et al.	2000	318.5	10.36	955.5	331	52.5	3	30.7432	485.595	467.442
640	0.969271		CD110	0.975673	20	Han & Yao	2003b	120	2.65	360	340	15.32	3	45.283	2451	2218.25
816	1.03021		CD111	0.952751	20	Han & Yao	2003b	120	2.65	360	340	29.2611	3	45.283	1823	1726.01
815.4	1.16286		CD112	1.01517	21	Uenaka et al.	2003	157.5	1.5	450	308	18.7	2.85714	105	97551.8	95505.9
907.5	1.12156		CD113	0.993012	21	Uenaka et al.	2003	157.7	2.14	450	286	18.7	2.85352	73.6916	1864.88	1839.08
948	1.01258		CD114	0.995523	22	Giakoumelis & Lam	2004	114.43	3.98	300	343	25.1494	2.62169	28.7513	372.316	339.789
1308	0.917632		CDCC10	0.889641	22	Giakoumelis & Lam	2004	114.57	3.99	300	343	83.8473	2.61849	28.7143	5420	4683.94
929	0.993162		CD115	0.991517	22	Giakoumelis & Lam	2004	114.43	3.82	300	343	28.0936	2.62169	29.9555	3250	2799.14
1359	0.943539		CD116	0.921106	22	Giakoumelis & Lam	2004	114.26	3.93	300	343	87.3908	2.62559	29.0738	690	627.527
1380	1.19202		CDCC11	1.17884	22	Giakoumelis & Lam	2004	114.88	4.91	300.5	365	28.0936	2.61577	23.3971	701.9	677.011
1787	1.0521		CD117	1.00143	22	Giakoumelis & Lam	2004	115.04	4.92	300	365	95.0083	2.60779	23.3821	15827	15625.3
1413	1.05167		CD118	0.983289	22	Giakoumelis & Lam	2004	115.02	5.02	300.5	365	49.1693	2.61259	22.9124	1364.7	1170.16
1038	0.94336		CD119	0.895629	22	Giakoumelis & Lam	2004	114.49	3.75	299.3	343	49.1693	2.6142	30.5307	1872	1726.01
1067	0.972787		CDCC12	0.923208	22	Giakoumelis & Lam	2004	114.29	3.75	300	343	49.1693	2.6249	30.4773	5000	4905.81
998	1.08711		CD120	1.04304	22	Giakoumelis & Lam	2004	114.3	3.85	300	343	25.5936	2.62467	29.6883	6565	6530.39
948	1.03575		CD120	1.00761	22	Giakoumelis & Lam	2004	114.09	3.85	300.5	343	25.5936	2.63389	29.6338	5096	4806.64
1359	0.938046		CD121	0.919689	22	Giakoumelis & Lam	2004	114.54	3.84	300	343	89.0682	2.61917	29.8281	9947	9964.44
1182	0.817109		CD121	0.817109	22	Giakoumelis & Lam	2004	114.37	3.85	299.5	343	89.0682	2.61869	29.7065	1697.13	1521.42
708	0.950097		CD122	0.877993	23	Han & Yao	2004	100	3	300	303.5	50.0163	3	33.3333	5390	4806.64
820	1.10039		CD122	0.993953	23	Han & Yao	2004	100	3	300	303.5	50.0163	3	33.3333	3354	3244.76
766	1.02793		CD122	0.949919	23	Han & Yao	2004	100	3	300	303.5	50.0163	3	33.3333	20237	20232.6
820	1.10039		CD122	0.993953	23	Han & Yao	2004	100	3	300	303.5	50.0163	3	33.3333	1746.18	1465.94
780	1.04672		CD122	0.967281	23	Han & Yao	2004	100	3	300	303.5	50.0163	3	33.3333	1983.91	1631.86
814	1.09234		CD122	1.00944	23	Han & Yao	2004	100	3	300	303.5	50.0163	3	33.3333	1218.81	1384.4
2320	1.01516		CD123	0.987873	23	Han & Yao	2004	200	3	600	303.5	50.0163	3	66.6667	1047.9	1092.63
2330	1.01953		CD123	0.992131	23	Han & Yao	2004	200	3	600	303.5	50.0163	3	66.6667	2058	1981.17
2160	0.945145		CD123	0.919744	23	Han & Yao	2004	200	3	600	303.5	50.0163	3	66.6667	841	835.016
2160	0.945145		CD123	0.919744	23	Han & Yao	2004	200	3	600	303.5	50.0163	3	66.6667	4551.84	4843.58
2383	1.04272		CD123	0.998422	23	Han & Yao	2004	200	3	600	303.5	50.0163	3	66.6667	2264	2106.36
2256	0.987151		CD123	0.960622	23	Han & Yao	2004	200	3	600	303.5	50.0163	3	66.6667	29590	29696
941	0.909876		CDCC14	0.836438	24	Sakino et al.	2004	149	2.96	447	308	25.4	3	50.3378	894	949.096
1781	0.980362		CD124	0.99361	24	Sakino et al.	2004	149	2.96	447	308	77	3	50.3378	9947	9964.44
3277	0.838032		CDCC17	0.838845	24	Sakino et al.	2004	300	2.96	900	279	41.1	3	101.351	1226.25	1081.62
5540	0.847338		CDCC18	0.853835	24	Sakino et al.	2004	301	2.96	903	279	80.3	3	101.689	2190.5	2045.58
6870	0.85469		CDCC20	0.85988	24	Sakino et al.	2004	450	2.96	1350	279	41.1	3	152.027	395	340.661
6985	0.868997		CDCC20	0.874274	24	Sakino et al.	2004	450	2.96	1350	279	41.1	3	152.027	355.858	335.945
1509	0.946479		CD125	1.00251	24	Sakino et al.	2004	122	4.54	366	576	25.4	3	26.8722	1970.56	1735.07
1657	0.958536		CD126	0.95094	24	Sakino et al.	2004	122	4.54	366	576	40.5	3	26.8722	2068	1981.17
1663	0.962007		CD126	0.954383	24	Sakino et al.	2004	122	4.54	366	576	40.5	3	26.8722	1509	1581.6
2100	1.02075		CD127	0.962122	24	Sakino et al.	2004	122	4.54	366	576	77	3	26.8722	1750	1656.97
5578	1.02348		CD128	0.99129	24	Sakino et al.	2004	238	4.54	714	507	77	3	52.4229	1375	1275.03
7260	0.933861		CD129	0.85774	24	Sakino et al.	2004	361	4.54	1083	525	41.1	3	79.5154	4357	4157.46
7045	0.910107		CD129	0.832339	24	Sakino et al.	2004	360	4.54	1080	525	41.1	3	79.2952	1736.37	1521.42
11505	0.977853		CD130	0.988909	24	Sakino et al.	2004	360	4.54	1080	525	85.1	3	79.2952	9085	8879.17
2275	0.937019		CD131	1.00551	24	Sakino et al.	2004	108	6.47	324	853	25.4	3	16.6924	4104	3564.42
2446	0.958442		CD132	0.983543	24	Sakino et al.	2004	109	6.47	327	853	40.5	3	16.847	930	890.574
2402	0.952372		CD133	1.01139	24	Sakino et al.	2004	108	6.47	324	853	40.5	3	16.6924	6915	6961.99
2713	0.986645		CD134	0.980268	24	Sakino et al.	2004	108	6.47	324	853	77	3	16.6924	708	745.371
4964	0.848151		CDCC25	0.894638	24	Sakino et al.	2004	222	6.47	666	843	25.4	3	34.3122	1413	1342.42
5638	0.893306		CDCC26	0.884312	24	Sakino et al.	2004	222	6.47	666	843	40.5	3	34.3122	7407	7349.55
5714	0.905348		CDCC26	0.896233	24	Sakino et al.	2004	222	6.47	666	843	40.5	3	34.3122	5895.81	6303.78
7304	0.983011		CD135	0.922776	24	Sakino et al.	2004	222	6.47	666	843	77	3	34.3122	4733	4540.39
8475	0.871025		CDCC28	0.872115	24	Sakino et al.	2004	337	6.47	1011	823	25.4	3	52.0866	5135	4224.6
9668	0.887767		CDCC29	0.837173	24	Sakino et al.	2004	337	6.47	1011	823	41.1	3	52.0866	1748	1748.11
9835	0.903102		CDCC29	0.851634	24	Sakino et al.	2004	337	6.47	1011	823	41.1	3	52.0866	1396.5	1260.04
13776	0.970351		CD136	0.909678	24	Sakino et al.	2004	337	6.47	1011	823	85.1	3	52.0866	537.588	471.122
1287	1.08375		CD137	1.0706	25	Zhang et al.	2005	180	1.49	555	222.7	37.2281	3.08333	120.805	4214	4271.84
1024	1.19024		CDCC30	1.1614	25	Zhang et al.	2005	150	1.5	459	222.7	37.2281	3.06	100	2150	1869.04
800	1.12697		CD138	1.0905	25	Zhang et al.	2005	135	1.46	417	222.7	37.2281	3.08889	92.4658	6380	6334.16
690	1.09926		CD139	1.06354	25	Zhang et al.	2005	120	1.51	369	222.7	41.4364	3.075	79.4702	800	786.999
3400	1.0992		CD140	1.00999	26	Yu et al.	2007	219	4.78	650	350	42.5315	2.96804	45.8159	3215	2853.86
3350	1.08943		CD141	1.00089	26	Yu et al.	2007	219	4.72	650	350	42.5315	2.96804	46.3983	2158	1896.06
3150	1.10491		CD142	1.01511	26	Yu et al.	2007	219	4.75	650	350	35.2485	2.96804	46.1053	438.507	441.402
2080	1.02635		CD143	1.00488	26	Yu et al.	2007	165	2.73	510	350	67.8644	3.09091	60.4396	522	467.611
1750	1.05473		CD144	0.991993	26	Yu et al.	2007	165	2.72	510	350	48.6053	3.09091	60.6618	2120	1733.57
1560	1.05484		CD145	0.961747	26	Yu et al.	2007	165	2.75	510	350	38.645	3.09091	60	5905.62	6366.69
1125	1.00156		CD146	1.00177	261	Yu et al.	2008	100	1.9	300	404	111.694	3	52.6316	129354	127671
1085	0.965945		CD146	0.972685	261	Yu et al.	2008	100	1.9	300	404	111.694	3	52.6316	373.761	370.319
1100	0.9793		CD146	0.986132	261	Yu et al.	2008	100	1.9	300	404	111.694	3	52.6316	5120	4224.6
1170	1.04162		CD146	1.04185	261	Yu et al.	2008	100	1.9	300	404	111.694	3	52.6316	1280	1244.34
666.6	1.10193		CD147	1.00164	27	Chang et al.	2013	111.64	1.9	400	261.3	40.0294	3.58295	58.7579	5450	5288.26
701.9	1.0373		CD148	0.982672	27	Chang et al.	2013	111.64	1.9	400	261.3	48.3234	3.58295	58.7579	815.4	695.867
1011	1.14447		CD149	1.01238	27	Chang et al.	2013	113.64	3.64	400	259.6	48.3234	3.51989	31.2198	7304	7435.4
752	0.97559		CD150	0.931825	271	Guler et al.	2013	76.21	2.52	300	286	145	3.93649	30.2421	2040.48	1665.02
762	0.991538		CD150	0.944216	271	Guler et al.	2013	76.12	2.51	300	286	145	3.94115	30.3267	690.5	610.973
774	1.00943		CD150	0.959086	271	Guler et al.	2013	76.11	2.48	300	286	145	3.94166	30.6895	33600	33526.5
805	1.02152		CD151	0.988946	271	Guler et al.	2013	76.19	2.99	300	278	145	3.93752	25.4816	3020	2967.83
796	1.01932		CD152	0.963071	271	Guler et al.	2013	75.84	2.99	300	278	145	3.9557	25.3645	9648	8825.14
801	1.02288		CD152	0.969121	271	Guler et al.	2013	75.97	2.98	300	278	145	3.94893	25.4933	9668	10826.3
841	1.01821		CD153	0.970352	271	Guler et al.	2013	76.18	3.31	300	305	145	3.93804	23.0151	1112.06	1118.7
901.81	1.0503		CD154	1.00921	28	Ekmekyapar & AL-Eliwi	2016	114.3	2.74	300	235	56.2	2.62467	41.7153	1265.1	988.056
981.23	1.03015		CD155	1.01049	28	Ekmekyapar & AL-Eliwi	2016	114.3	2.74	300	235	66.75	2.62467	41.7153	1008	977.628
1295.06	0.984658		CD156	0.998459	28	Ekmekyapar & AL-Eliwi	2016	114.3	2.74	300	235	107.2	2.62467	41.7153	1068	1065.86
1735.77	1.16972		CD157	1.09481	28	Ekmekyapar & AL-Eliwi	2016	114.3	5.9	300	355	56.2	2.62467	19.3729	1673	1611.66
1818.62	1.16284		CD158	1.07854	28	Ekmekyapar & AL-Eliwi	2016	114.3	5.9	300	355	66.75	2.62467	19.3729	15000	14621.6
1989.86	1.06216		CD159	1.00876	28	Ekmekyapar & AL-Eliwi	2016	114.3	5.9	300	355	107.2	2.62467	19.3729	11505	11806
1008	1.02517		CD160	0.897486	29	Ye et al.	2016	165	2.37	615	287.5	24.086	3.72727	69.6203	103848	101967
996	1.01297		CD160	0.886802	29	Ye et al.	2016	165	2.37	615	287.5	24.086	3.72727	69.6203	1677.61	1632.37
29050	0.977201		CD161	1.039	30	Zhu et al.	2016	558.1	16.53	997.5	546	25.4158	1.78731	33.7629	81798.6	82652.9
28830	0.970988		CD162	1.03265	30	Zhu et al.	2016	557.65	16.52	994.9	546	25.4158	1.78409	33.7561	3000	3221.16
29590	0.991315		CD163	1.05436	30	Zhu et al.	2016	559.4	16.54	994.85	546	25.4158	1.77842	33.821	1047.4	1049.81
1823	1.05801		CD164	1.08624	31	Wang et al.	2017	153	1.54	306	345	75.8216	2	99.3506	1631	1596.6
1842	1.06904		CD164	1.09756	31	Wang et al.	2017	153	1.54	306	345	75.8216	2	99.3506	1510.39	1583.74
1872	1.08645		CD164	1.11544	31	Wang et al.	2017	153	1.54	306	345	75.8216	2	99.3506	394	355.729
4871	1.0746		CD165	1.10051	31	Wang et al.	2017	250	2.48	500	326	75.8216	2	100.806	1735.77	1483.42
4528	0.998926		CD165	1.02302	31	Wang et al.	2017	250	2.48	500	326	75.8216	2	100.806	4924.62	5916.24
4733	1.04415		CD165	1.06933	31	Wang et al.	2017	250	2.48	500	326	75.8216	2	100.806	971.19	891.578
9163	0.918688		CDCC31	0.950754	31	Wang et al.	2017	372	3.64	744	320	75.8216	2	102.198	805	796.933
9996	1.00221		CDCC31	1.0253	31	Wang et al.	2017	372	3.64	744	320	75.8216	2	102.198	1787	1703.26
9604	0.962903		CDCC31	0.996512	31	Wang et al.	2017	372	3.64	744	320	75.8216	2	102.198	3611	3286.72
15827	1.01449		CD166	1.03471	31	Wang et al.	2017	469	4.66	938	291	75.8216	2	100.644	39546	42632
16670	1.06852		CD166	1.08982	31	Wang et al.	2017	469	4.66	938	291	75.8216	2	100.644	404.172	350.752
15239	0.976799		CD166	0.996268	31	Wang et al.	2017	469	4.66	938	291	75.8216	2	100.644	19854	20232.6
2117	1.07066		CD167	1.1112	31	Wang et al.	2017	157	2.48	314	326	75.8216	2	63.3065	1870	1781.63
2058	1.04082		CD167	1.08023	31	Wang et al.	2017	157	2.48	314	326	75.8216	2	63.3065	1918	2291.33
2068	1.04588		CD167	1.08548	31	Wang et al.	2017	157	2.48	314	326	75.8216	2	63.3065	953.532	922.579
6811	1.07737		CD168	1.11678	31	Wang et al.	2017	282	4.36	564	322	75.8216	2	64.6789	4436	4180.47
6380	1.0092		CD168	1.04611	31	Wang et al.	2017	282	4.36	564	322	75.8216	2	64.6789	394	355.729
6860	1.08513		CD168	1.12482	31	Wang et al.	2017	282	4.36	564	322	75.8216	2	64.6789	1050.9	992.17
9947	1.00014		CD169	1.03264	31	Wang et al.	2017	358	5.66	716	290	75.8216	2	63.2509	742	782.52
10045	1.00999		CD169	1.04281	31	Wang et al.	2017	358	5.66	716	290	75.8216	2	63.2509	4274	4414.86
9609	0.966152		CD169	0.997547	31	Wang et al.	2017	358	5.66	716	290	75.8216	2	63.2509	1995	1716.56
17787	0.997298		CD170	1.03346	31	Wang et al.	2017	474	7.42	948	317	75.8216	2	63.8814	1814.85	1690.17
18306	1.0264		CD170	1.06362	31	Wang et al.	2017	474	7.42	948	317	75.8216	2	63.8814	4500	4316.87
17885	1.00279		CD170	1.03915	31	Wang et al.	2017	474	7.42	948	317	75.8216	2	63.8814	94037.9	95277.9
2264	1.07699		CD171	1.0854	31	Wang et al.	2017	153	3.64	306	320	75.8216	2	42.033	8289	8377.55
2274	1.08175		CD171	1.09019	31	Wang et al.	2017	153	3.64	306	320	75.8216	2	42.033	104467	103995
2205	1.04892		CD171	1.05711	31	Wang et al.	2017	153	3.64	306	320	75.8216	2	42.033	2629.6	2129.36
5390	1.12359		CD172	1.13536	31	Wang et al.	2017	235	5.66	470	290	75.8216	2	41.5194	325	322.197
5047	1.05209		CD172	1.06311	31	Wang et al.	2017	235	5.66	470	290	75.8216	2	41.5194	724	797.151
5096	1.06231		CD172	1.07343	31	Wang et al.	2017	235	5.66	470	290	75.8216	2	41.5194	1941.5	1784.39
13936	1.01354		CD173	1.02198	31	Wang et al.	2017	393	9.38	786	312	75.8216	2	41.8977	2462	2791.82
14406	1.04772		CD173	1.05645	31	Wang et al.	2017	393	9.38	786	312	75.8216	2	41.8977	3140	3220.96
14161	1.0299		CD173	1.03848	31	Wang et al.	2017	393	9.38	786	312	75.8216	2	41.8977	1106.5	919.639
20237	1.00222		CD174	1.01095	31	Wang et al.	2017	477	11.36	954	310	75.8216	2	41.9894	1432.33	1343.12
20462	1.01336		CD174	1.02219	31	Wang et al.	2017	477	11.36	954	310	75.8216	2	41.9894	3070	3140.02
19854	0.983251		CD174	0.991816	31	Wang et al.	2017	477	11.36	954	310	75.8216	2	41.9894	2300	2118.71
2422	1.09593		CD175	1.09114	311	Xiong et al.	2017a	114.3	3.6	250	403	166.56	2.18723	31.75	433.257	369.437
2340	1.05883		CD175	1.0542	311	Xiong et al.	2017a	114.3	3.6	250	403	166.56	2.18723	31.75	5096	4806.64
2610	0.993675		CD176	0.968618	311	Xiong et al.	2017a	114.3	6.3	250	428	166.56	2.18723	18.1429	530.228	445.256
2633	1.00243		CD176	0.977154	311	Xiong et al.	2017a	114.3	6.3	250	428	166.56	2.18723	18.1429	1390	1464.37
7837	1.00988		CD177	0.991445	311	Xiong et al.	2017a	219.1	5	600	380	177.696	2.73848	43.82	3360	3311.06
5241	1.02497		CD178	1.00111	311	Xiong et al.	2017a	219.1	10	600	381	49.536	2.73848	21.91	1795.7	1760.48
9085	1.02868		CD179	0.991174	311	Xiong et al.	2017a	219.1	10	600	381	177.696	2.73848	21.91	2510.3	2433.89
6915	0.997925		CD180	1.00212	311	Xiong et al.	2017a	219.1	6.3	600	300	156.48	2.73848	34.7778	3400	3089.83
7407	1.01267		CD181	0.988881	311	Xiong et al.	2017a	219.1	6.3	600	300	168.384	2.73848	34.7778	18306	17869.8
6838	1.05372		CD182	1.04715	311	Xiong et al.	2017a	219.1	6.3	600	300	142.848	2.73848	34.7778	16670	15625.3
7569	1.03879		CD183	1.015	311	Xiong et al.	2017a	219.1	6.3	600	300	167.52	2.73848	34.7778	996	977.628
2375.7	0.891613		CDCC34	0.932033	32	Ibañez et al.	2018	168.3	2.8	300	317.8	93.74	1.78253	60.1071	2253	1896.06
2021.7	0.832925		CDCC36	0.876296	32	Ibañez et al.	2018	159	3	300	336.28	90.85	1.88679	53	2040.48	2145.49
1417.2	0.906149		CDCC38	0.932661	32	Ibañez et al.	2018	120	2.5	300	445.52	94.68	2.5	48	8603.37	9668.73
724	0.904569		CDCC39	0.869039	32	Ibañez et al.	2018	100	3	300	432.09	34.04	3	33.3333	15239	15625.3
1141.3	0.966214		CD184	0.92776	32	Ibañez et al.	2018	100	3	300	432.82	93.51	3	33.3333	18600	18576.6
703.3	0.866411		CDCC40	0.831728	32	Ibañez et al.	2018	101.6	3	300	425.03	34.04	2.95276	33.8667	2068.4	1908.55
1075.5	0.892087		CDCC41	0.8607	32	Ibañez et al.	2018	101.6	3	300	425.03	93.51	2.95276	33.8667	660	670.617
3020	0.949323		CD185	0.925814	33	Wei et al.	2020	140	4.42	420	1020	52.5	3	31.6742	4992.3	4706.6
4274	0.96386		CD186	0.97418	33	Wei et al.	2020	140	6.27	420	1153	52.5	3	22.3285	575.847	602.027
4436	1.05622		CD187	1.04196	33	Wei et al.	2020	140	8.36	420	813	52.5	3	16.7464	1266	1237.12
5420	1.15181		CD188	1.15489	33	Wei et al.	2020	140	10.46	420	773	52.5	3	13.3843	1657	1721.22
3215	1.13142		CD189	1.07599	33	Wei et al.	2020	140	6.21	420	359	125	3	22.5443	4528	4540.39
3202	1.12684		CD189	1.07164	33	Wei et al.	2020	140	6.21	420	359	125	3	22.5443	1330.02	1415.77
3354	1.03728		CD190	0.971432	33	Wei et al.	2020	140	8.19	420	389	125	3	17.094	14161	13777.4
3398	1.05089		CD190	0.984176	33	Wei et al.	2020	140	8.19	420	389	125	3	17.094	7569	7321.4
4104	1.15382		CD191	1.05219	33	Wei et al.	2020	140	11.58	420	367	125	3	12.0898	666.6	604.504
4300	1.20893		CDCC44	1.10244	33	Wei et al.	2020	140	11.58	420	367	125	3	12.0898	1180	1039.77
5135	1.21582		CDCC45	1.11885	33	Wei et al.	2020	140	16.72	420	389	125	3	8.37321	1387.75	1283.51
5120	1.21227		CDCC45	1.11558	33	Wei et al.	2020	140	16.72	420	389	125	3	8.37321	948	932.08
4516	1.11808		CD192	1.00001	33	Wei et al.	2020	140	4.42	420	1020	125	3	31.6742	2058	1981.17
4312	1.06758		CD192	0.976632	33	Wei et al.	2020	140	4.42	420	1020	125	3	31.6742	155156	153685
5386	1.03039		CD193	0.949857	33	Wei et al.	2020	140	6.27	420	1153	125	3	22.3285	1118	1093.33
5354	1.02427		CD193	0.944214	33	Wei et al.	2020	140	6.27	420	1153	125	3	22.3285	6386.31	6303.78
5531	1.11411		CD194	1.00471	33	Wei et al.	2020	140	8.36	420	813	125	3	16.7464	4023	4015.36
5502	1.10827		CD194	0.999442	33	Wei et al.	2020	140	8.36	420	813	125	3	16.7464	2274	2106.36
6339	1.1696		CD195	1.0709	33	Wei et al.	2020	140	10.46	420	773	125	3	13.3843	1774	1663.4
6187	1.14155		CD195	1.04522	33	Wei et al.	2020	140	10.46	420	773	125	3	13.3843	1732	1598.86
904				1.029	34	Chen et al. UHPC R139 R134/si4		113.7	2.09	342	269.9	59	3.00792	54.4019	2274	2106.36
1491				1.11713	34	Chen et al. UHPC R139 R134/si4		113.7	2.06	342	269.9	113.2	3.00792	55.1942	4733	4540.39
1535				1.01997	34	Chen et al. UHPC R139 R134/si4		113.7	2.05	342	269.9	130.8	3.00792	55.4634	1201.02	1335.57
1163				0.963231	34	Chen et al. UHPC R139 R134/si4		114.9	3.93	342	304.3	59	2.9765	29.2366	501.291	434.775
1631				0.999578	34	Chen et al. UHPC R139 R134/si4		114.9	4.01	342	304.3	113.2	2.9765	28.6534	1054.8	1041.16
1748				0.987014	34	Chen et al. UHPC R139 R134/si4		114.9	4.01	342	304.3	130.8	2.9765	28.6534	4720	4668.4
1249				0.952955	34	Chen et al. UHPC R139 R134/si4		107.9	7.99	342	251.8	59	3.1696	13.5044	354.5	298.292
1482				0.876606	34	Chen et al. UHPC R139 R134/si4		107.9	8.01	342	251.8	113.2	3.1696	13.4707	1307.78	1476.36
1613				0.891046	34	Chen et al. UHPC R139 R134/si4		107.9	8.03	342	251.8	130.8	3.1696	13.4371	2452.5	1940.67
1777.6				1.03319	34	Cai et al. (eco) si3		152.4	2.11	450	336	70.8	2.95276	72.2275	1265.62	1119.08
1064.7				0.965811	34	Cai et al. (eco) si3		89	5.04	222.9	388	72.9	2.50449	17.6587	1672.9	1510.68
1047.9				0.950571	34	Cai et al. (eco) si3		88.98	5.1	222.8	388	72.9	2.50393	17.4471	1201.02	1339.4
1047.4				0.986894	34	Cai et al. (eco) si3		89.14	4.93	222	388	66.8	2.49046	18.0811	17885	17869.8
1000.7				1.00777	34	Cai et al. (eco) si3		89.01	5.02	222.6	388	39.9	2.50084	17.7311	2663.7	2438.62
2569.7				1.02487	34	Cai et al. (eco) si3		139.35	5.06	349.9	458	72.9	2.51094	27.5395	7837	7802.55
2330.2				0.985957	34	Cai et al. (eco) si3		139.06	5.13	349.1	458	66.8	2.51043	27.1072	9996	9990.28
2085.8				0.986868	34	Cai et al. (eco) si3		139.56	5.08	350	458	39.9	2.50788	27.4724	1661	1553.93
2450.4				0.969566	34	Cai et al. (eco) si3		140.66	6.32	349.5	397	72.9	2.48471	22.2563	15827	15625.3
2386				0.968451	34	Cai et al. (eco) si3		141.14	6.35	349	397	66.8	2.47272	22.2268	2137.9	1908.14
2190.5				1.00026	34	Cai et al. (eco) si3		140.39	6.28	349.7	397	39.9	2.49092	22.3551	5578	5465.09
2225.5				1.01624	34	Cai et al. (eco) si3		140.54	6.26	349.7	397	39.9	2.48826	22.4505	971.19	938.251
4979.7				1.01195	34	Cai et al. (eco) si3		168.53	11.93	420	460	72.9	2.49214	14.1266	4200	4349.62
4984.9				0.971086	34	Cai et al. (eco) si3		168.27	12.06	420.7	460	66.8	2.50015	13.9527	801	792.042
4917.2				1.07077	34	Cai et al. (eco) si3		168.14	12.06	420.5	460	39.9	2.50089	13.942	2109.15	1940.67
1062.3				0.965355	34	Cai et al. (eco) si3		89.03	5.03	222.9	388	72.6	2.50365	17.6998	2569.7	2354.48
1085.4				0.961205	34	Cai et al. (eco) si3		89.11	4.97	222.5	388	78.7	2.49691	17.9296	2275	2406.13
1077.5				0.998777	34	Cai et al. (eco) si3		89.04	5	222.9	388	65.2	2.50337	17.808	1873.71	1845.25
1054.8				0.997999	34	Cai et al. (eco) si3		89.04	4.94	222.7	388	65.2	2.50112	18.0243	1518	1288.32
1050.7				1.00815	34	Cai et al. (eco) si3		89.02	5.06	222.7	388	61.7	2.50169	17.5929	8475	9610.34
1053.9				0.990337	34	Cai et al. (eco) si3		89.04	4.99	222.8	388	61.7	2.50225	17.8437	1401.42	1375.7
1050.9				0.993188	34	Cai et al. (eco) si3		89	4.92	222.8	388	55.2	2.50337	18.0894	1062.3	1084.65
2645.2				1.04889	34	Cai et al. (eco) si3		139.6	5.1	349.7	458	72.6	2.50501	27.3725	2225.5	2044.9
2510.3				0.99741	34	Cai et al. (eco) si3		138.9	5.15	349.1	458	78.7	2.51332	26.9709	682	674.137
2332.2				0.994727	34	Cai et al. (eco) si3		139.4	5.1	349.3	458	65.2	2.50574	27.3333	594	705.584
2308.8				0.99205	34	Cai et al. (eco) si3		139.3	5.07	349.3	458	61.7	2.50754	27.4753	1320	1320.14
2312.4				0.993596	34	Cai et al. (eco) si3		139.48	5.09	350	458	61.7	2.50932	27.4028	1380	1153.08
2131.7				0.969015	34	Cai et al. (eco) si3		139.35	5.09	347.8	458	55.2	2.49587	27.3772	2034	2324.34
2204.1				1.00193	34	Cai et al. (eco) si3		139.68	5.09	349	458	55.2	2.49857	27.442	822	778.062
2663.7				1.0251	34	Cai et al. (eco) si3		140.33	6.29	349.7	397	72.6	2.49198	22.31	18306	17869.8
2550.3				0.975585	34	Cai et al. (eco) si3		140.92	6.34	349	397	78.7	2.47658	22.2271	983	948.805
2418				1.00186	34	Cai et al. (eco) si3		140.54	6.28	349.5	397	65.2	2.48684	22.379	97758.9	97534.8
2406.6				0.997141	34	Cai et al. (eco) si3		140.78	6.31	379	397	65.2	2.69214	22.3106	1912.95	1900.98
2302.8				0.970752	34	Cai et al. (eco) si3		140.75	6.29	349.6	397	61.7	2.48384	22.3768	1430	1353.11
2238.9				0.983514	34	Cai et al. (eco) si3		140.8	6.28	349.6	397	55.2	2.48295	22.4204	2673	2819.69
2249.6				0.988214	34	Cai et al. (eco) si3		140.88	6.32	349.2	397	55.2	2.47871	22.2911	17787	17869.8
5000				1.01629	34	Cai et al. (eco) si3		168.44	11.98	420.8	460	72.6	2.49822	14.0601	1350	1288.87
4955.5				0.999577	34	Cai et al. (eco) si3		168.33	12.08	421	460	78.7	2.50104	13.9346	20237	20232.6
4992.1				0.97838	34	Cai et al. (eco) si3		168.57	11.98	420.5	460	65.2	2.49451	14.071	1359	1444.39
4992.3				0.99744	34	Cai et al. (eco) si3		168.33	11.85	420.2	460	61.7	2.49629	14.2051	1454	1422.43
1823				1.08168	35	Wang et al. (size effect) SI5		153	1.54	306	345	75.8216	2	99.3506	2330.2	2288.28
1842				1.09296	35	Wang et al. (size effect) SI5		153	1.54	306	345	75.8216	2	99.3506	2332.2	2270.66
1872				1.11076	35	Wang et al. (size effect) SI5		153	1.54	306	345	75.8216	2	99.3506	662	633.997
4871				1.09942	35	Wang et al. (size effect) SI5		250	2.48	500	326	75.8216	2	100.806	1192	1199.23
4528				1.02201	35	Wang et al. (size effect) SI5		250	2.48	500	326	75.8216	2	100.806	2273	1896.06
4733				1.06828	35	Wang et al. (size effect) SI5		250	2.48	500	326	75.8216	2	100.806	1548	1497.8
9163				0.940588	35	Wang et al. (size effect) SI5		372	3.64	744	320	75.8216	2	102.198	2645	2429.98
9996				1.02522	35	Wang et al. (size effect) SI5		372	3.64	744	320	75.8216	2	102.198	7260	7753.01
9604				0.985857	35	Wang et al. (size effect) SI5		372	3.64	744	320	75.8216	2	102.198	13936	13777.4
15827				1.03462	35	Wang et al. (size effect) SI5		469	4.66	938	291	75.8216	2	100.644	1570	1485.32
16670				1.08973	35	Wang et al. (size effect) SI5		469	4.66	938	291	75.8216	2	100.644	242.307	203.542
15239				0.998032	35	Wang et al. (size effect) SI5		469	4.66	938	291	75.8216	2	100.644	2196	2025.07
2117				1.08329	35	Wang et al. (size effect) SI5		157	2.48	314	326	75.8216	2	63.3065	441.45	454.319
2058				1.0531	35	Wang et al. (size effect) SI5		157	2.48	314	326	75.8216	2	63.3065	24400	24523.4
2068				1.05821	35	Wang et al. (size effect) SI5		157	2.48	314	326	75.8216	2	63.3065	9604	9990.28
6811				1.09079	35	Wang et al. (size effect) SI5		282	4.36	564	322	75.8216	2	64.6789	2005.17	2002.13
6380				1.02177	35	Wang et al. (size effect) SI5		282	4.36	564	322	75.8216	2	64.6789	46000	45013.4
6860				1.09864	35	Wang et al. (size effect) SI5		282	4.36	564	322	75.8216	2	64.6789	1910	1857.7
9947				1.01162	35	Wang et al. (size effect) SI5		358	5.66	716	290	75.8216	2	63.2509	1962	1716.56
10045				1.02158	35	Wang et al. (size effect) SI5		358	5.66	716	290	75.8216	2	63.2509	4528	4540.39
9607				0.997263	35	Wang et al. (size effect) SI5		358	5.66	716	290	75.8216	2	63.2509	1815	1643.15
17787				1.00921	35	Wang et al. (size effect) SI5		474	7.42	948	317	75.8216	2	63.8814	780	745.371
18306				1.03866	35	Wang et al. (size effect) SI5		474	7.42	948	317	75.8216	2	63.8814	14406	13777.4
17885				1.01477	35	Wang et al. (size effect) SI5		474	7.42	948	317	75.8216	2	63.8814	345	337.609
2264				1.07194	35	Wang et al. (size effect) SI5		153	3.64	306	320	75.8216	2	42.033	8397.36	9077.45
2274				1.07667	35	Wang et al. (size effect) SI5		153	3.64	306	320	75.8216	2	42.033	424.5	373.067
2205				1.044	35	Wang et al. (size effect) SI5		153	3.64	306	320	75.8216	2	42.033	2913.59	2856.98
5390				1.11896	35	Wang et al. (size effect) SI5		235	5.66	470	290	75.8216	2	41.5194	415	389.073
5047				1.04775	35	Wang et al. (size effect) SI5		235	5.66	470	290	75.8216	2	41.5194	1211.54	1025.13
5096				1.05792	35	Wang et al. (size effect) SI5		235	5.66	470	290	75.8216	2	41.5194	3030	3220.96
13936				1.00883	35	Wang et al. (size effect) SI5		393	9.38	786	312	75.8216	2	41.8977	1100	1128.37
14406				1.04286	35	Wang et al. (size effect) SI5		393	9.38	786	312	75.8216	2	41.8977	5390	4806.64
14161				1.02512	35	Wang et al. (size effect) SI5		393	9.38	786	312	75.8216	2	41.8977	4442	4449.97
20237				0.997744	35	Wang et al. (size effect) SI5		477	11.36	954	310	75.8216	2	41.9894	516	467.611
20462				1.00884	35	Wang et al. (size effect) SI5		477	11.36	954	310	75.8216	2	41.9894	2386	2403.4
19854				0.991766	35	Wang et al. (size effect) SI5		477	11.36	954	310	75.8216	2	41.9894	776.952	755.11
3855.33				0.847106	36	Kato (deformation capacity) si7		301.5	4.5	600	381.609	26.6518	1.99005	67	16650	16562.1
4542.03				0.879356	36	Kato (deformation capacity) si7		298.48	5.74	600	400.248	26.6518	2.01018	52	2247.6	2086.39
4924.62				0.84564	36	Kato (deformation capacity) si7		298.35	7.65	600	384.552	26.6518	2.01106	39	1084.9	936.197
5915.43				0.867324	36	Kato (deformation capacity) si7		297	11.88	600	348.255	26.6518	2.0202	25	1569	1475.7
4551.84				0.899953	36	Kato (deformation capacity) si7		301.5	4.5	600	381.609	34.1859	1.99005	67	796	789.878
5130.63				0.932344	36	Kato (deformation capacity) si7		298.48	5.74	600	400.248	31.0781	2.01018	52	1632	1744.92
5827.14				0.90698	36	Kato (deformation capacity) si7		298.35	7.65	600	384.552	34.0917	2.01106	39	17787	17869.8
7229.97				0.967346	36	Kato (deformation capacity) si7		297	11.88	600	348.255	34.1859	2.0202	25	6811	6334.16
8603.37				0.954036	36	Kato (deformation capacity) si7		301.34	11.59	600	471.861	34.1859	1.99111	26	1991	1716.56
7946.1				0.97489	36	Kato (deformation capacity) si7		298.48	5.74	600	400.248	79.202	2.01018	52	20462	20232.6
8397.36				0.927111	36	Kato (deformation capacity) si7		298.35	7.65	600	384.552	79.202	2.01106	39	5130.63	5351.69
9397.98				0.909976	36	Kato (deformation capacity) si7		297	11.88	600	348.255	79.202	2.0202	25	981.23	954.346
1068				0.925889	37	Lu et al. (fiber) SI6		129	3	387	306	45.5131	3	43	123351	121503
1280				0.950273	37	Lu et al. (fiber) SI6		131	4	393	306	45.5131	3	32.75	1777.6	1688.59
1454				0.955942	37	Lu et al. (fiber) SI6		133	5	399	306	45.5131	3	26.6	104200	102953
1095				0.893804	37	Lu et al. (fiber) SI6		129	3	387	306	52.281	3	43	828.945	758.536
1320				0.92556	37	Lu et al. (fiber) SI6		131	4	393	306	52.281	3	32.75	2030.67	2145.49
1548				0.962862	37	Lu et al. (fiber) SI6		133	5	399	306	52.281	3	26.6	2264	2106.36
1266				0.967453	37	Lu et al. (fiber) SI6		129	3	387	306	60.6526	3	43	6860	6334.16
1469				0.972779	37	Lu et al. (fiber) SI6		131	4	393	306	60.6526	3	32.75	14406	13777.4
1659				0.971726	37	Lu et al. (fiber) SI6		133	5	399	306	60.6526	3	26.6	1067	1096.54
1118				0.950389	37	Lu et al. (fiber) SI6		129	3	387	306	47.9479	3	43	1491	1331.31
1093				0.929137	37	Lu et al. (fiber) SI6		129	3	387	306	47.0102	3	43	1147	1175.52
1162				0.987793	37	Lu et al. (fiber) SI6		129	3	387	306	50.2989	3	43	1239	1122.92
1403				1.003	37	Lu et al. (fiber) SI6		131	4	393	306	47.9479	3	32.75	1095	1142.29
1360				0.9883	37	Lu et al. (fiber) SI6		131	4	393	306	47.0102	3	32.75	1140	1152.49
1459				1.04304	37	Lu et al. (fiber) SI6		131	4	393	306	50.2989	3	32.75	3011	2967.83
1518				0.977546	37	Lu et al. (fiber) SI6		133	5	399	306	47.9479	3	26.6	9607	9964.44
1470				0.946635	37	Lu et al. (fiber) SI6		133	5	399	306	47.0102	3	26.6	7229.97	7734.8
1569				0.994726	37	Lu et al. (fiber) SI6		133	5	399	306	50.2989	3	26.6	354.5	298.292
1147				0.913769	37	Lu et al. (fiber) SI6		129	3	387	306	55.2182	3	43	1491	1273.5
1128				0.898632	37	Lu et al. (fiber) SI6		129	3	387	306	53.7005	3	43	5050	5163.42
1192				0.949619	37	Lu et al. (fiber) SI6		129	3	387	306	57.3107	3	43	6339	5424.05
1430				0.98032	37	Lu et al. (fiber) SI6		131	4	393	306	55.2182	3	32.75	1470	1439.09
1389				0.952213	37	Lu et al. (fiber) SI6		131	4	393	306	53.7005	3	32.75	1417.2	1569.59
1452				0.995402	37	Lu et al. (fiber) SI6		131	4	393	306	57.3107	3	32.75	2008.69	1854.7
1609				0.979046	37	Lu et al. (fiber) SI6		133	5	399	306	55.2182	3	26.6	3178.44	2985.56
1581				0.962008	37	Lu et al. (fiber) SI6		133	5	399	306	53.7005	3	26.6	1805	1982.76
1661				0.999444	37	Lu et al. (fiber) SI6		133	5	399	306	57.3107	3	26.6	1059.48	868.023
1301				0.961844	37	Lu et al. (fiber) SI6		129	3	387	306	65.3568	3	43	3055	3220.77
1287				0.951493	37	Lu et al. (fiber) SI6		129	3	387	306	62.4732	3	43	9835	10826.3
1356				1.00251	37	Lu et al. (fiber) SI6		129	3	387	306	67.092	3	43	2249.6	2249.78
1496				0.958381	37	Lu et al. (fiber) SI6		131	4	393	306	65.3568	3	32.75	1389	1336.07
1482				0.949412	37	Lu et al. (fiber) SI6		131	4	393	306	62.4732	3	32.75	427	389.073
1542				0.987849	37	Lu et al. (fiber) SI6		131	4	393	306	67.092	3	32.75	1074.19	868.023
1712				0.973164	37	Lu et al. (fiber) SI6		133	5	399	306	65.3568	3	26.6	4979.7	4905.01
1673				0.950995	37	Lu et al. (fiber) SI6		133	5	399	306	62.4732	3	26.6	2021.7	2433.38
1774				1.00296	37	Lu et al. (fiber) SI6		133	5	399	306	67.092	3	26.6	4871	4540.39
312				0.919889	38	Han et al. (self, hollow)si12		60	1.87	180	282	75.6266	3	32.0856	6860	6334.16
320				0.943476	38	Han et al. (self, hollow)si12		60	1.87	180	282	75.6266	3	32.0856	1170	1128.37
822				1.0301	38	Han et al. (self, hollow)si12		100	1.87	300	282	75.6266	3	53.4759	1842	1726.01
845				1.05892	38	Han et al. (self, hollow)si12		100	1.87	300	282	75.6266	3	53.4759	3217.68	2985.56
1701				1.04646	38	Han et al. (self, hollow)si12		150	1.87	450	282	75.6266	3	80.2139	862	859.145
1670				1.02739	38	Han et al. (self, hollow)si12		150	1.87	450	282	75.6266	3	80.2139	1182	1450.81
2783				1.01504	38	Han et al. (self, hollow)si12		200	1.87	600	282	75.6266	3	106.952	5915.43	7317.67
2824				1.02999	38	Han et al. (self, hollow)si12		200	1.87	600	282	75.6266	3	106.952	2375.7	2670.87
3950				0.949988	38	Han et al. (self, hollow)si12		250	1.87	750	282	75.6266	3	133.69	3350	3071.69
4102				0.986545	38	Han et al. (self, hollow)si12		250	1.87	750	282	75.6266	3	133.69	6380	6334.16
427				1.02593	38	Han et al. (self, hollow)si12		60	2	180	404	75.6266	3	30	1038	1100.01
415				1.00073	38	Han et al. (self, hollow)si12		60	2	180	404	75.6266	3	30	1970	1877.77
930				1.00251	38	Han et al. (self, hollow)si12		100	2	300	404	75.6266	3	50	1873	1833.77
920				1.00168	38	Han et al. (self, hollow)si12		100	2	300	404	75.6266	3	50	3058	3145.25
1870				1.03315	38	Han et al. (self, hollow)si12		150	2	450	404	75.6266	3	75	104675	105092
1743				0.986669	38	Han et al. (self, hollow)si12		150	2	450	404	75.6266	3	75	1642	1510.68
3020				1.00902	38	Han et al. (self, hollow)si12		200	2	600	404	75.6266	3	100	1814.85	1727.45
3011				1.00601	38	Han et al. (self, hollow)si12		200	2	600	404	75.6266	3	100	4871	4540.39
4442				1.00072	38	Han et al. (self, hollow)si12		250	2	750	404	75.6266	3	125	6150	5780.56
4550				1.02505	38	Han et al. (self, hollow)si12		250	2	750	404	75.6266	3	125	4338	3936.84
432				1.01675	38	Han et al. (self, hollow)si12		60	2	180	404	80.3158	3	30	1663	1721.22
437				1.02852	38	Han et al. (self, hollow)si12		60	2	180	404	80.3158	3	30	4300	3674.4
1980				1.05586	38	Han et al. (self, hollow)si12		150	2	450	404	80.3158	3	75	4516	4077.97
1910				1.01853	38	Han et al. (self, hollow)si12		150	2	450	404	80.3158	3	75	1912.95	1940.67
4720				1.01319	38	Han et al. (self, hollow)si12		250	2	750	404	80.3158	3	125	6870	8031.58
4800				1.03036	38	Han et al. (self, hollow)si12		250	2	750	404	80.3158	3	125	1304.73	1224.21
1704.26					1			114	6	400	370	78.6687	3.50877	19	2076.04	1908.14
1735.46								114	6	400	370	82.4366	3.50877	19	424.5	373.067
2008.69								114	8	400	368	78.6687	3.50877	14.25	640	654.092
1996.84								114	8	400	368	82.4366	3.50877	14.25	1413.9	1260.04
424.5					2			76	3	228	255	29.9609	3	25.3333	93089.1	92634.9
394								76	3	228	255	29.9609	3	25.3333	2131.7	2145.54
522								89	3	267	255	29.9609	3	29.6667	2195.32	2387.04
516								89	3	267	255	29.9609	3	29.6667	1704.26	1627.44
592								100	3	300	255	29.9609	3	33.3333	1295.06	1319.5
590								100	3	300	255	29.9609	3	33.3333	5827.14	6360.91
354.5					5			76	2	228	255	29.9609	3	38	920	890.574
342.5								76	2	304	255	29.9609	4	38	18000	17944.5
424.5								76	3	228	255	29.9609	3	25.3333	2713	2743.98
394								76	3	304	255	29.9609	4	25.3333	113527	112738
2629.6					6			180	4	540	340	45.1393	3	45	4917.2	4416.17
2440.4								180	4	540	340	45.1393	3	45	4964	5786.04
4338					8			240	3.05	720	571.2	49.8195	3	78.6885	4020	3811.84
4357								240	3.04	720	648.9	49.8195	3	78.9474	5241	5107.82
4425								240	3.05	720	571.2	49.8195	3	78.6885	15239	15625.3
4438								240	3.04	720	648.9	49.8195	3	78.9474	424.5	373.067
4100					11	31		219	7.06	659	429	54.5179	3.00913	31.0198	1613	1703.29
5050						31		219	7.06	659	429	72.5481	3.00913	31.0198	752	781.161
4200						55		273	5	816	312	45.1237	2.98901	54.6	9163	9990.28
5050						55		273	5	816	312	54.5179	2.98901	54.6	1077.5	1047.65
6150						55		273	5	816	312	72.5481	2.98901	54.6	2308.8	2218.04
4020						78		273	3.5	813	305	45.1237	2.97802	78	2100	2059.72
4500						78		273	3.5	813	305	54.5179	2.97802	78	1891	1833.77
5450						78		273	3.5	818	305	72.5481	2.99634	78	3070	2856.44
5300						93		325	3.57	971	329	45.1237	2.98769	91.0364	1581	1513.63
6050						93		325	3.57	971	329	54.5179	2.98769	91.0364	5502	4975.36
6750						115		376	3.28	1125	305	45.1237	2.99202	114.634	1980	1857.7
1510					12			141.42	2.35	525	734	39.1795	3.71235	60.1787	351	337.609
1570								141.44	2.22	525	734	39.1795	3.71182	63.7117	2015.5	1908.55
1610								140.84	2.37	525	734	39.1795	3.72763	59.4262	1420	1237.34
2150								151.05	2.98	562.5	691	39.1795	3.72393	50.6879	2030.67	1521.42
2050								150.62	3.04	562.5	691	39.1795	3.73456	49.5461	1024	859.534
1970								151.5	2.98	563	691	39.1795	3.71617	50.8389	1678	1523.87
2290								182.5	2.27	675	734	39.1795	3.69863	80.3965	2440.4	2129.36
2300								181.8	2.17	675	734	39.1795	3.71287	83.7788	1167.39	1025.13
2400								181.15	2.27	675	734	39.1795	3.72619	79.8018	1510	1534
3250								220	2.13	825	734	39.1795	3.75	103.286	3260	3309.86
3070								221.5	2.17	825	734	39.1795	3.7246	102.074	1395	1237.34
2950								220.97	2.13	825	734	39.1795	3.73354	103.742	59361	63816.9
4300								261.7	2.13	975	734	39.1795	3.72564	122.864	2115	1864.45
4080								261.9	2.11	975	734	39.1795	3.72279	124.123	1118.34	868.023
4150								262	2.16	975	734	39.1795	3.72137	121.296	13776	14240.9
6816					15			280	8	1000	495	38	3.57143	35	1360	1261.09
9648								280	8	1000	495	82	3.57143	35	4080	3664.81
11868								280	8	1000	495	117	3.57143	35	100223	98358.5
1750					18			180	3	540	320.5	36.9127	3	60	820	745.371
1180								140	3	540	294.5	36.9127	3.85714	46.6667	2302.8	2318.77
4195					19			276	5.14	689	275	45.9061	2.49638	53.6965	4992.1	4799.69
4195								275.5	5.09	689	275	45.9061	2.50091	54.1257	3983	3721.23
15576								550	9.86	1376	265	45.9061	2.50182	55.7809	3277	3907.45
39546								879.5	15.55	2198	260	45.9061	2.49915	56.5595	1112.06	1305.47
3956								275	4.18	689	281	45.9061	2.50545	65.7895	2340	2139.65
3956								275	4.14	688	281	45.9061	2.50182	66.4251	2290	2182.21
14037								551.3	7.86	1376	263	45.9061	2.49592	70.1399	627.84	597.991
59361								1100.4	16.48	2748	267	45.9061	2.49727	66.7718	9996	9990.28
3983					22			327	2	750	280	34.5685	2.29358	163.5	4550	4449.97
690.5					24			112	3	342	288.53	19.2009	3.05357	37.3333	1638.27	1412.5
594					29			88.7	3.98	265	392.2	22.7	2.9876	22.2864	1255.68	1084.94
1805								168.8	5.01	500	411.3	22.7	2.96209	33.6926	948	911.292
2034								168.7	7.96	500	330	22.7	2.96384	21.1935	1448	1558.32
1420					31			133	4.75	400	338	24.9362	3.00752	28	671.004	526.763
1380								133	4.75	400	338	24.9362	3.00752	28	63098	63640.3
1395								133	4.75	400	338	24.9362	3.00752	28	2446	2535.46
390					34			60.3	4.5	200	225	47.05	3.31675	13.4	2783	2739.73
395								60.3	4.5	200	225	47.05	3.31675	13.4	1050.7	1038.02
97758.9					37	FUCFST-1		800	20	2000	435	150	2.5	40	2117	1981.17
104467						FUCFST-2		800	20	2000	535	150	2.5	40	10045	9964.44
110960						FUCFST-3		800	20	2000	635	150	2.5	40	2406.6	2337.92
117093						FUCFST-4		800	20	2000	735	150	2.5	40	1743	1781.63
85665.4						FUCFST-5		800	20	2000	535	110	2.5	40	1250	1261.95
94037.9						FUCFST-6		800	20	2000	535	130	2.5	40	745.56	862.465
113527						FUCFST-7		800	20	2000	535	170	2.5	40	1609	1530.57
123351						FUCFST-8		800	20	2000	535	190	2.5	40	1314.54	1224.21
89551.5						FUCFST-9		800	8	2000	535	150	2.5	100	1852	1628.9
93089.1						FUCFST-10		800	12	2000	535	150	2.5	66.6667	342.5	285.714
97551.8						FUCFST-11		800	14	2000	535	150	2.5	57.1429	1080.08	961.147
100223						FUCFST-12		800	16	2000	535	150	2.5	50	1325.57	1056.44
100661						FUCFST-13		800	18	2000	535	150	2.5	44.4444	1578	1288.32
63098						FUCFST-14		600	20	1500	535	150	2.5	30	1638.27	1412.5
81798.6						FUCFST-15		700	20	1750	535	150	2.5	35	4102	4164.61
129354						FUCFST-16		900	20	2250	535	150	2.5	45	1053.9	1030.57
155156						FUCFST-17		1000	20	2500	535	150	2.5	50	816	788.931
104834						FUCFST-18		800	20	1600	535	150	2	40	1781	1821.65
104675						FUCFST-19		800	20	1800	535	150	2.25	40	1905.1	1940.67
104200						FUCFST-20		800	20	2200	535	150	2.75	40	3398	3244.76
103848						FUCFST-21		800	20	2400	535	150	3	40	10045	9964.44
354.5					40			76	2	228	255	29.9609	3	38	1125	1128.37
326								76	2	304	255	29.9609	4	38	1459	1297.92
424.5								76	3	228	255	29.9609	3	25.3333	1659	1591.29
394								76	3	304	255	29.9609	4	25.3333	1130.38	1061.24
2374					41			189.2	5.11	567.6	346.9	38	3	37.0254	1818.62	1564.84
3168								189.6	5.09	568.8	464	38	3	37.2495	1359	1453.02
2330.8					42			159	4.64	477	397.2	46.6887	3	34.2672	1377	1306.65
2247.6								159	4.64	477	397.2	46.6887	3	34.2672	6816	6582.81
662					44			90	3	300	381	36.1312	3.33333	30	1872	1726.01
925.2								90	4.5	300	357	36.1312	3.33333	20	1356	1310.28
1510.39					45			159	4.5	447	317.6	31.4	2.81132	35.3333	389.457	350.752
1607.33								159	4.5	447	317.6	31.4	2.81132	35.3333	3956	4063.7
2137.9								159	6	447	325.4	31.4	2.81132	26.5	2550.3	2539.85
2076.04								159	6	447	325.4	31.4	2.81132	26.5	1067.57	1098.67
1750					46			180	3	540	320.5	36.9127	3	60	2300	2196.02
1180								140	3	540	294.5	36.9127	3.85714	46.6667	4195	4341.66
1413.9					50			165	2.3	500	332.47	34.2	3.0303	71.7391	1697.13	1465.94
1396.5								165	2.3	500	332.47	34.2	3.0303	71.7391	766	745.371
1672.9								165	3	500	377.06	34.2	3.0303	55	1162.48	1049.46
1642								165	3	500	377.06	34.2	3.0303	55	4800	4668.4
1732								165	3.5	500	361.34	34.2	3.0303	47.1429	5047	4806.64
1757								165	3.5	500	361.34	34.2	3.0303	47.1429	1469	1414.2
1919.6								165	4	500	386.04	34.2	3.0303	41.25	2085.8	1958.14
1941.5								165	4	500	386.04	34.2	3.0303	41.25	1976.71	1521.42
2015.5								165	4.5	500	385.85	34.2	3.0303	36.6667	4300	3564.42
2068.4								165	4.5	500	385.85	34.2	3.0303	36.6667	3956	4076.01
1140					51			140	4	420	310	27.3075	3	35	5354	5272.33
1850					56			108	6	324	343.5	101.133	3	18	1287	1186.37
1950								108	6	324	343.5	111.117	3	18	434.591	372.49
2120								108	6	324	343.5	117.173	3	18	2633	2637.43
2340								108	10	324	384.8	101.133	3	10.8	326	285.714
2300								108	10	324	384.8	111.117	3	10.8	2204.1	2152.52
2460								108	10	324	384.8	117.173	3	10.8	29050	29574.6
1793.9					60			159	4	636	466.5	25.1234	4	39.75	2295	2380.7
1768					62			114	6	400	406	65.7152	3.50877	19	1438.4	1346.86
2115								114	8	400	400	65.7152	3.50877	14.25	320	323.553
1815								114	6	400	406	69.1782	3.50877	19	1303	1179.67
1943								114	8	400	400	69.1782	3.50877	14.25	437	399.953
1727					66			165	4.25	495	351	33.9435	3	38.8235	800	709.225
1632								165	4.25	495	351	33.9435	3	38.8235	14037	15698.2
1873								165	4.25	495	351	38.8668	3	38.8235	15576	16872.2
1891								165	4.25	495	351	38.8668	3	38.8235	907.5	803.564
2210								165	4.25	495	351	49.4281	3	38.8235	1287	1257.79
2196								165	4.25	495	351	49.4281	3	38.8235	1735.46	1656
1120.2					67			102	3.4	200	311	71.8	1.96078	30	768.123	769.292
1084.9								102	3.4	400	311	71.8	3.92157	30	1301	1290.55
1121.75					72			114	4.5	342	335.04	41.67	3	25.3333	4195	4370.82
1387.75								114	4.5	342	335.04	64.31	3	25.3333	1085	1128.37
1401.42								133	4.5	399	335.04	41.67	3	29.5556	1966.11	1735.07
1677.61								133	4.5	399	335.04	64.31	3	29.5556	2340	2220.99
1795.7								133	6	399	381.79	41.67	3	22.1667	1403	1271.59
2005.17								133	6	399	381.79	64.31	3	22.1667	1695	1698.76
983					73			114	2.5	200	365	46.8	1.75439	45.6	1823	1726.01
1265.62								114	2.5	200	365	65.7	1.75439	45.6	1308	1429.12
2195.32					75			203	4	609	325.7	40.4	3	50.75	2312.4	2226.66
1322					80			140	3	600	300	36.7	4.28571	46.6667	2068	1981.17
1390								140	6	600	300	36.7	4.28571	23.3333	3950	4164.61
1852								180	3	600	320	36.7	3.33333	60	4312	4077.97
1918								180	6	600	320	36.7	3.33333	30	14161	13777.4
1303					81			150	3.55	450	326	24.5386	3	42.2535	1608.84	1690.42
1375								150	3.55	450	326	30.8782	3	42.2535	660.213	731.496
1106.5					84			114	3.01	280	301.4	48.2853	2.45614	37.8738	4984.9	4827.85
1265.9								114	4.03	280	330.74	48.2853	2.45614	28.2878	1785.42	1665.02
345					86			87.1	1.9	252.59	255	26	2.9	45.8421	1162	1119.88
351								87.1	1.9	252.59	255	26	2.9	45.8421	3020	3165.57
325								87.1	1.9	348.4	255	26	4	45.8421	2256	2286.36
340								87.1	1.9	348.4	255	26	4	45.8421	1128	1158.34
1265.1					87			165	2	330	242	28.7511	2	82.5	2854.71	2543.31
1364.7								165	3	330	242	28.7511	2	55	1180	1039.77
1438.4								165	4	330	242	28.7511	2	41.25	1463.46	1343.12
977.24					92			114	4	280	330.74	29.2272	2.45614	28.5	830.907	760.692
981.39								114	4	280	330.74	35.9202	2.45614	28.5	394.362	350.752
1130.38								114	4	280	330.74	42.6829	2.45614	28.5	1989.86	1878.92
2645					95			250	4	800	276	25.5133	3.2	62.5	3855.33	4356.94
3611								300	4	800	276	25.5133	2.66667	75	238.383	203.542
