# Supplementary material for: Prediction of the axial compression capacity of stub CFST columns using machine learning techniques
Source: Sci Rep. 2024 Feb 5;14:2885. doi: 10.1038/s41598-024-53352-1 (PMC10838919; doi:10.1038/s41598-024-53352-1)
Supplement: Supplementary file 1 — Supplementary Information. [file 41598_2024_53352_MOESM1_ESM.zip › supplementary data/excels results of 8 ML models vs EC4 - AISC360/EC4_DS.xlsx]

## Sheet: Sheet1
P	FE	nam	L	Do	to	Di	ti	fyo	fyi	fc	Do/to	Di/ti	L/Do	REF_N	P_exp	P_pred
348	1.07568	A2-1	229	75.4	1.29	62.7	1.23	486	470	58.6	58.4496	50.9756	3.03714	[7]	898	782.114
348	1.12288	A2-2	229	75.2	1.19	62.4	1.2	486	470	58.6	63.1933	52	3.04521	[7]	378	345.997
395	1.08244	A3-1	229	76.3	1.78	62	1	486	470	58.6	42.8652	62	3.00131	[4]	2736	2967.54
395	1.07736	A3-2	229	76.3	1.74	62	0.94	512	470	58.6	43.8506	65.9574	3.00131	[4]	681	493.263
386	1.06076	B2-1	229	81.5	1.11	62.7	1.14	524	470	58.6	73.4234	55	2.80982	[8]	3242	2319.2
395	1.0693	B2-2	229	81.5	1.14	62.2	1.13	524	470	58.6	71.4912	55.0442	2.80982	[8]	2174	2228.73
378	1.06125	Cl–1	229	87.4	0.99	61.8	0.87	428	452	58.6	88.2828	71.0345	2.62014	[11]	2750	2346.7
385	1.09489	Cl-2	229	87.3	0.94	61.6	0.88	428	452	58.6	92.8723	70	2.62314	[11]	1845	1652.47
283	0.969186	D1-1	229	99.7	0.59	80.3	0.55	409	474	58.6	168.983	146	2.29689	[11]	380	361.019
380	1.05842	D4-1	229	99.9	0.7	74	0.62	409	512	58.6	142.714	119.355	2.29229	[11]	334.39	222.613
443	1.07843	D5-1	229	99.8	0.66	61.4	0.55	409	432	58.6	151.212	111.636	2.29459	[11]	324.74	223.496
644	1.15361	D6-1	229	101.7	1.61	61.5	0.56	409	432	58.6	63.1677	109.821	2.25172	[11]	2626	2021.75
477	1.06325	E2-1	229	101.4	1.56	63.4	1.15	255	216	58.6	65	55.1304	2.25838	[11]	478	349.964
417	1.09003	E3-1	229	101.5	1.65	76.1	1.19	255	235	58.6	61.5152	63.9496	2.25616	[11]	2446	2440.26
598	0.983073	E4-I	229	114.3	1.64	63.5	1.12	262	216	58.6	69.6951	56.6964	2.0035	[11]	589	550.447
551	1.03722	ES-I	229	114.3	1.64	76.1	1.14	262	235	58.6	69.6951	66.7544	2.0035	[11]	2894	2151.9
524	1.0836	E6-I	229	114.3	1.64	88.9	1.56	262	286	58.6	69.6951	56.9872	2.0035	[11]	2950	2304.89
283	1.0299	A1-1	229	74.8	1.03	62	1	486	470	58.6	72.6214	62	3.0615	[11]	551	508.44
285	1.08481	A1-2	229	74.7	0.97	62	0.94	486	470	58.6	77.0103	65.9574	3.0656	[11]	2183	1910.89
330	1.01593	B1-1	229	81	0.9	62	1	524	470	58.6	90	62	2.82716	[11]	357	317.147
335	1.06017	B1-2	229	81	0.87	62	0.94	524	470	58.6	93.1034	65.9574	2.82716	[11]	1943	1466.37
432	1.09577	C2-1	229	87.9	1.26	61.4	0.89	428	452	58.6	69.7619	68.9888	2.60523	[11]	330	312.857
408	1.05216	C2-2	229	87.9	1.17	61.2	0.85	444	452	58.6	75.1282	72	2.60523	[11]	2543	1929.98
299	1.13739	D2-1	229	99.9	0.69	86.8	0.61	409	444	58.6	144.783	142.295	2.29229	[11]	968.2	714.838
357	1.1162	D3-1	229	99.9	0.71	80.5	0.67	409	474	58.6	140.704	120.149	2.29229	[11]	2611	2007.99
357	1.0756	E1-1	229	88.8	1.55	63.5	1.16	286	216	58.6	57.2903	54.7414	2.57883	[11]	3082	2342.68
1790	0.932119	cc2a	540	180	3	48	3	275.9	396.1	47.4	60	16	3	Tao et al. si 20	1334.3	1040.12
1791	0.932639	cc2b	540	180	3	48	3	275.9	396.1	47.4	60	16	3	Tao et al. si 20	443	415.602
1648	0.958636	cc3a	540	180	3	88	3	275.9	370.2	47.4	60	29.3333	3	Tao et al. si 20	1435	1247.24
1650	0.959799	cc3b	540	180	3	88	3	275.9	370.2	47.4	60	29.3333	3	Tao et al. si 20	1332	1123.2
1435	1.09349	cc4a	540	180	3	140	3	275.9	342	47.4	60	46.6667	3	Tao et al. si 20	3182	2294.5
1358	1.03481	cc4b	540	180	3	140	3	275.9	342	47.4	60	46.6667	3	Tao et al. si 20	547.53	335.097
904	1.01091	cc5a	342	114	3	58	3	294.5	374.5	47.4	38	19.3333	3	Tao et al. si 20	1750	1394.86
898	1.0042	cc5b	342	114	3	58	3	294.5	374.5	47.4	38	19.3333	3	Tao et al. si 20	357	311.199
2421	0.917005	cc6a	720	240	3	114	3	275.9	294.5	47.4	80	38	3	Tao et al. si 20	590.97	411.36
2460	0.931777	cc6b	720	240	3	114	3	275.9	294.5	47.4	80	38	3	Tao et al. si 20	285	248.761
3331	0.926513	cc7a	900	300	3	165	3	275.9	320.5	47.4	100	55	3	Tao et al. si 20	734.6	678.258
3266	0.908433	cc7b	900	300	3	165	3	275.9	320.5	47.4	100	55	3	Tao et al. si 20	1347	1058.33
1665	0.960018	O1I1	400	114.3	6	48.3	2.9	454	425	63.4	19.05	16.6552	3.49956	O1I1	879	812.242
1441	0.968495	O2I1	400	114.3	4.8	48.3	2.9	416	425	63.4	23.8125	16.6552	3.49956	O1I1	1328	1517.3
1243	0.909258	O3I1	400	114.3	3.6	48.3	2.9	453	425	63.4	31.75	16.6552	3.49956	O1I1	3082	2353.22
1145	0.905795	O4I1	400	114.3	3.2	48.3	2.9	430	425	63.4	35.7188	16.6552	3.49956	O1I1	1626	1207.07
1629	0.815579	O5I2	400	165.1	3.5	101.6	3.3	433	394	63.4	47.1714	30.7879	2.42277	O1I1	2735	2175.21
1613	0.892991	O6I2	500	165.1	3	101.6	3.2	395	394	63.4	55.0333	31.75	3.02847	O1I1	2203	1909.67
1487	0.904592	O7I2	500	163.8	2.35	101.6	3.2	395	394	63.4	69.7021	31.75	3.0525	O1I1	524	462.793
1328	0.855709	O8I2	500	163	1.95	101.6	3.2	395	394	63.4	83.5897	31.75	3.06748	O1I1	2911	2856.72
1236	0.828016	O9I2	500	162.5	1.7	101.6	3.2	395	394	63.4	95.5882	31.75	3.07692	O1I1	879.1	707.611
1418	0.824995	C1C7	400	114.5	5.9	48.4	2.8	454	425	63.4	19.4068	17.2857	3.49345	O1I1	2060	1771.65
1390	0.943302	C2C7	400	114.6	4.7	48.4	2.8	416	425	63.4	24.383	17.2857	3.4904	O1I1	1665	1391.04
1191	0.885032	C3C7	400	114.4	3.5	48.4	2.8	453	425	63.4	32.6857	17.2857	3.4965	O1I1	773.97	548.176
1100	0.898794	C4C7	400	114.2	3	48.4	2.8	430	425	63.4	38.0667	17.2857	3.50263	O1I1	3286	2344.5
1700	0.855322	C5C8	400	165.1	3.5	101.8	3.1	433	410	63.4	47.1714	32.8387	2.42277	O1I1	367.99	258.016
540	0.961453	2	400	160	1	75	1	220	220	23.6	160	75	2.5	2	2413	2159.57
728	1.02569	5	400	160	1.5	75	1.5	255	255	23.6	106.667	50	2.5	2	2311	2020.96
589	1.02946	6	400	160	1.5	112	1.5	255	255	23.6	106.667	74.6667	2.5	2	470	298.83
879	0.949912	8	400	160	2.1	75	2.1	300	300	23.6	76.1905	35.7143	2.5	2	601	467.46
703	0.886982	9	400	160	2.1	112	2.1	300	300	23.6	76.1905	53.3333	2.5	2	2724	1992.43
1990	0.958009	CC3 240-120	720	240	3	120	3	280	280	29	80	40	3	CC3 240-120	2406	1851.31
2207	0.962633	CC3 240-80	720	240	3	80	3	280	280	29	80	26.6667	3	CC3 240-120	1354	1130.01
2517	1.04006	CC4 240-120	720	240	4	120	4	280	280	29	60	30	3	CC3 240-120	3232	2284.61
2735	1.04601	CC4 240-80	720	240	4	80	4	280	280	29	60	20	3	CC3 240-120	810	841.532
635	1.19257	c10-375	450	158	0.9	38	0.9	221	221	18.7	175.556	42.2222	2.8481	c10-375	520	407.792
540	1.16236	c10-750	450	159	0.9	76	0.9	221	221	18.7	176.667	84.4444	2.83019	c10-375	1625	1537.85
378.3	1.06414	c10-1125	450	159	0.9	114	0.9	221	221	18.7	176.667	126.667	2.83019	c10-375	1223.7	991.313
851.6	1.11183	c16-375	450	158	1.5	39	1.5	308	308	18.7	105.333	26	2.8481	c10-375	7242	6496.7
728.1	1.04961	c16-750	450	158	1.5	77	1.5	308	308	18.7	105.333	51.3333	2.8481	c10-375	703.6	641.22
589	1.00609	c16-1125	450	158	1.5	114	1.5	308	308	18.7	105.333	76	2.8481	c10-375	1852.2	1494.1
968.2	1.08883	c23-375	450	158	2.14	40	2.14	286	286	18.7	73.8318	18.6916	2.8481	c10-375	7159	6496.7
879.1	1.06989	c23-750	450	158	2.14	77	2.14	286	286	18.7	73.8318	35.9813	2.8481	c10-375	2025	1729.85
703.6	1.00113	c23-1125	450	157	2.14	115	2.14	286	286	18.7	73.3645	53.7383	2.86624	c10-375	3304	3339.08
5499	1.07677	C1-1	1050	350	3.82	231	2.92	439.3	396.5	44.4	91.623	79.1096	3	Li et al. si 17	2537	2183.79
5396	1.0566	C1-2	1050	350	3.82	231	2.92	439.3	396.5	44.4	91.623	79.1096	3	Li et al. si 17	2775	2405.36
879	0.99125	DSC1	117	139	2	75	3	250	250	46.7	69.5	25	0.841727	DSC1	930	847.635
930	1.04876	DSC2	234	139	2	75	3	250	250	46.7	69.5	25	1.68345	DSC1	1681.98	1355.4
807	0.910056	DSC3	351	139	2	75	3	250	250	46.7	69.5	25	2.52518	DSC1	1650	1579.9
810	0.911285	DSC4	468	139	2	75	3	250	250	46.7	69.5	25	3.36691	DSC1	2580	2564.42
877	0.986663	DSC5	585	139	2	75	3	250	250	46.7	69.5	25	4	DSC1	2107	2048.11
698	1.08714	Z-48-a	342	114	2	48	1.6	278.7	235	40.2	57	30	3	Z-48-a	634	510.962
660	1.02795	Z-48-b	342	114	2	48	1.6	278.7	235	40.2	57	30	3	Z-48-a	395	349.964
601	1.17613	Z-76-a	342	114	2	76	1.6	278.7	235	40.2	57	47.5	3	Z-48-a	703	731.168
578	1.13112	Z-76-b	342	114	2	76	1.6	278.7	235	40.2	57	47.5	3	Z-48-a	1752.59	1500.11
493	1.11315	Z-89-a	342	114	2	89	1.6	278.7	235	40.2	57	55.625	3	Z-48-a	1975.3	1818.02
520	1.17412	Z-89-b	342	114	2	89	1.6	278.7	235	40.2	57	55.625	3	Z-48-a	3182	2280.01
583	1.03647	101x1.6-50x1.6-D	300	101.8	1.7	49.6	1.53	353.3	376.5	40.1	59.8824	32.4183	2.94695	101x1.6-50x1.6-D	728.1	625.993
634	1.10232	101X1.6-50x3-D	300	101.8	1.7	50.9	3.07	353.3	228.9	40.1	59.8824	16.5798	2.94695	101x1.6-50x1.6-D	1667.7	1454.11
593	1.058	101X3-50x1.6-D	300	101.9	2.79	49.6	1.53	226	376.5	40.1	36.5233	32.4183	2.94406	101x1.6-50x1.6-D	899.21	844.661
681	1.18815	101X3-50x3-D	300	101.9	2.79	50.9	3.07	226	228.9	40.1	36.5233	16.5798	2.94406	101x1.6-50x1.6-D	1687.7	1479.11
804	1.05755	114X3-50X1.6-D	350	114.1	2.79	49.6	1.63	281.2	376.5	40.1	40.8961	30.4294	3.06748	101x1.6-50x1.6-D	2718	1996.33
902	1.17695	114X3-50X3-D	350	114.1	2.79	50.9	3.07	281.2	228.9	40.1	40.8961	16.5798	3.06748	101x1.6-50x1.6-D	1358	1247.24
1055	0.995337	152X1.6-50X1.6-D	450	152.6	1.6	49.6	1.53	314.5	376.5	40.1	95.375	32.4183	2.94889	101x1.6-50x1.6-D	477	426.924
997	0.933815	152X1.6-76X1.6-D	450	152.6	1.6	50.9	1.66	314.5	398.8	40.1	95.375	30.6627	2.94889	101x1.6-50x1.6-D	2460	2492.31
825	0.775702	152X1.6-101X1.6-D	450	152.6	1.6	49.6	1.7	314.5	353.3	40.1	95.375	29.1765	2.94889	101x1.6-50x1.6-D	1648	1579.9
882	0.830044	152X1.6-101X3-D	450	152.6	1.6	50.9	2.79	314.5	226	40.1	95.375	18.2437	2.94889	101x1.6-50x1.6-D	1629	1831.29
1569	1.00272	168X3-50X1.6-D	450	168.4	3.22	49.6	1.53	281.5	376.5	40.1	52.2981	32.4183	2.67221	101x1.6-50x1.6-D	2579	1973.82
1470	1.02061	168X3-76X1.6-D	450	168.4	3.22	76.2	1.66	281.5	398.9	40.1	52.2981	45.9036	2.67221	101x1.6-50x1.6-D	408	370.807
1464	1.04263	168X3-89X3-D	450	168.4	3.22	89.2	3.22	281.5	259.2	40.1	52.2981	27.7019	2.67221	101x1.6-50x1.6-D	1569	1296.64
1332	1.06186	168X3-101X1.6-D	450	168.4	3.22	101.8	1.7	281.5	353.3	40.1	52.2981	59.8824	2.67221	101x1.6-50x1.6-D	3322	3342.21
1354	1.07603	168X3-101X3-D	450	168.4	3.22	101.9	2.79	281.5	226	40.1	52.2981	36.5233	2.67221	101x1.6-50x1.6-D	1430	1038.91
1319	1.07861	168X3-114X3-D	450	168.4	3.22	114.1	2.79	281.5	281.2	40.1	52.2981	40.8961	2.67221	101x1.6-50x1.6-D	1700	1821.63
1653	0.892389	203X2-50X3-D	400	202.7	1.99	50.9	3.07	304	228.9	40.1	101.859	16.5798	1.97336	101x1.6-50x1.6-D	1464	1243.73
1658	0.9506	203X2-76X1.6-D	400	202.7	1.99	76.2	1.66	304	398.9	40.1	101.859	45.9036	1.97336	101x1.6-50x1.6-D	1823.35	1481.61
1625	1.02376	203X2-101X3-D	400	202.7	1.99	101.9	2.79	304	226	40.1	101.859	36.5233	1.97336	101x1.6-50x1.6-D	1232.4	977.986
1142	0.988308	203X2-152X1.6-D	400	202.7	1.99	152.6	1.6	304	314.5	40.1	101.859	95.375	1.97336	101x1.6-50x1.6-D	877	839.414
1410	1.03834	AC140X3-HC22X4-C40	350	140.2	2.92	22.1	4.09	300	794	40.5	48.0137	5.40342	2.49643	AC140X3-HC22X4-C40	1145	1077.62
1845	1.00656	AC140X3-HC22X4-C80	350	140.2	2.91	22.1	4.1	300	794	79.9	48.1787	5.39024	2.49643	AC140X3-HC22X4-C40	2500	2176.83
2321	1.02288	AC140X3-HC22X4-C120	350	140.2	2.89	22.1	4.08	300	794	115.6	48.5121	5.41667	2.49643	AC140X3-HC22X4-C40	2626	2011.25
1423	1.00335	AC140X3-HC32X6-C40	350	140.3	2.89	32	5.48	300	619	40.5	48.5467	5.83942	2.49465	AC140X3-HC22X4-C40	660	554.845
2012	1.07402	AC140X3-HC32X6-C80	350	140.2	2.92	31.9	5.27	300	619	79.9	48.0137	6.05313	2.49643	AC140X3-HC22X4-C40	2376	1864.49
2537	1.10031	AC140X3-HC32X6-C120	350	140.1	2.91	31.9	5.36	300	619	115.6	48.1443	5.95149	2.49822	AC140X3-HC22X4-C40	1790	1669.15
1626	1.1395	AC140X3-HC38X8-C40	350	140.1	2.91	38.1	7.63	300	433	40.5	48.1443	4.99345	2.49822	AC140X3-HC22X4-C40	453.96	304.249
2083	1.11535	AC140X3-HC38X8-C80	350	140.1	2.9	38	7.51	300	433	79.9	48.3103	5.05992	2.49822	AC140X3-HC22X4-C40	2950	2298.1
2500	1.09141	AC140X3-HC38X8-C120	350	140.2	2.9	37.9	7.39	300	433	115.6	48.3448	5.12855	2.49643	AC140X3-HC22X4-C40	2631	2420.87
2543	1.20545	AC140X3-HC55X11-C40	350	140.2	2.9	55.1	10.62	300	739	40.5	48.3448	5.18832	2.49643	AC140X3-HC22X4-C40	969.16	881.711
2775	1.11068	AC140X3-HC55X11-C80	350	140.1	2.9	55.2	10.76	300	739	79.9	48.3103	5.13011	2.49822	AC140X3-HC22X4-C40	348	301.908
2025	1.12908	AC140X3-HC89X4-C40	350	140.1	2.87	89	3.89	300	1029	40.5	48.8153	22.8792	2.49822	AC140X3-HC22X4-C40	395	330.615
2107	1.05946	AC140X3-HC89X4-C80	350	140.1	2.86	89.1	3.91	300	1029	79.9	48.986	22.7877	2.49822	AC140X3-HC22X4-C40	698	554.845
2195	1.00595	AC140X3-HC89X4-C120	350	140.2	2.88	89.1	3.91	300	1029	115.6	48.6806	22.7877	2.49643	AC140X3-HC22X4-C40	1236	1475.15
1750	1.04088	AC165X3-HC22X4-C40	413	165.3	2.94	22	4.14	276	794	40.5	56.2245	5.31401	2.49849	AC140X3-HC22X4-C40	1658	1657.83
2413	1.03626	AC165X3-HC22X4-C80	413	165.2	2.94	22.1	4.09	276	794	79.9	56.1905	5.40342	2.5	AC140X3-HC22X4-C40	2671	3042.58
2911	0.980003	AC165X3-HC22X4-C120	413	165.3	2.94	22.1	4.04	276	794	115.6	56.2245	5.4703	2.49849	AC140X3-HC22X4-C40	2718	2011.76
1943	1.11761	AC165X3-HC32X6-C40	413	165.3	2.93	31.9	5.35	276	619	40.5	56.4164	5.96262	2.49849	AC140X3-HC22X4-C40	1831	1675.51
1891	1.08543	AC165X3-HC32X6-C80	413	165.3	2.94	31.9	5.39	276	619	40.5	56.2245	5.91837	2.49849	AC140X3-HC22X4-C40	997	985.432
2550	1.07308	AC165X3-HC32X6-C120	413	165.3	2.94	31.8	5.25	276	619	79.9	56.2245	6.05714	2.49849	AC140X3-HC22X4-C40	593	479.135
2375	1.12481	AC165X3-HC89X4-C40	413	165.5	2.92	89	3.92	276	1029	40.5	56.6781	22.7041	2.49547	AC140X3-HC22X4-C40	2423	2436.7
2580	1.03994	AC165X3-HC89X4-C80	413	165.4	2.91	89.1	3.91	276	1029	79.9	56.8385	22.7877	2.49698	AC140X3-HC22X4-C40	1876	1673.94
2671	0.948386	AC165X3-HC89X4-C120	413	165.2	2.92	88.9	3.88	276	1029	115.6	56.5753	22.9124	2.5	AC140X3-HC22X4-C40	1319	1115.75
7242	0.986039	C1-1	1068	356	5.5	219	3.3	618	356	38.8	64.7273	66.3636	3	Li and Cai si 18	3331	3503.42
7159	0.974738	C1-2	1068	356	5.5	219	3.3	618	356	38.8	64.7273	66.3636	3	Li and Cai si 18	1068.06	1055.16
6917	0.839552	C2-1	1068	356	5.5	168	3.3	618	357	38.8	64.7273	50.9091	3	Li and Cai si 18	635	501.146
8516	1.03363	C2-2	1068	356	5.5	168	3.3	618	357	38.8	64.7273	50.9091	3	Li and Cai si 18	2494	1805.41
1421.54	0.983757	Set1-1-1-2	342.9	114.3	5.85	60.3	2.52	455	396	38.5	19.5385	23.9286	3	Ekmekyapar and Hasana si 19	1088.06	969.977
1574.26	0.998082	Set1-2-1-2	342.9	114.3	5.85	60.3	5.77	455	310	38.5	19.5385	10.4506	3	Ekmekyapar and Hasana si 19	644	515.656
734.6	0.946404	Set2-1-1-1	342.9	114.3	2.73	60.3	2.52	285	396	38.5	41.8681	23.9286	3	Ekmekyapar and Hasana si 19	591.13	423.246
913.7	1.0103	Set2-2-1-1	342.9	114.3	2.73	60.3	5.77	285	310	38.5	41.8681	10.4506	3	Ekmekyapar and Hasana si 19	1791	1669.15
1505.67	0.944275	set3-1-2-2	342.9	114.3	5.85	60.3	2.52	455	396	64.3	19.5385	23.9286	3	Ekmekyapar and Hasana si 19	1662.5	1312.53
1666.41	0.964606	set3-2-2-2	342.9	114.3	5.85	60.3	5.77	455	310	64.3	19.5385	10.4506	3	Ekmekyapar and Hasana si 19	386	345.743
899.21	0.975552	Set4-1-2-1	342.9	114.3	2.73	60.3	2.52	285	396	64.3	41.8681	23.9286	3	Ekmekyapar and Hasana si 19	2550	2214.5
1088.06	1.03907	Set4-2-2-1	342.9	114.3	2.73	60.3	5.77	285	310	64.3	41.8681	10.4506	3	Ekmekyapar and Hasana si 19	904	782.114
789.42	0.902751	1-1-1-1	342.9	114.3	2.74	60.3	2.52	355	396	41	41.7153	23.9286	3	Ekmekyapar et al. si 14	914.32	929.824
1681.98	1.00687	1-1-1-2	342.9	114.3	6.11	60.3	2.52	535	396	41	18.707	23.9286	3	Ekmekyapar et al. si 14	3110	3342.06
969.16	0.965604	1-2-1-1	342.9	114.3	2.74	60.3	5.77	355	310	41	41.7153	10.4506	3	Ekmekyapar et al. si 14	789.42	756.382
1823.35	1.0106	1-2-1-2	342.9	114.3	6.11	60.3	5.77	535	310	41	18.707	10.4506	3	Ekmekyapar et al. si 14	540	456.781
914.32	0.890632	1-1-2-1	342.9	114.3	2.74	60.3	2.52	355	396	67.9	41.7153	23.9286	3	Ekmekyapar et al. si 14	1666.41	1435.66
1752.59	0.95837	1-1-2-2	342.9	114.3	6.11	60.3	2.52	535	396	67.9	18.707	23.9286	3	Ekmekyapar et al. si 14	6917	7028.26
1068.06	0.9255	1-2-2-1	342.9	114.3	2.74	60.3	5.77	355	310	67.9	41.7153	10.4506	3	Ekmekyapar et al. si 14	1285.25	1291.23
1889.69	0.962416	1-2-2-2	342.9	114.3	6.11	60.3	5.77	535	310	67.9	18.707	10.4506	3	Ekmekyapar et al. si 14	3110	3121.49
2718	1.0272	Batch1-C4-36-0.18-5-1	571.8	190.6	5.15	34	3.08	346.9	348.2	37.4	37.0097	11.039	3	Batch1-C4-36-0.18-5-1	5499	4852.99
2724	1.02947	Batch1-C4-36– 0.18– 5-2	571.5	190.5	5.13	33.9	3.1	346.9	348.2	37.4	37.1345	10.9355	3	Batch1-C4-36-0.18-5-1	361.07	269.139
2718	1.05677	Batch1-C4-36– 0.31– 5-1	571.5	190.5	5.15	59.6	3.32	346.9	342.1	37.4	36.9903	17.9518	3	Batch1-C4-36-0.18-5-1	851.6	651.244
2482	0.965017	Batch1-C4-36– 0.31– 5-2	564.6	188.2	5.04	59.1	3.28	346.9	342.1	37.4	37.3413	18.0183	3	Batch1-C4-36-0.18-5-1	1487	1584.78
2626	1.10014	Batch1-C4-36– 0.53– 5-1	572.1	190.7	5.11	101.6	4.03	346.9	345.8	37.4	37.319	25.2109	3	Batch1-C4-36-0.18-5-1	2460	1818.16
2462	1.03144	Batch1-C4-36– 0.53– 5-2	567.6	189.2	5.08	101.2	4.05	346.9	345.8	37.4	37.2441	24.9877	3	Batch1-C4-36-0.18-5-1	1243	1143.42
3182	1.05156	Batch2-C9-36– 0.18– 5-1	566.7	188.9	5.09	33.7	3.09	464	348.2	37.4	37.112	10.9061	3	Batch1-C4-36-0.18-5-1	2375	2026.73
3232	1.06808	Batch2-C9-36– 0.18– 5-2	566.7	188.9	5.12	33.5	3.06	464	348.2	37.4	36.8945	10.9477	3	Batch1-C4-36-0.18-5-1	299	255.305
3286	1.08943	Batch2-C9-36– 0.53– 5-1	573	191	5.15	59.4	3.31	464	342.1	37.4	37.0874	17.9456	3	Batch1-C4-36-0.18-5-1	2666	2423.82
3242	1.07484	Batch2-C9-36– 0.53– 5-2	570.3	190.1	5.11	59.1	3.29	464	342.1	37.4	37.2016	17.9635	3	Batch1-C4-36-0.18-5-1	2732	2968.1
3082	1.09241	Batch3-C4-24– 0.31– 5-1	572.1	190.7	5.15	101.1	4.1	464	345.8	37.4	37.0291	24.6585	3	Batch1-C4-36-0.18-5-1	493	407.792
3192	1.1314	Batch3-C4-24– 0.31– 5-2	572.1	190.7	5.09	100.9	4.07	464	345.8	37.4	37.4656	24.7912	3	Batch1-C4-36-0.18-5-1	1441	1213.08
2460	1.0432	Batch3-C4-36– 0.31– 5-1	571.2	190.4	5.15	59.9	3.33	346.9	342.1	28.9	36.9709	17.988	3	Batch1-C4-36-0.18-5-1	11179	9748.2
2494	1.05762		570	190	5.11	59.1	3.31	346.9	342.1	28.9	37.182	17.855	3	Batch1-C4-36-0.18-5-1	1418	1378.64
2623	1.03528		567.3	189.1	5.1	59.4	3.35	346.9	342.1	37.4	37.0784	17.7313	3	Batch1-C4-36-0.18-5-1	1470	1248.23
2588	1.02146	Batch3-C4-36– 0.31– 5-2	570.3	190.1	5.07	59.7	3.35	346.9	342.1	37.4	37.4951	17.8209	3	Batch1-C4-36-0.18-5-1	11867	10014.1
2950	1.04055	Batch3-C4-48– 0.31– 5-1	569.7	189.9	5.12	58.9	3.31	346.9	342.1	50.7	37.0898	17.7946	3	Batch1-C4-36-0.18-5-1	2588	1995.88
3026	1.06736	Batch3-C4-48– 0.31– 5-2	565.8	188.6	5.08	58.9	3.33	346.9	342.1	50.7	37.126	17.6877	3	Batch1-C4-36-0.18-5-1	1613	1694.64
2376	1.02384	Batch4-C4-36– 0.31– 4-1	570.9	190.3	4.26	59.4	3.36	336.8	342.1	37.4	44.6714	17.6786	3	Batch1-C4-36-0.18-5-1	1889.69	1626.22
2406	1.03677	Batch4-C4-36– 0.31– 4-2	570.3	190.1	4.21	59.3	3.3	336.8	342.1	37.4	45.1544	17.9697	3	Batch1-C4-36-0.18-5-1	2894	2139.03
2611	1.02447	Batch4-C4-36– 0.31– 5-1	569.1	189.7	5.12	59.5	3.32	346.9	342.1	37.4	37.0508	17.9217	3	Batch1-C4-36-0.18-5-1	395	331.475
2579	1.01192	Batch4-C4-36– 0.31– 5-2	556.4	188.8	5.08	59.5	3.31	346.9	342.1	37.4	37.1654	17.9758	2.94703	Batch1-C4-36-0.18-5-1	2321	2142.02
2894	1.0334	Batch4-C4-36– 0.31– 6-1	567.3	189.1	6.77	59.7	3.34	327.3	342.1	37.4	27.9321	17.8743	3	Batch1-C4-36-0.18-5-1	728	656.432
2928	1.04554	Batch4-C4-36– 0.31– 6-2	565.8	188.6	6.73	59.8	3.33	327.3	342.1	37.4	28.0238	17.958	3	Batch1-C4-36-0.18-5-1	913.7	803.566
2060	0.96098	C4-46– 0.26– 3.7– 1	495.6	165.2	3.68	42.5	3.19	357.7	409.8	53.7	44.8913	13.3229	3	C4-	1439.42	1376.17
2003	0.93439	C4-46– 0.26– 3.7– 2	494.7	164.9	3.69	42.7	3.2	357.7	409.8	53.7	44.6883	13.3438	3	C4-	2971	2643.55
2423	0.893762	C4-83– 0.26– 3.7– 1	495	165	3.68	42.6	3.21	357.7	409.8	90.7	44.837	13.271	3	C4-	1607	1268.08
2446	0.902246	C4-83– 0.26– 3.7– 2	495.3	165.1	3.7	42.7	3.19	357.7	409.8	90.7	44.6216	13.3856	3	C4-	1191	1128.59
3068	0.867343	C4-130– 0.26– 3.7– 1	494.4	164.8	3.69	42.6	3.2	357.7	409.8	141	44.6612	13.3125	3	C4-	3026	2267.87
3110	0.879217	C4-130– 0.26– 3.7– 2	494.7	164.9	3.69	42.5	3.2	357.7	409.8	141	44.6883	13.2812	3	C4-	578	467.46
1831	0.950066	C4-46– 0.46– 3.7– 1	495	165	3.7	76	2.8	357.7	385.6	53.7	44.5946	27.1429	3	C4-	2421	2492.31
1876	0.973415	C4-46– 0.46– 3.7– 2	495	165	3.7	76.2	2.79	357.7	385.6	53.7	44.5946	27.3118	3	C4-	418.78	302.881
2174	0.903143	C4-83– 0.46– 3.7– 1	495.3	165.1	3.67	76.1	2.81	357.7	385.6	90.7	44.9864	27.0819	3	C4-	385	343.051
2202	0.914775	C4-83– 0.46– 3.7– 2	495.6	165.2	3.69	76.4	2.8	357.7	385.6	90.7	44.7696	27.2857	3	C4-	2003	1767.97
2732	0.878016	C4-130– 0.46– 3.7– 1	494.4	164.8	3.68	76.3	2.8	357.7	385.6	141	44.7826	27.25	3	C4-	2083	1713.85
2736	0.879302	C4-130– 0.46– 3.7– 2	494.1	164.7	3.71	76.1	2.78	357.7	385.6	141	44.3935	27.3741	3	C4-	825	978.109
2183	0.939031	C4-46– 0.46– 6.0– 1	495.9	165.3	5.96	76.1	2.79	347	385.6	53.7	27.7349	27.276	3	C4-	583	496.897
2203	0.947634	C4-46– 0.46– 6.0– 2	495	165	5.99	76.2	2.81	347	385.6	53.7	27.5459	27.1174	3	C4-	2376	1878.36
2666	0.956394	C4-83– 0.46– 6.0– 1	494.7	164.9	6.01	75.9	2.8	347	385.6	90.7	27.4376	27.1071	3	C4-	2837.7	2350.05
2631	0.943838	C4-83– 0.46– 6.0– 2	494.4	164.8	6	75.8	2.8	347	385.6	90.7	27.4667	27.0714	3	C4-	1055	974.759
3110	0.909463	C4-130– 0.46– 6.0– 1	494.7	164.9	6.01	76	2.81	347	385.6	141	27.4376	27.0463	3	C4-	283	292.495
3032	0.886653	C4-130– 0.46– 6.0– 2	494.4	164.8	6	76.1	2.78	347	385.6	141	27.4667	27.3741	3	C4-	417	361.558
2645	1.01205	C9-46– 0.46– 6.0– 1	495.6	165.2	5.95	76.1	2.79	428.6	385.6	53.7	27.7647	27.276	3	C4-	2517	2108.92
2601	0.995212	C9-46– 0.46– 6.0– 2	495	165	5.96	76	2.79	428.6	385.6	53.7	27.6846	27.2401	3	C4-	2718	2025.38
2971	0.963805	C9-83– 0.46– 6.0– 1	495	165	5.99	75.8	2.8	428.6	385.6	90.7	27.5459	27.0714	3	C4-	1574.26	1294.94
2911	0.944341	C9-83– 0.46– 6.0– 2	495	165	6.01	75.9	2.78	428.6	385.6	90.7	27.4542	27.3022	3	C4-	283	259.552
3322	0.895901	C9-130– 0.46– 6.0– 1	495.3	165.1	5.94	75.9	2.8	428.6	385.6	141	27.7946	27.1071	3	C4-	2611	1994.49
3304	0.891046	C9-130– 0.46– 6.0– 2	494.7	164.9	6.02	76.1	2.8	428.6	385.6	141	27.392	27.1786	3	C4-	879	851.62
2750	1.05165	DS-06-4-2	1100	300	4	180	2	250	250	28	75	90	3.66667	DS-06-4-2	2460	1820.43
2311	1.12526	DS-06-2-2	1100	300	2	180	2	250	250	28	150	90	3.66667	DS-06-4-2	1505.67	1309.56
1232.4		9	500	140	3	48	5	285	290	35.2717					1841.4	1511.3
1223.7			500	140	3	58	5	285	290	35.2717					1640.8	1505.72
1347			500	140	5	68	3	290	285	35.2717					378.3	355.663
1334.3			500	140	5	78	3	290	285	35.2717					589	550.54
1852.2			500	180	3	48	5	300	320	35.2717					2012	1706.81
1841.4			500	180	3	58	5	300	320	35.2717					1100	1050.33
2057.5			500	180	5	68	3	320	300	35.2717					10897	9760.23
2043.3			500	180	5	78	3	320	300	35.2717					3068	3337.58
10897		26	1500	300	6	135	4	763	748	89.2291					12015	10027.6
12015			1500	300	6	100	4	763	748	89.2291					2601	2122.05
11179			1500	300	6	135	4	763	748	88.9935					637.98	494.951
11867			1500	300	6	100	4	763	748	88.9935					2623	1997.04
1667.7		30	300	170	3.58	114.1	3.58	365	380	35					2928	2124.84
1687.7			300	170	3.58	76.1	3.58	365	320	35					2207	1967.16
2718		41	571.8	190.6	5.15	34	3.08	346.9	348.2	38					1390	1202.84
2718			571.5	190.5	5.15	59.6	3.32	346.9	342.1	38					902	647.804
2626			572.1	190.7	5.11	101.6	4.03	346.9	345.8	38					432	375.254
3182			566.7	188.9	5.09	33.7	3.09	464	348.2	38					1990	1866.58
3286			573	191	5.15	59.4	3.31	464	342.1	38					2043.3	1643.85
3082			572.1	190.7	5.15	101.1	4.1	464	345.8	38					2623	1983.64
2460			571.2	190.4	5.15	59.9	3.33	346.9	342.1	29					514.98	372.533
2623			567.3	189.1	5.1	59.4	3.35	346.9	342.1	38					3032	3112.81
2950			569.7	189.9	5.12	58.9	3.31	346.9	342.1	51					2911	2643.5
2376			570.9	190.3	4.26	59.4	3.36	336.8	342.1	38					8516	7028.26
2611			569.1	189.7	5.12	59.5	3.32	346.9	342.1	38					3266	3503.42
2894			567.3	189.1	6.77	59.7	3.34	327.3	342.1	38					3192	2328.63
1285.25		47	360	121.33	4.43	57.87	4.03	486	450	39.0232					263.99	184.035
1439.42			360	121.25	4.37	57.71	4.03	486	450	51.7769					348	291.174
2837.7		53	600	200	2.74	60	2.74	358.5	358.5	57.5731					540	552.969
1975.3			600	200	2.74	140	2.74	358.5	358.5	57.5731					2482	1956.93
1640.8			600	200	2.74	140	2.74	358.5	358.5	35.7405					1421.54	1168.73
1662.5		54	540	180	3	102	3	275.9	320.5	36.9127					2462	1985.41
1607			540	165	3	73	3	304.3	370.2	36.9127					1410	1111.15
1430			540	140	3	48	3	342	396.1	36.9127					1653	1722.12
324.74		64,90	233	86	1	39	1	345	345	19.51					2195	2335.76
263.99			232	86	1	39	1	345	345	10.35					804	639.212
361.07			234	86	1	41	2	345	345	20.92					2057.5	1661.56
334.39			234	86	1	41	2	345	345	9.84					807	844.272
418.78			233	88	2	39	1	345	345	20.18					3286	2358.21
367.99			233	88	2	39	1	345	345	9.84					2718	2011.08
478			233	88	2	41	2	345	345	21.85					1891	1468.91
453.96			234	88	2	41	2	345	345	11.01					705.07	466.489
514.98			234	111.6	1.3	39	1	345	345	19.51					335	304.814
470			232	111.6	1.3	39	1	345	345	10.35					2645	2124.45
591.13			234	111.6	1.3	41	2	345	345	20.92					5396	4852.99
547.53			235	111.6	1.3	41	2	345	345	9.84					1423	1189.24
637.98			238	114	2.5	39	1	345	345	20.18					598	579.901
590.97			229	114	2.5	39	1	345	345	9.84					882	978.628
773.97			236	114	2.5	41	2	345	345	21.85					2202	2230.18
705.07			235	114	2.5	41	2	345	345	11.62					1142	1121.08
