# Supplementary material for: Prediction of the axial compression capacity of stub CFST columns using machine learning techniques
Source: Sci Rep. 2024 Feb 5;14:2885. doi: 10.1038/s41598-024-53352-1 (PMC10838919; doi:10.1038/s41598-024-53352-1)
Supplement: Supplementary file 1 — Supplementary Information. [file 41598_2024_53352_MOESM1_ESM.zip › supplementary data/excels results of 8 ML models vs EC4 - AISC360/EC4_Rect.xlsx]

## Sheet: Sheet1
P	EC4	FE	ref	Author	Year	L	H	B	t	Fy	fc	D/B	L/B	D/t	P_exp	P_pred
497.367	1.18041	1.01313	R3	Tomii & Sakino	1979	300	100	100	2.29	194.238	31.9806	1	3	43.6681	882	904.055
498.348	1.18273	1.01513	R3	Tomii & Sakino	1979	300	100	100	2.29	194.238	31.9806	1	3	43.6681	916	816.066
510.12	1.11317	0.912675	R3	Tomii & Sakino	1979	300	100	100	2.2	339.426	21.3858	1	3	45.4545	2320	2245.31
528.759	1.08038	0.946022	R3	Tomii & Sakino	1979	300	100	100	2.99	288.414	20.601	1	3	33.4448	2713	2604.3
527.778	1.07837	0.944267	R3	Tomii & Sakino	1979	300	100	100	2.99	288.414	20.601	1	3	33.4448	3131	3130.24
667.08	1.10426	0.983991	R3	Tomii & Sakino	1979	300	100	100	4.25	284.49	19.8162	1	3	23.5294	2830	2816.17
666.099	1.10263	0.982544	R3	Tomii & Sakino	1979	300	100	100	4.25	284.49	19.8162	1	3	23.5294	2009	1772.57
558.189	1.06115	1.09287	R4	Lin	1988	480	150	150	0.7	245.25	22.563	1	3.2	214.286	2680	2472.38
795.591	1.16028	1.16028	R4	Lin	1988	480	200	150	0.7	245.25	22.563	1.33333	3.2	285.714	4040	4332.29
747.522	1.01575	0.982509	R4	Lin	1988	480	150	150	0.7	245.25	33.7464	1	3.2	214.286	1960	1927.61
1173.28	1.09542	0.937951	R4	Lin	1988	480	200	150	1.4	245.25	33.7464	1.33333	3.2	142.857	2140	2211.61
850	0.931092	0.931092	R6	Shakir-Khalil & Mouli	1990	200	120	80	5	357.5	35.7	1.5	2.5	24	1086	988.894
900	0.997953	0.907074	R6	Shakir-Khalil & Mouli	1990	200	120	80	5	341	38.8	1.5	2.5	24	2430	2353.41
920	1.0077	0.914984	R6	Shakir-Khalil & Mouli	1990	200	120	80	5	341	40.5	1.5	2.5	24	3318	3297.9
950	1.00545	0.916669	R6	Shakir-Khalil & Mouli	1990	200	120	80	5	362.6	39.1	1.5	2.5	24	4542	4705.57
955	1.03292	0.941051	R6	Shakir-Khalil & Mouli	1990	200	120	80	5	362.6	36	1.5	2.5	24	2234	2017.1
1370	1.10092	1.00276	R6	Shakir-Khalil & Mouli	1990	100	150	100	5	346.7	38.5	1.5	1	30	1008.83	892.082
1210	0.972344	0.884735	R6	Shakir-Khalil & Mouli	1990	200	150	100	5	346.7	38.5	1.5	2	30	844	765.563
1340	1.07867	0.982658	R6	Shakir-Khalil & Mouli	1990	100	150	100	5	346.7	38.3	1.5	1	30	2346	2098.68
1200	0.965971	0.878781	R6	Shakir-Khalil & Mouli	1990	200	150	100	5	346.7	38.3	1.5	2	30	2491	2322.52
1300	1.0565	0.961631	R6	Shakir-Khalil & Mouli	1990	100	150	100	5	340	38.7	1.5	1	30	1749	1662.6
1190	0.967105	0.879015	R6	Shakir-Khalil & Mouli	1990	200	150	100	5	340	38.7	1.5	2	30	2957	2917.57
1320	1.06442	0.968497	R6	Shakir-Khalil & Mouli	1990	100	150	100	5	340	39.6	1.5	1	30	1430.35	1332.29
1200	0.967651	0.879176	R6	Shakir-Khalil & Mouli	1990	200	150	100	5	340	39.6	1.5	2	30	3470	3543.63
4870	1.08927	0.98401	R7	Grauers	1993	500	250	250	8	379	33	1	2	31.25	16500	17416.4
8300	1.15754	1.0283	R7	Grauers	1993	500	250	250	8	379	91	1	2	31.25	2853	2940.57
14116	1.00705	0.890105	R10	Varma	2000	1200	305	305	8.9	600	110	1	3.93443	34.2697	347	348.718
12307	0.962864	0.962864	R10	Varma	2000	1200	305	305	6.1	660	110	1	3.93443	50	795.591	785.57
11390	1.08608	0.939398	R10	Varma	2000	1200	305	305	8.6	269	110	1	3.93443	35.4651	3600	3614.98
11568	1.02345	1.02345	R10	Varma	2000	1200	305	305	5.8	471	110	1	3.93443	52.5862	2306	2283.86
2230	1.10314	0.97529	R11	Yamamoto et al.	2000	600.9	200.3	200.3	4.35	322	29.6	1	3	46.046	2890	3173.62
5102	1.08331	1.08331	R11	Yamamoto et al.	2000	901.5	300.5	300.5	6.1	395	26.5	1	3	49.2623	2040	1913.7
851	1.26159	1.09875	R11	Yamamoto et al.	2000	300.3	100.1	100.1	2.18	300	53.7	1	3	45.9174	760	755.409
3201	1.10391	0.965492	R11	Yamamoto et al.	2000	600.3	200.1	200.1	4.35	322	57.9	1	3	46	5140	4943.37
6496	0.994432	0.874098	R11	Yamamoto et al.	2000	902.1	300.7	300.7	6.1	395	52.2	1	3	49.2951	1770	1551.28
911	1.24552	1.08853	R11	Yamamoto et al.	2000	300.3	100.1	100.1	2.18	300	61	1	3	45.9174	2942	2813.75
3417	1.10742	0.968861	R11	Yamamoto et al.	2000	600.9	200.3	200.3	4.35	322	63.7	1	3	46.046	4771	4670.84
882	1.07599	0.9627	R12	Han et al.	2001	360	120	120	3.84	330	21.5337	1	3	31.25	1666	1416.88
882	1.02945	1.02945	R12	Han et al.	2001	360	120	120	3.84	330	24.9896	1	3	31.25	922	908.758
921	1.07497	1.07497	R12	Han et al.	2001	360	120	120	3.84	330	24.9896	1	3	31.25	1360	1333.81
1080	1.04587	1.04587	R12	Han et al.	2001	360	120	120	3.84	330	41.39	1	3	31.25	992	968.594
1078	1.0116	0.897053	R12	Han et al.	2001	360	120	120	3.84	330	44.4676	1	3	31.25	1320	1372.25
941	1.08697	0.986024	R12	Han et al.	2001	420	140	140	3.84	330	11.7951	1	3	36.4583	353	342.774
922	1.05255	0.953588	R12	Han et al.	2001	420	140	140	3.84	330	12.4847	1	3	36.4583	1580	1372.45
1499	1.08588	0.9616	R12	Han et al.	2001	420	140	140	3.84	330	46.3828	1	3	36.4583	3500	2928.55
1470	1.06487	0.942997	R12	Han et al.	2001	420	140	140	3.84	330	46.3828	1	3	36.4583	554	476.255
1176	1.07227	0.962566	R12	Han et al.	2001	360	120	120	5.86	321	23.8738	1	3	20.4778	4773	4969.93
1117	1.01847	0.914274	R12	Han et al.	2001	360	120	120	5.86	321	23.8738	1	3	20.4778	510	577.977
1196	1.12837	1.01607	R12	Han et al.	2001	360	120	120	5.86	321	20.1804	1	3	20.4778	767.26	627.788
1460	1.12137	0.999716	R12	Han et al.	2001	360	120	120	5.86	321	44.4676	1	3	20.4778	2910	2771.2
1372	1.05378	0.939459	R12	Han et al.	2001	360	120	120	5.86	321	44.4676	1	3	20.4778	2108	2152.11
1343	1.14007	1.00251	R12	Han et al.	2001	420	140	140	5.86	321	12.0605	1	3	23.8908	527.778	516.737
1292	1.07523	0.961269	R12	Han et al.	2001	420	140	140	5.86	321	13.7485	1	3	23.8908	2448.56	2380.46
2009	1.21165	1.087	R12	Han et al.	2001	420	140	140	5.86	321	46.3828	1	3	23.8908	4057.2	3784.51
1906	1.14953	1.03127	R12	Han et al.	2001	420	140	140	5.86	321	46.3828	1	3	23.8908	684.74	590.57
2058	1.10789	0.983466	R12	Han et al.	2001	600	200	200	5.86	321	13.1696	1	3	34.1297	2752	2627.86
1960	1.05514	0.936634	R12	Han et al.	2001	600	200	200	5.86	321	13.1696	1	3	34.1297	770	712.132
1310	1.24744	1.11529	R14	Ye	2001	303.9	101.3	101.3	4.97	347.3	54.2738	1	3	20.3823	1343	1207.77
1340	1.24333	1.1103	R14	Ye	2001	310.8	103.6	103.6	4.9	347.3	54.2738	1	3	21.1429	1832	1855
2160	1.21835	1.07979	R14	Ye	2001	426	142	142	5.11	347.3	54.2738	1	3	27.7886	322	322
2250	1.27253	1.12771	R14	Ye	2001	426	142	142	5.08	347.3	54.2738	1	3	27.9528	6039	5271.25
1360	1.16979	1.01294	R14	Ye	2001	426.3	142.1	142.1	3.02	255.1	46.6468	1	3	47.053	1800	1555.79
1400	1.2042	1.04273	R14	Ye	2001	426.3	142.1	142.1	3.02	255.1	46.6468	1	3	47.053	1200	1314.66
1328	1.2077	1.04726	R14	Ye	2001	426.3	142.1	142.1	2.01	305.1	46.6468	1	3	70.6965	3590	3495.69
1364	1.24044	1.07565	R14	Ye	2001	426.3	142.1	142.1	2.01	305.1	46.6468	1	3	70.6965	2054	2288.11
1280	1.17969	1.02295	R14	Ye	2001	422.7	140.9	140.9	2.02	305.1	46.6468	1	3	69.7525	1512.7	1467.06
1500	1.26667	1.13075	R14	Ye	2001	310.5	103.5	103.5	5.01	347.3	67.1445	1	3	20.6587	1280	1216.09
1330	1.15115	1.02777	R14	Ye	2001	306.3	102.1	102.1	4.97	347.3	67.1445	1	3	20.5433	1196	1095.42
1440	1.24322	1.11109	R14	Ye	2001	305.7	101.9	101.9	5.03	347.3	67.1445	1	3	20.2584	1340	1314.66
2520	1.28149	1.13935	R14	Ye	2001	426.9	142.3	142.3	5.09	347.3	67.1445	1	3	27.9568	955	966.14
1855	1.29229	1.11759	R14	Ye	2001	426.9	142.3	142.3	2.01	305.1	67.1445	1	3	70.796	6100	6229.75
1920	1.29692	1.12828	R14	Ye	2001	424.5	141.5	141.5	3.08	255.1	67.1445	1	3	45.9416	920	959.75
1580	1.23164	1.10296	R14	Ye	2001	390.9	130.3	101.6	5.03	347.3	54.2738	1.28248	3.84744	25.9046	5028	4859.92
1600	1.22771	1.09939	R14	Ye	2001	390.9	130.3	102.3	5.14	347.3	54.2738	1.2737	3.82111	25.3502	16690	16062.6
1640	1.2584	1.12687	R14	Ye	2001	390.9	130.3	102.3	5.14	347.3	54.2738	1.2737	3.82111	25.3502	2572	2601.72
1580	1.22709	1.06601	R14	Ye	2001	483	161	126.2	2.98	255.1	54.2738	1.27575	3.82726	54.0268	1210	1317.18
1560	1.22445	1.05251	R14	Ye	2001	480.9	160.3	126	2.92	255.1	54.2738	1.27222	3.81667	54.8973	1500	1271.9
2510	1.28247	1.14535	R14	Ye	2001	502.2	167.4	136.1	5.13	347.3	54.2738	1.22998	3.68993	32.6316	1310	1118.1
2470	1.25387	1.11944	R14	Ye	2001	512.4	170.8	135.3	5.07	347.3	54.2738	1.26238	3.78714	33.6884	3882	4028.55
1820	1.14105	1.01384	R14	Ye	2001	390	130	120.4	5.03	347.3	67.1445	1.07973	3.2392	25.8449	3304	3642.36
1725	1.2097	1.07948	R14	Ye	2001	396.9	132.3	102.7	4.98	347.3	67.1445	1.28822	3.86465	26.5663	5664	5878.05
1800	1.31088	1.0027	R14	Ye	2001	471.3	157.1	122.5	2.01	305.1	67.1445	1.28245	3.84735	78.1592	1340	1149.14
1855	1.26963	1.03333	R14	Ye	2001	481.2	160.4	125.1	2.85	255.1	67.1445	1.28217	3.84652	56.2807	2240	2171.3
2600	1.18913	1.05624	R14	Ye	2001	503.7	167.9	137.1	5.1	347.3	67.1445	1.22465	3.67396	32.9216	2549	2561.86
2700	1.23574	1.0923	R14	Ye	2001	518.1	172.7	133.2	5.08	347.3	67.1445	1.29655	3.88964	33.9961	3760	3816.93
1400	1.16668	1.01413	R14	Ye	2001	480.6	160.2	122.7	2.03	305.1	54.2738	1.30562	3.91687	78.9163	1310	1117.87
1320	1.08375	0.941777	R14	Ye	2001	484.5	161.5	124.3	2	305.1	54.2738	1.29928	3.89783	80.75	2520	2142.27
760	1.19316	1.03482	R15	Han	2002	300	100	100	2.86	228	50.7703	1	3	34.965	1920	1664.23
800	1.25596	1.08929	R15	Han	2002	300	100	100	2.86	228	50.7703	1	3	34.965	2980	2929.79
992	1.14136	0.986995	R15	Han	2002	360	120	120	2.86	228	50.7703	1	3	41.958	1328	1350.25
1050	1.2081	1.0447	R15	Han	2002	360	120	120	2.86	228	50.7703	1	3	41.958	1636	1447
844	1.22197	1.0642	R15	Han	2002	330	110	100	2.86	228	50.7703	1.1	3.3	38.4615	2100	2108.54
860	1.24513	1.08438	R15	Han	2002	330	110	100	2.86	228	50.7703	1.1	3.3	38.4615	1364	1233.01
1420	1.21454	1.05363	R15	Han	2002	450	150	135	2.86	228	50.7703	1.11111	3.33333	52.4476	921	904.055
1340	1.14611	0.99427	R15	Han	2002	450	150	135	2.86	228	50.7703	1.11111	3.33333	52.4476	1835	1992.3
554	1.27357	1.11422	R15	Han	2002	270	90	70	2.86	228	50.7703	1.28571	3.85714	31.4685	747.522	847.711
640	1.27327	1.11187	R15	Han	2002	300	100	75	2.86	228	50.7703	1.33333	4	34.965	3695	3487.33
800	1.17292	1.02334	R15	Han	2002	360	120	90	2.86	228	50.7703	1.33333	4	41.958	900	946.66
760	1.11427	0.972169	R15	Han	2002	360	120	90	2.86	228	50.7703	1.33333	4	41.958	2520	2141.62
1044	1.17651	1.02378	R15	Han	2002	420	140	105	2.86	228	50.7703	1.33333	4	48.951	2250	1909.16
1086	1.22384	1.06496	R15	Han	2002	420	140	105	2.86	228	50.7703	1.33333	4	48.951	3097	2712.25
1251	1.2282	1.06137	R15	Han	2002	450	150	115	2.86	228	50.7703	1.30435	3.91304	52.4476	2634.9	2613.89
1218	1.19581	1.03337	R15	Han	2002	450	150	115	2.86	228	50.7703	1.30435	3.91304	52.4476	1370	1317.18
1820	1.26766	1.11469	R15	Han	2002	480	160	120	7.6	194	50.7703	1.33333	4	21.0526	4950	5521.03
1770	1.23283	1.08406	R15	Han	2002	480	160	120	7.6	194	50.7703	1.33333	4	21.0526	3417	3436.33
1490	1.13958	1.03406	R17	Liu et al.	2003	300	100.3	98.2	4.18	550	61.7061	1.02138	3.05499	23.9952	1112	956.606
1535	1.1443	1.03758	R17	Liu et al.	2003	300	101.5	100.6	4.18	550	61.7061	1.00895	2.98211	24.2823	4870	4741.92
1740	1.22265	1.1058	R17	Liu et al.	2003	300	101.2	101.1	4.18	550	72.6107	1.00099	2.96736	24.2105	860	869.907
1775	1.25818	1.13825	R17	Liu et al.	2003	300	100.7	100.4	4.18	550	72.6107	1.00299	2.98805	24.0909	1780	1588.41
3590	1.11608	0.99566	R17	Liu et al.	2003	540	182.8	181.2	4.18	550	61.7061	1.00883	2.98013	43.7321	4020	3765.22
4210	1.21376	1.07386	R17	Liu et al.	2003	540	181.8	180.4	4.18	550	72.6107	1.00776	2.99335	43.4928	3580.2	3182.23
1153	1.06974	0.94471	R21	Sakino et al.	2004	444	148	148	4.38	262	25.4	1	3	33.79	2348	1960.12
1414	1.06582	0.936281	R21	Sakino et al.	2004	444	148	148	4.38	262	40.5	1	3	33.79	3856	4028.55
1402	1.05678	0.928335	R21	Sakino et al.	2004	444	148	148	4.38	262	40.5	1	3	33.79	2300	2169.86
2108	1.09326	0.95667	R21	Sakino et al.	2004	444	148	148	4.38	262	77	1	3	33.79	2828	2627.86
2424	0.988277	0.860435	R21	Sakino et al.	2004	645	215	215	4.38	262	41.1	1	3	49.0868	1535	1420.95
3837	0.991468	0.857708	R21	Sakino et al.	2004	645	215	215	4.38	262	80.3	1	3	49.0868	1078	1149.79
4950	1.00768	0.870269	R21	Sakino et al.	2004	969	323	323	4.38	262	41.1	1	3	73.7443	5102	5040.02
2572	1.01417	0.942673	R21	Sakino et al.	2004	432	144	144	6.36	618	25.4	1	3	22.6415	851	748.381
2808	1.0184	0.937912	R21	Sakino et al.	2004	432	144	144	6.36	618	40.5	1	3	22.6415	2090	1996.76
2765	1.00281	0.92355	R21	Sakino et al.	2004	432	144	144	6.36	618	40.5	1	3	22.6415	2950	2776.57
3399	1.03252	0.940551	R21	Sakino et al.	2004	432	144	144	6.36	618	77	1	3	22.6415	5898	5288.96
3920	0.964058	0.8871	R21	Sakino et al.	2004	633	211	211	6.36	618	25.4	1	3	33.1761	1855	1628.03
4428	0.968769	0.883292	R21	Sakino et al.	2004	633	211	211	6.36	618	40.5	1	3	33.1761	1300	1392.86
4484	0.98102	0.894463	R21	Sakino et al.	2004	633	211	211	6.36	618	40.5	1	3	33.1761	1440	1242.92
5758	0.994388	0.895781	R21	Sakino et al.	2004	633	211	211	6.36	618	77	1	3	33.1761	1113	959.407
7780	0.949653	0.852994	R21	Sakino et al.	2004	957	319	319	6.36	618	41.1	1	3	50.1572	2009	1819.09
2819	1.04376	0.989633	R21	Sakino et al.	2004	360	120	120	6.47	835	25.4	1	3	18.5471	1050	968.594
2957	1.0383	0.97285	R21	Sakino et al.	2004	360	120	120	6.47	835	40.5	1	3	18.5471	2868	3000
2961	1.0397	0.974166	R21	Sakino et al.	2004	360	120	120	6.47	835	40.5	1	3	18.5471	3515	3484.62
3318	1.04736	0.968409	R21	Sakino et al.	2004	357	119	119	6.47	835	77	1	3	18.3926	2470	2133.61
4210	1.00025	0.938627	R21	Sakino et al.	2004	525	175	175	6.47	835	25.4	1	3	27.0479	4484	4809.59
4493	0.988337	0.916563	R21	Sakino et al.	2004	525	175	175	6.47	835	40.5	1	3	27.0479	2828	2444.5
4542	0.999116	0.926559	R21	Sakino et al.	2004	525	175	175	6.47	835	40.5	1	3	27.0479	2250	1909.64
5366	1.00096	0.92107	R21	Sakino et al.	2004	525	175	175	6.47	835	77	1	3	27.0479	835.69	736.131
6546	0.940722	0.873606	R21	Sakino et al.	2004	795	265	265	6.47	835	25.4	1	3	40.9583	4026	3988.22
7172	0.918739	0.852494	R21	Sakino et al.	2004	795	265	265	6.47	835	41.1	1	3	40.9583	8452	7403.62
3183	1.20811	1.06372	R21	Sakino et al.	2004	630	210	210	5.48	294	39.1	1	3	38.3212	5366	5664.18
4773	1.07911	0.942775	R21	Sakino et al.	2004	633	211	211	5.48	294	91.1	1	3	38.5036	2500	2629.77
2713	1.14601	1.00101	R21	Sakino et al.	2004	630	210	210	4.5	277	39.1	1	3	46.6667	6536	6165.09
4371	1.04338	0.902731	R21	Sakino et al.	2004	633	211	211	4.5	277	91.1	1	3	46.8889	1662	1842.9
5898	1.16338	1.06346	R21	Sakino et al.	2004	633	211	211	8.83	536	39.1	1	3	23.8958	1174.22	987.153
7008	1.04256	0.938985	R21	Sakino et al.	2004	633	211	211	8.83	536	91.1	1	3	23.8958	3100	3397.87
4026	1.0674	0.966901	R21	Sakino et al.	2004	612	204	204	5.95	540	39.1	1	3	34.2857	2868	2726.15
5303	0.981514	0.876263	R21	Sakino et al.	2004	612	204	204	5.95	540	91.1	1	3	34.2857	11568	12738.6
6803	1.1006	1.03075	R21	Sakino et al.	2004	540	180	180	9.45	825	39.1	1	3	19.0476	2674	2679.7
7402	1.01006	0.930693	R21	Sakino et al.	2004	540	180	180	9.45	825	91.1	1	3	19.0476	2160	1913.8
5028	1.07053	0.991987	R21	Sakino et al.	2004	540	180	180	6.6	824	39.1	1	3	27.2727	4250.1	4382.26
5873	0.990975	0.913875	R21	Sakino et al.	2004	540	180	180	6.6	824	91.1	1	3	27.2727	3201	3217.85
865.05	0.963914	0.850532	R22	Shang	2004	300	125	125	3.2	299	36.0722	1	2.4	39.0625	12800	13553.6
1164.5	1.11106	0.987087	R22	Shang	2004	300	125	125	4.5	293	36.0722	1	2.4	27.7778	1640	1393.15
1444	1.19787	1.06755	R22	Shang	2004	300	125	125	6	285	36.0722	1	2.4	20.8333	15300	15099.9
1115.8	1.03538	0.907562	R22	Shang	2004	300	125	125	3.2	299	51.1476	1	2.4	39.0625	2785	2424.13
1313	1.07577	0.95306	R22	Shang	2004	300	125	125	4.5	293	51.1476	1	2.4	27.7778	18104	16981.5
1512.7	1.10489	0.981856	R22	Shang	2004	300	125	125	6	285	51.1476	1	2.4	20.8333	2890	2781.79
1310	1.24767	1.118	R23	Zhang et al.	2004b	300	101.3	101.3	4.97	347.3	54.2465	1	2.9615	20.3823	2480	2628.8
1340	1.24356	1.1436	R23	Zhang et al.	2004b	300	103.6	103.6	4.9	347.3	54.2465	1	2.89575	21.1429	2018	1890.96
2160	1.21862	1.08614	R23	Zhang et al.	2004b	420	142	142	5.11	347.3	54.2465	1	2.95775	27.7886	1300	1303.62
2250	1.27282	1.13139	R23	Zhang et al.	2004b	420	142	142	5.08	347.3	54.2465	1	2.95775	27.9528	2808	2861.96
2280	1.29095	1.14648	R23	Zhang et al.	2004b	420	142	142	5.07	347.3	54.2465	1	2.95775	28.0079	1150	1107.92
1360	1.1352	0.98699	R23	Zhang et al.	2004b	420	142.1	142.1	3.02	255.1	48.8985	1	2.95567	47.053	3338	3230.45
1328	1.09529	0.952334	R23	Zhang et al.	2004b	420	143.1	143.1	3.02	255.1	48.8985	1	2.93501	47.3841	3350	3531.9
1328	1.16891	1.01559	R23	Zhang et al.	2004b	420	142.1	142.1	2.01	305.1	48.8985	1	2.95567	70.6965	1328	1275.94
1364	1.2006	1.04312	R23	Zhang et al.	2004b	420	142.1	142.1	2.01	305.1	48.8985	1	2.95567	70.6965	6498	6662.99
1280	1.14196	0.97888	R23	Zhang et al.	2004b	420	140.9	140.9	2.02	305.1	48.8985	1	2.98084	69.7525	6546	7200.55
1500	1.26696	1.13363	R23	Zhang et al.	2004b	300	103.5	103.5	5.01	347.3	67.1074	1	2.89855	20.6587	772	712.132
1330	1.15142	1.00516	R23	Zhang et al.	2004b	300	102.1	102.1	4.97	347.3	67.1074	1	2.9383	20.5433	2600	2388.02
1440	1.24351	1.08829	R23	Zhang et al.	2004b	300	101.9	101.9	5.03	347.3	67.1074	1	2.94406	20.2584	4842	4670.84
2520	1.28185	1.13593	R23	Zhang et al.	2004b	420	142.3	142.3	5.09	347.3	67.1074	1	2.95151	27.9568	1855	1627.32
1920	1.29743	1.12951	R23	Zhang et al.	2004b	420	141.5	141.5	3.08	255.1	67.1074	1	2.9682	45.9416	11838	12347.4
1855	1.29283	1.10314	R23	Zhang et al.	2004b	420	142.3	142.3	2.01	305.1	67.1074	1	2.95151	70.796	1980	2003.34
1780	1.27065	1.05854	R23	Zhang et al.	2004b	420	140.5	140.5	2	305.1	67.1074	1	2.98932	70.25	3035	2940.52
1701	1.09146	0.98221	R24	Liu	2005	360	120	120	4	495	60	1	3	30	2060	2003.34
1657	1.06323	0.956804	R24	Liu	2005	360	120	120	4	495	60	1	3	30	840	869.907
2020	1.14968	1.04278	R24	Liu	2005	390	130	130	4	495	60	1	3	32.5	61980	63035.6
2018	1.14855	1.04175	R24	Liu	2005	390	130	130	4	495	60	1	3	32.5	1600	1393.15
1749	1.13987	1.02055	R24	Liu	2005	320	106	106	4	495	89	1	3.01887	26.5	2058	1927.61
1824	1.18875	1.06432	R24	Liu	2005	320	106	106	4	495	89	1	3.01887	26.5	2549	2520.76
2752	1.14894	1.02332	R24	Liu	2005	420	140	140	4	495	89	1	3	35	1400	1350.79
2828	1.18067	1.05158	R24	Liu	2005	420	140	140	4	495	89	1	3	35	5570	5557.32
2580	1.05639	0.941662	R24	Liu	2005	480	160	125	4	495	89	1.28	3.84	40	2280	1907.62
2674	1.09488	0.975971	R24	Liu	2005	480	160	125	4	495	89	1.28	3.84	40	1824	1662.6
3230	1.01343	0.868171	R25	Tao et al.	2005	750	250.4	249	2.5	234.3	51.242	1.00562	3.01205	100.16	3318	3198.45
1150	1.16625	1.0113	R25	Tao et al.	2005	390	129.1	128.2	2.5	234.3	53.1323	1.00702	3.04212	51.64	1701	1671.36
1788	1.1505	0.979929	R26	Zhang et al.	2005a	553	180	180	1.49	222.7	49.4515	1	3.07222	120.805	11779	12347.4
1300	1.18029	1.00823	R26	Zhang et al.	2005a	463	150	150	1.45	222.7	49.4515	1	3.08667	103.448	2424	2714.98
916	1.2771	1.09629	R26	Zhang et al.	2005a	372	120	120	1.49	222.7	48.1075	1	3.1	80.5369	2992	2442.78
353	1.13024	0.986726	R27	Guo	2006	240	80.2	80.2	1.588	279.9	34.2185	1	2.99252	50.5038	911	815.294
347	1.09212	0.953275	R27	Guo	2006	240	80.9	80.9	1.601	279.9	34.2185	1	2.96663	50.5309	3968	4134.53
510	0.9821	0.850592	R27	Guo	2006	330	110	110	1.538	279.9	34.2185	1	3	71.5215	882	860.457
522	1.00996	0.874681	R27	Guo	2006	330	109.8	109.8	1.53	279.9	34.2185	1	3.00546	71.7647	6496	7184.08
1771	1.29954	1.13746	R27	Guo	2006	450	149.3	149.3	3.625	283.6	44.5295	1	3.01407	41.1862	498.348	465.03
1785	1.30981	1.14645	R27	Guo	2006	450	149.3	149.3	3.625	283.6	44.5295	1	3.01407	41.1862	2160	1970.12
4080	1.07103	0.924036	R30	Tao et al.	2008b	750	250	250	2.5	342	58.0732	1	3	100	1218	1138.63
4040	1.06053	0.914977	R30	Tao et al.	2008b	750	250	250	2.5	342	58.0732	1	3	100	3900	3533.56
2480	1.06407	0.923102	R30	Tao et al.	2008b	570	190	190	2.5	342	58.0732	1	3	76	2082.78	2037.72
2430	1.04262	0.904491	R30	Tao et al.	2008b	570	190	190	2.5	342	58.0732	1	3	76	1251	1138.63
3495	1.0886	0.935306	R30	Tao et al.	2008b	750	250	250	2.5	270	49.828	1	3	100	1164.5	1120.9
2140	1.09418	0.946657	R30	Tao et al.	2008b	570	190	190	2.5	270	49.828	1	3	76	2632	2214.72
1150	1.11581	0.961062	R31	Huang et al.	2011b	480	160	160	2.5	221	33.4241	1	3	64	4428	4809.59
2060	1.09365	0.938768	R31	Huang et al.	2011b	660	220	220	2.5	221	35.7059	1	3	88	2798	2950.58
3350	1.08548	0.926477	R31	Huang et al.	2011b	840	280	280	2.5	202	39.2905	1	3	112	5911	5424.25
16500	1.03464	0.912334	R32	Chen et al.	2012	1500	500	500	10	389	42.5	1	3	50	2618	2890.15
17900	1.05051	0.93024	R32	Chen et al.	2012	1500	500	500	12	378	42.5	1	3	41.6667	8619	7776.19
12800	1.01557	0.905931	R32	Chen et al.	2012	1230	410	410	12	378	42.5	1	3	34.1667	4475	4611.48
15300	1.0783	0.964459	R32	Chen et al.	2012	1230	410	410	16	358	42.5	1	3	25.625	8300	7917.77
3131	1.10334	0.960931	R33	Ding et al.	2014	750	249.6	249.6	3.7	324.3	33.2421	1	3.00481	67.4595	1211	1164.38
2832	0.983983	0.857434	R33	Ding et al.	2014	750	251	251	3.75	324.3	33.2421	1	2.98805	66.9333	4024.1	3761.15
2677	0.931392	0.81	R33	Ding et al.	2014	750	251.1	251.1	3.73	324.3	33.2421	1	2.98686	67.319	2820	2787.32
2820	1.11838	0.991956	R34	Liu	2014	450	150	150	4	434.6	87.8839	1	3	37.5	2892.1	3062.34
2950	1.17494	1.03768	R34	Liu	2014	450	150	150	4	430	87.8839	1	3	37.5	1470	1502.26
2980	1.11551	0.992291	R34	Liu	2014	450	150	150	5	416.3	87.8839	1	3	30	6107	6115.26
3035	1.13156	1.01061	R34	Liu	2014	450	150	150	5	420	87.8839	1	3	30	1690	1564
3257	1.11975	0.999085	R34	Liu	2014	450	150	150	6	430	87.8839	1	3	25	3237	3323.57
3435	1.17134	1.05369	R34	Liu	2014	450	150	150	6	436.9	87.8839	1	3	25	1113.2	1033.49
3318	1.12974	1.00414	R35	Liu et al.	2014	600	200	200	4	464	47.2913	1	3	50	1775	1503.33
6100	1.08446	0.950192	R35	Liu et al.	2014	900	300	300	4	464	47.2913	1	3	75	952.87	789.319
5958	1.20363	0.928073	R35	Liu et al.	2014	900	300	300	3	414	47.2913	1	3	100	2677	3170.18
8619	1.19641	1.06638	R35	Liu et al.	2014	900	300	300	8	424	47.2913	1	3	37.5	2060	2131.18
2185	1.03682	0.893598	R36	Yang et al.	2014	600	200	200	2.01	301	49.8751	1	3	99.5025	1853	1847.81
2630	1.07629	0.939284	R36	Yang et al.	2014	600	200	200	3.49	315	49.8751	1	3	57.3066	3230	3647.44
2348	1.22389	1.14846	R37	Aslani et al.	2015	375	125	125	5	701	21	1	3	25	1032.9	892.155
2828	1.18686	1.1069	R37	Aslani et al.	2015	450	150	150	5	701	21	1	3	30	422	411.815
2203	1.1383	1.04977	R37	Aslani et al.	2015	330	110	110	5	701	54.5	1	3	22	2819	2744.49
2234	1.15431	1.06454	R37	Aslani et al.	2015	330	110	110	5	701	54.5	1	3	22	1313	1323.76
2942	1.09957	1.00606	R37	Aslani et al.	2015	420	140	140	5	701	54.5	1	3	28	5873	6306.68
2840	1.06145	0.971183	R37	Aslani et al.	2015	420	140	140	5	701	54.5	1	3	28	1414	1444.46
3882	1.02366	0.930816	R37	Aslani et al.	2015	570	180	180	5	701	54.5	1	3.16667	36	3399	3491.02
3856	1.0168	0.924582	R37	Aslani et al.	2015	570	180	180	5	701	54.5	1	3.16667	36	1320	1314.96
3230	1.08825	1.02444	R38	Du et al.	2016a	60	203	102	8.275	488.38	47.0102	1.9902	0.588235	24.5317	941	896.683
3500	1.23547	1.13168	R38	Du et al.	2016a	453	150	150	8.275	488.38	35.7975	1	3.02	18.1269	1440	1267.9
3575	1.18007	1.07741	R38	Du et al.	2016a	451	152	150	8.275	488.38	47.0102	1.01333	3.00667	18.3686	666.099	628.985
4370	1.17259	1.01716	R39	Ding et al.	2017	900	300	300	3.75	311	32.2428	1	3	80	1420	1311.22
5570	1.13021	0.979737	R39	Ding et al.	2017	900	300	300	3.7	311	48.9812	1	3	81.0811	5322	5093.09
1636	1.18288	1.08847	R40	Khan et al.	2017b	285	74.04	74.04	4.91	762	100	1	3.84927	15.0794	800	704.655
2520	1.19941	1.09685	R40	Khan et al.	2017b	360	99.56	99.56	4.91	762	100	1	3.61591	20.277	1082.2	1033.49
2632	1.25632	1.1456	R40	Khan et al.	2017b	360	99.2	99.2	4.93	762	100	1	3.62903	20.1217	1372	1380.18
3023	1.03833	0.943709	R40	Khan et al.	2017b	435	124.43	124.43	4.93	762	100	1	3.49594	25.2394	1725	1540.25
2962	1.01018	0.924666	R40	Khan et al.	2017b	435	124.94	124.94	4.94	762	100	1	3.48167	25.2915	510.12	487.576
4115	1.0702	0.9735	R40	Khan et al.	2017b	510	149.99	149.99	4.92	762	100	1	3.40023	30.4858	1420	1392.86
3968	1.03322	0.938723	R40	Khan et al.	2017b	510	149.87	149.87	4.92	762	100	1	3.40295	30.4614	3010	2757.88
6536	1.1325	1.02615	R41	Xiong et al.	2017a	450	150	150	8	779	146.208	1	3	18.75	4080	4332.29
8585	1.22981	1.12245	R41	Xiong et al.	2017a	450	150	150	12	756	146.208	1	3	12.5	6803	6333.37
8452	1.19985	1.09246	R41	Xiong et al.	2017a	450	150	150	12	756	150.912	1	3	12.5	1906	1772.57
8730	1.22378	1.11254	R41	Xiong et al.	2017a	450	150	150	12	756	157.536	1	3	12.5	4370	4140.58
5953	1.18868	1.06891	R41	Xiong et al.	2017a	450	150	150	12.5	446	146.208	1	3	12	1500	1272.22
5911	1.16575	1.04427	R41	Xiong et al.	2017a	450	150	150	12.5	446	150.912	1	3	12	3530	3324.15
6039	1.22235	1.09874	R41	Xiong et al.	2017a	450	150	150	12.5	446	141.12	1	3	12	14116	15397.9
6409	1.24241	1.11046	R41	Xiong et al.	2017a	450	150	150	12.5	446	157.536	1	3	12	3257	3159.74
6285	1.26886	1.14024	R41	Xiong et al.	2017a	450	150	150	12.5	446	142.08	1	3	12	1418.68	1327.69
2730	0.996549	0.906249	R42	Zhu et al.	2017	600	197	197	6.4	437.88	20.9041	1	3.04569	30.7812	1444	1274.57
3010	1.13476	1.03095	R42	Zhu et al.	2017	600	198.5	198.5	6.1	437.88	20.2326	1	3.02267	32.541	1300	1261.93
2830	1.04229	0.949262	R42	Zhu et al.	2017	600	200.5	200.5	6.3	437.88	19.0689	1	2.99252	31.8254	3023	3108.31
3980	1.11265	1.0136	R42	Zhu et al.	2017	600	201	201	10.3	381.68	20.9041	1	2.98507	19.5146	3575	3156.95
3920	1.12661	1.0244	R42	Zhu et al.	2017	600	201	201	10	381.68	20.2326	1	2.98507	20.1	8585	7328.94
3900	1.13319	1.0182	R42	Zhu et al.	2017	600	199.5	199.5	10.1	381.68	19.0689	1	3.00752	19.7525	1836	1855
2160	1.19352	1.04777	R43	Ding et al.	2018	600	200	200	3.69	311	28.8116	1	3	54.2005	3920	4215.93
2090	1.13902	1.00022	R43	Ding et al.	2018	600	201	201	3.74	311	28.8116	1	2.98507	53.7433	640	552.385
2890	1.13906	0.998538	R43	Ding et al.	2018	700	300	201	3.75	311	28.8116	1.49254	3.48259	80	522	575.332
2910	1.1518	1.00926	R43	Ding et al.	2018	700	297	203	3.72	311	28.8116	1.46305	3.44828	79.8387	1680	1693.63
3470	1.07901	0.946086	R43	Ding et al.	2018	800	401	200	3.68	311	28.8116	2.005	4	108.967	2700	2386.36
2500	1.05368	0.91977	R43	Ding et al.	2018	600	200	200	3.75	311	46.2611	1	3	53.3333	5303	5907.15
2610	1.10102	0.961046	R43	Ding et al.	2018	600	200	200	3.74	311	46.2611	1	3	53.4759	5512	5721.05
4020	1.19262	1.04064	R43	Ding et al.	2018	700	301	201	3.69	311	46.2611	1.49751	3.48259	81.5718	2831	3023.3
4810	1.06194	0.927146	R43	Ding et al.	2018	800	402	200	3.69	311	48.9812	2.01	4	108.943	7131	7418.42
4842	1.11987	0.988641	R45	Wu et al.	2018	900	300	300	6	334	27.9	1	3	50	7402	7682.94
4771	1.10345	0.974144	R45	Wu et al.	2018	900	300	300	6	334	27.9	1	3	50	1360	1292.13
11779	1.03478	0.909292	R45	Wu et al.	2018	1500	500	500	10	302	27.9	1	3	50	2430	2628.8
11838	1.03996	0.913847	R45	Wu et al.	2018	1500	500	500	10	302	27.9	1	3	50	1440	1243.23
5322	1.21166	1.02749	R46	Zhou et al.	2019	900	300	300	2	176.7	53.3217	1	3	150	1820	1728.31
5664	1.09202	0.945149	R46	Zhou et al.	2019	900	300	300	3	356.1	53.3217	1	3	100	2961	2917.57
6498	1.08307	0.946225	R46	Zhou et al.	2019	900	300	300	6	317.5	53.3217	1	3	50	1330	1240.91
5512	1.0761	0.947965	r46-1	Hu et al.	2020	600	200	200	5.6	397	112	1	3	35.7143	1800	1780.16
3449.5	0.989827	0.937007	R47	Huang et al.	2020	500	130	130	5	1030.6	75.6	1	3.84615	26	5758	6244.59
4250.1	1.04207	1.00176	R47	Huang et al.	2020	500	130	130	5	1030.6	125.4	1	3.84615	26	3297	3930.98
382		1.06481	Han et al. self conseldating si12	Han et al.	SA1-1	120	60	60	1.87	282	71.5429	1	2	32.0856	1330	1240.59
350		0.975607	Han et al. self conseldating si12	Han et al.	SA1-2	120	60	60	1.87	282	71.5429	1	2	32.0856	800	755.409
860		0.97188	Han et al. self conseldating si12	Han et al.	SA2-1	200	100	100	1.87	282	71.5429	1	2	53.4759	2185	2394.75
840		0.949279	Han et al. self conseldating si12	Han et al.	SA2-2	200	100	100	1.87	282	71.5429	1	2	53.4759	819.07	687.192
1662		0.887637	Han et al. self conseldating si12	Han et al.	SA3-1	300	150	150	1.87	282	71.5429	1	2	80.2139	2580	2679.7
1740		0.929295	Han et al. self conseldating si12	Han et al.	SA3-2	300	150	150	1.87	282	71.5429	1	2	80.2139	1740	1842.9
2890		0.896893	Han et al. self conseldating si12	Han et al.	SA4-1	400	200	200	1.87	282	71.5429	1	2	106.952	3980	3679.11
2920		0.906204	Han et al. self conseldating si12	Han et al.	SA4-2	400	200	200	1.87	282	71.5429	1	2	106.952	1292	1235.54
3304		0.890332	Han et al. self conseldating si12	Han et al.	SA5-1	500	250	250	1.87	282	51.4307	1	2	133.69	950.87	836.363
3400		0.916201	Han et al. self conseldating si12	Han et al.	SA5-2	500	250	250	1.87	282	51.4307	1	2	133.69	7008	7232.74
318		0.945396	Han et al. self conseldating si12	Han et al.	SB1-1	120	60	60	2	404	42.9032	1	2	30	1788	1786.55
322		0.957288	Han et al. self conseldating si12	Han et al.	SB1-2	120	60	60	2	404	42.9032	1	2	30	2177	2244.32
770		1.04254	Han et al. self conseldating si12	Han et al.	SB2-1	200	100	100	2	404	42.9032	1	2	50	2510	2118.14
772		1.04524	Han et al. self conseldating si12	Han et al.	SB2-2	200	100	100	2	404	42.9032	1	2	50	1855	1647.09
1300		0.904589	Han et al. self conseldating si12	Han et al.	SB3-1	300	150	150	2	404	42.9032	1	2	75	8300	7917.77
1420		0.98809	Han et al. self conseldating si12	Han et al.	SB3-2	300	150	150	2	404	42.9032	1	2	75	5958	5563.17
2054		0.874517	Han et al. self conseldating si12	Han et al.	SB4-2	400	200	200	2	404	42.9032	1	2	100	867.28	793.659
3100		0.890694	Han et al. self conseldating si12	Han et al.	SB5-1	500	250	250	2	404	42.9032	1	2	125	12307	14244
422		0.992083	Han et al. self conseldating si12	Han et al.	SC1-1	120	60	60	2	404	71.5429	1	2	30	2290	2223.62
406		0.954468	Han et al. self conseldating si12	Han et al.	SC1-2	120	60	60	2	404	71.5429	1	2	30	1150	1151.09
2060		1.01265	Han et al. self conseldating si12	Han et al.	SC2-1	300	150	150	2	404	71.5429	1	2	75	1340	1311.22
1980		0.97332	Han et al. self conseldating si12	Han et al.	SC2-2	300	150	150	2	404	71.5429	1	2	75	3920	3578.88
1836		0.949313	Uy - 2001	Uy - 2001	HS-CC	330	110	110	5	750	28	1	3	22	2520	2221.83
1832		0.947245	Uy - 2001	Uy - 2001	HS-CC	330	110	110	5	750	28	1	3	22	1200	1314.96
2868		0.91572	Uy - 2001	Uy - 2001	HS-CC	480	160	160	5	750	30	1	3	32	1190	1303.62
2922		0.932962	Uy - 2001	Uy - 2001	HS-CC	480	160	160	5	750	30	1	3	32	865.05	973.543
1835		0.885334	Mursi and Uy -200	Mursi and Uy -200	HS-CC	430	120	120	5	761	20	1	3.58333	24	318	322
2831		0.897286	Mursi and Uy -200	Mursi and Uy -200	HS-CC	580	170	170	5	761	20	1	3.41176	34	1462	1368.25
1328		1.14985	R83	XXX	4-C40-A	240	80.1	80.4	4	756	35.5	1.00375	2.98507	20.025	4210	4308.99
1462		1.03258	R83	XXX	4-C80-A	240	80.5	80.2	3.98	756	85.7	1.00374	2.98137	20.1508	1176	1138.73
1113		1.12747	R83	XXX	4-C40-A	300	100.2	50.6	3.98	721	35.5	1.98024	2.99401	12.7136	2840	2813.75
1112		1.12999	R83	XXX	4-C40-A-r	300	100.2	50.7	3.96	721	35.5	1.97633	2.99401	12.803	2832	3173.75
1211		1.01703	R83	XXX	4-C80-A	300	100.2	50.9	4	721	85.7	1.96857	2.99401	12.725	1364	1275.94
1666		1.12611	R83	XXX	4-C40-A	300	100.4	100.7	3.99	722	35.5	1.00299	2.97915	25.1629	8730	7508.79
1853		0.971619	R83	XXX	4-C80-A	300	100.9	100.6	3.97	722	85.7	1.00298	2.97324	25.3401	1920	1664.91
2992		1.17281	R83	XXX	5-C40-A	420	141.2	140.7	4.94	682	35.5	1.00355	2.9745	28.4818	1156.53	1155.34
3237		0.944083	R83	XXX	5-C80-A	420	141	141.4	4.97	682	85.7	1.00284	2.9703	28.3702	2300	2414.34
3760		0.959227	R83	XXX	5-C120-A	420	141.4	141.1	4.93	682	114.9	1.00213	2.9703	28.6207	2610	2627.73
2785		1.10222	R83	XXX	4-C40-A	480	161.2	161.7	4.01	629	35.5	1.0031	2.96846	40.1995	2765	2861.96
3600		0.970834	R83	XXX	4-C80-A	480	161.5	161.9	4.01	629	85.7	1.00248	2.96479	40.2743	1722	1426.8
1722		1.1683	R83	XXX	4-C40-B	240	80.3	80.5	3.97	1022	35.5	1.00249	2.98137	20.2267	3495	3659.18
1791		1.04263	R83	XXX	4-C80-B	240	80.5	80.2	3.99	1022	85.7	1.00374	2.98137	20.1003	2730	2845.84
2009		1.06836	R83	XXX	4-C40-B	299.5	100.6	100.6	4	980	35.5	1	2.97714	25.15	950	990.01
2177		0.969542	R83	XXX	4-C80-B	299.5	100.9	100.6	3.97	980	85.7	1.00298	2.96829	25.3401	1328	1107.63
2557		1.08162	R83	XXX	4-C40-B	360	121.9	121.8	3.93	991	35.5	1.00082	2.95324	30.9924	528.759	516.737
2853		0.992531	R83	XXX	4-C80-B	359	121.8	121.8	3.91	991	85.7	1	2.94745	31.1509	11390	11853.9
2798		0.96983	R83	XXX	4-C80-B-r	359	121.9	121.8	3.93	991	85.7	1.00082	2.94504	30.9924	1402	1444.46
1440	1.21766		R84	Grauers	1993	500	120	120	5	304	47	1	4.16667	24	860	765.563
1690	1.1415		R85	Grauers	1993	500	120	120	5	438	46	1	4.16667	24	3340	2820.71
2040	1.17278		R86	Grauers	1993	500	120	120	5	327	96	1	4.16667	24	1340	1149.38
2240	1.12165		R87	Grauers	1993	500	120	120	5	439	96	1	4.16667	24	1657	1671.36
1550	1.0223		R88	Grauers	1993	500	120	120	8	323	39	1	4.16667	15	3183	2867.05
1670	1.11474		R89	Grauers	1993	500	120	120	8	300	46	1	4.16667	15	3435	3183.59
1990	1.06325		R90	Grauers	1993	500	120	120	8	376	57	1	4.16667	15	3230	3080.43
2270	1.0786		R91	Grauers	1993	500	120	120	8	323	103	1	4.16667	15	1117	1138.73
2680	1.16255		R92	Grauers	1993	500	120	120	8	379	103	1	4.16667	15	2020	1890.96
1800	1.04841		R93	Grauers	1993	500	120	120	8	379	39	1	4.16667	15	2920	3173.62
2300	1.12742		R94	Grauers	1993	500	120	120	8	364	80	1	4.16667	15	2956	2658.96
2290	1.09369		R95	Grauers	1993	500	120	120	8	379	80	1	4.16667	15	350	349.064
2300	1.01542		R96	Grauers	1993	500	120	120	8	396	92	1	4.16667	15	1404.35	1326.56
1680	1.02231		R97	Grauers	1993	500	120	120	8	379	31	1	4.16667	15	1173.28	1218.01
2430	1.10247		R98	Grauers	1993	500	120	120	8	379	92	1	4.16667	15	2230	2184.5
4870	1.08927		R99	Grauers	1993	500	250	250	8	379	33	1	2	31.25	4298	4211.64
8300	1.15754		R100	Grauers	1993	500	250	250	8	379	91	1	2	31.25	1771	1497.57
2137.4						299.25	99.92	100.06	5.99	701.7	55.2	1.0014	2.99071	16.7045	2017	2073.89
2306						298.75	100.3	99.48	5.97	701.7	91.8	1.00824	2.97856	16.8007	1115.8	1185.59
2634.9						359.5	120.65	119.57	5.87	732.8	55.2	1.00903	2.97969	20.5537	17900	18483.8
2892.1						360.15	119.18	120.85	5.95	732.8	91.8	1.01401	2.98014	20.3109	6409	5527.75
3624.8						780	258	198.5	4.41	309.27	40.3955	1.29975	3.02326	58.5034	3449.5	3665.14
3580.2						780	259	200.8	4.46	309.27	40.3955	1.28984	3.01158	58.0717	4371	4746.85
4024.1						960	317.5	199.5	4.4	309.27	40.3955	1.59148	3.02362	72.1591	3837	4382.35
4057.2						960	317.5	199.8	4.47	309.27	40.3955	1.58909	3.02362	71.0291	497.367	465.03
684.74						295	92	92	3	420	19.2009	1	3.20652	30.6667	2922	3000
1404.35						480	151.03	151.03	3.55	341.7	29.4926	1	3.17818	42.5437	40481	43121.5
1418.68						480	150.98	150.98	3.56	341.7	29.4926	1	3.17923	42.4101	1670	1572.74
2868						498	200.3	200.3	5.1	268	45.9061	1	2.48627	39.2745	2270	2271.68
2868						498	200	200	4.99	268	45.9061	1	2.49	40.0802	2962	3130.73
18104						1250	500.3	500.3	12.56	270	45.9061	1	2.4985	39.8328	406	411.815
40481						1999	801	801	20.35	261	45.9061	1	2.49563	39.3612	1820	1551.28
2549						499	200	200	3.97	279	45.9061	1	2.495	50.3778	558.189	600.76
2549						499	200.5	200.5	3.68	279	45.9061	1	2.48878	54.4837	2557	2298.3
16690						1250	500.5	500.5	10.11	276	45.9061	1	2.4975	49.5054	3400	3642.36
61980						2499	1001	1001	20.19	261	45.9061	1	2.4965	49.579	1044	988.894
2017						360.1	118.7	121.9	5.09	430	87.8641	1.02696	2.95406	23.9489	1280	1258.27
2100						359.1	120.2	120.6	5.3	430	87.8641	1.00333	2.97761	22.7547	1400	1292.13
2956						361	119.1	119.2	8.47	464.3	87.8641	1.00084	3.02852	14.0732	4810	5087.91
3340						363	119.9	117.8	11.83	399.8	87.8641	1.01783	3.02752	10.1352	4115	4139.7
2346						301.1	99.4	98	8.16	508.4	87.8641	1.01429	3.02918	12.1814	1490	1383.95
3097						362.2	118.6	117.7	8.02	508.4	87.8641	1.00765	3.05396	14.788	3624.8	3130.44
3695						421	138.3	139.7	8.13	508.4	87.8641	1.01012	3.0136	17.1833	1740	1516.91
3338						362.1	120.2	118.2	9.96	543.3	87.8641	1.01692	3.01248	12.0683	2203	2017.1
3530						358.2	119.4	119.3	12.04	488.9	87.8641	1.00084	3	9.91694	1560	1425.14
3515						363	116.6	119.4	8	730.3	87.8641	1.02401	3.0402	14.925	7780	8770.79
4298						362.1	116.1	119.4	11.86	683.8	87.8641	1.02842	3.03266	10.0675	382	349.064
2491						390	130	130	3	737	78	1	3	43.3333	6285	5286.25
1156.53						450	158	158	3	330	23.4393	1	2.8481	52.6667	1990	1964.1
1784.67						600	200	200	4	293	24.5775	1	3	50	1499	1502.26
2082.78						600	200	200	4	293	30.3512	1	3	50	2160	1914.27
2448.56						600	200	200	4	293	39.6486	1	3	50	2362.74	2209.6
2362.74						600	200	200	6	288	24.5775	1	3	33.3333	1784.67	1824.87
2320						600	200	200	4	293	35.9827	1	3	50	7172	8198.04
767.26						350	120	120	2.5	271.7	23.3301	1	2.91667	48	1153	1151.7
835.69						350	120	120	2.5	271.7	31.5224	1	2.91667	48	2137.4	2007.96
950.87						350	120	120	2.5	271.7	39.1014	1	2.91667	48	1460	1380.18
819.07						350	120	120	3	273.5	23.3301	1	2.91667	40	2982	3076.74
867.28						350	120	120	3	273.5	31.5224	1	2.91667	40	667.08	628.985
1032.9						350	120	120	3	273.5	39.1014	1	2.91667	40	4210	3793.56
952.87						350	120	120	4	267.6	23.3301	1	2.91667	30	1785	1497.57
1008.83						350	120	120	4	267.6	31.5224	1	2.91667	30	2630	2722.31
1174.22						350	120	120	4	267.6	39.1014	1	2.91667	30	1791	1694.36
1082.2						200	100	100	2.8	361.6	71.8	1	2	35.7143	5953	5350.75
1113.2						400	100	100	2.8	361.6	71.8	1	4	35.7143	953	1123.14
1430.35						480	150	150	3.5	341.7	30.88	1	3.2	42.8571	4493	4705.57
2982						1000	250	250	4	351	28.9462	1	4	62.5	1080	1110.96
4475						1000	300	300	5	369	28.9462	1	3.33333	60	1580	1439.37
7131						1000	350	350	6	498	28.9462	1	2.85714	58.3333	760	704.655
953						300	120	120	2.75	397.82	46.5322	1	2.5	43.6364	1328	1233.01
3297						600	300	200	2.973	731.9	31.2101	1.5	2	100.908	1550	1579.46
6107						600	300	200	2.973	731.9	69.4888	1.5	2	100.908	4870	4741.92
2618						600	200	200	2.973	731.9	31.2101	1	3	67.2721	850	954.14
5140						600	200	200	2.973	731.9	85.7343	1	3	67.2721	2868	2700.72
