# Supplementary material for: Prediction of the axial compression capacity of stub CFST columns using machine learning techniques
Source: Sci Rep. 2024 Feb 5;14:2885. doi: 10.1038/s41598-024-53352-1 (PMC10838919; doi:10.1038/s41598-024-53352-1)
Supplement: Supplementary file 1 — Supplementary Information. [file 41598_2024_53352_MOESM1_ESM.zip › supplementary data/excels results of 8 ML models vs EC4 - AISC360/Gpr_circ.xlsx]

## Sheet: Sheet1
D	t	L	Fy	fc	P_exp	P_pred
90	4.5	300	357	36.1312	922.234	864.796
153	3.64	306	320	75.8216	2133.46	2196.55
165	4	500	386.04	34.2	1882.72	1888.53
181.15	2.27	675	734	39.1795	2336.42	2214.96
89.11	4.97	222.5	388	78.7	1049.11	1080.59
159.3	5.25	409	357.378	33.7936	1755.01	2052.66
102	3.4	200	311	71.8	1099.35	1010.23
113.64	3.64	400	259.6	48.3234	992.369	932.47
114	4.03	280	330.74	48.2853	1254.05	1094.26
165	4.25	495	351	49.4281	2159.42	2149.35
105.3	3	312	322.16	23.1464	612.38	623.065
165	4.25	495	351	33.9435	1673.29	1623.99
131	4	393	306	62.4732	1431.36	1430.2
105.2	2.9	311	265.164	27.7666	571.263	630.166
222	6.47	666	843	40.5	5454.41	5773.62
153	1.54	306	345	75.8216	1767.34	1769.34
235	5.66	470	290	75.8216	4880.08	5038.1
114.3	6.3	250	428	166.56	2501.7	2535.41
166	5	500	274.68	29.6786	2058.55	1937.12
165	3.5	500	361.34	34.2	1724.9	1685.6
114.43	3.82	300	343	28.0936	909.531	1039.58
450	2.96	1350	279	41.1	6418.18	6519.3
133	5	399	306	65.3568	1659.18	1683.75
125	1	438	232	84.7	1224.2	1173.34
190	1.94	663.5	256.4	74.7	2470.38	2332.67
1020	9.64	3060	336	16.9	29229.6	27330
114	4	280	330.74	29.2272	962.188	1050.26
100	3	300	255	29.9609	581.39	608.002
557.65	16.52	994.9	546	25.4158	28437.1	28557.3
60.3	4.5	200	225	47.05	386.018	386.888
108	6	324	343.5	101.133	1814.14	1649.37
166	5	660	274.68	29.6786	1854.59	1836.5
219.1	6.3	600	300	142.848	6534.11	6228.49
280	8	1000	495	117	11475.2	10631.8
150	0.7	480	245.25	33.4521	711.077	793.261
372	3.64	744	320	75.8216	9029.7	9010.87
108.2	4.45	312	322.16	23.1464	707.156	753.692
101.8	5.7	200	305.091	37.3761	945.914	1063.87
114	4	280	330.74	35.9202	955.617	1055.47
105	2.8	311	265.164	27.7666	563.006	616.257
800	20	2000	535	110	81790.5	81595.6
76.454	1.6764	152.349	363.285	40.8859	428.535	415.361
200	1.87	600	282	75.6266	2675.96	2627.25
76.11	2.48	300	286	145	728.944	712.895
800	8	2000	535	150	84837.4	82140.5
76.12	2.51	300	286	145	715.243	714.214
108	4.5	240	410.058	27.5031	1234.67	1165.95
800	20	2000	635	150	105833	105830
150	1.87	450	282	75.6266	1623.19	1574.34
113.7	2.05	342	269.9	130.8	1453.37	1417.97
114.3	2.74	300	235	56.2	871.095	889.416
159	4.5	447	317.6	31.4	1568.8	1504.35
100	3	300	255	29.9609	579.142	608.002
219	7.06	659	429	54.5179	3882.06	4520.15
474	7.42	948	317	75.8216	17055	17148.8
87.1	1.9	348.4	255	26	330.468	324.774
120.828	4.064	241.325	451.607	34.4048	1156.35	1283.73
200	3	600	303.5	50.0163	2038.98	2119.44
323.9	5.6	1000	443.9	92.3	11081.1	9755.06
133	4.75	400	338	24.9362	1370.96	1383.6
107.9	4.3	320	265.164	27.7666	793.609	819.664
318.3	10.36	954.9	331	39.3	7764.07	7182.14
152	1.7	500	270	73	1457.58	1398.76
168.33	12.08	421	460	78.7	4805.71	5144.48
101.6	3	300	425.03	34.04	668.754	736.438
140.8	6.28	349.6	397	55.2	2180.02	2200.52
108.55	4.6	325.7	272.129	29.7051	729.519	892.446
222	6.47	666	843	40.5	5369	5773.62
180	3	540	320.5	36.9127	1697.97	1718.22
178	9	360	283.411	22.1706	2942.87	2786.86
114.3	3.85	300	343	25.5936	990.933	940.967
282	4.36	564	322	75.8216	6575.26	6384.94
105.2	3.05	312	322.16	38.5575	766.502	746.046
113.7	2.09	342	269.9	59	872.559	854.585
108	4.5	240	410.058	27.5031	1245.7	1165.95
101.3	0.55	300	357.378	35.585	320.644	369.69
108	4.5	378	358	77.4	1512.05	1503.23
200	3	600	303.5	50.0163	2218.78	2119.44
92	3	193.2	260.946	20.4806	540.974	485.415
105	2.86	321	265.164	27.7666	563.263	621.377
131	4	393	306	67.092	1488.35	1492.09
165	2.73	510	350	67.8644	1986.77	2019.06
101.6	3	300	425.03	93.51	1005.83	1118.7
133	5	399	306	47.9479	1480.51	1462.38
273	5	816	312	54.5179	4861.94	4636.22
107.9	7.99	342	251.8	59	1209.02	1347.06
101.9	3.03	305.7	371	51.3	848.751	844.061
469	4.66	938	291	75.8216	15963.8	14886.5
156.3	3.03	424	357.378	35.585	1324.24	1439.26
139.6	5.1	349.7	458	72.6	2603.3	2482.24
159.3	5.25	409	357.378	33.7936	2020.69	2052.66
165	2.82	580.5	363.3	48.3	1585.2	1733.32
393	9.38	786	312	75.8216	13403.8	13677.5
100	3	400	426.735	35.585	753.052	775.512
127	2	445	258	84.7	1274.77	1406.62
114	4.5	342	335.04	41.67	1093.32	1132.52
152.603	3.1496	304.927	415.133	23.0974	1159.06	1228.31
108	6.47	324	853	40.5	2309.82	2354.84
325	3.57	971	329	45.1237	5049.38	4946.36
200	3	600	303.5	50.0163	2289.58	2119.44
159	4	636	466.5	25.1234	1757.55	1696.48
133.1	4.5	397	324.3	67.4781	1457.61	1678.5
140	6.21	420	359	125	3116.18	3078.26
165	2.82	580.5	363.3	80.2	2175.53	2278.01
477	11.36	954	310	75.8216	19677.4	19286.2
166	5	660	274.68	29.6786	2130.2	1836.5
216.4	6.61	649.2	452	24.3	3485.26	3447.96
140.66	6.32	349.5	397	72.9	2373.82	2577.71
800	20	1600	535	150	99880.4	100265
108	6	324	343.5	111.117	1912.78	1809.86
376	3.28	1125	305	45.1237	6442.68	6029.61
190	1.52	663.5	306.1	80.2	2452.9	2448.83
100	2.5	380	244.269	35.2261	670.992	592.148
60	1.87	180	282	75.6266	296.543	310.245
150	0.7	480	245.25	22.563	515.488	594.409
220.97	2.13	825	734	39.1795	2835.84	3049
105.2	2.95	312	322.16	23.1464	563.783	612.377
100	3	300	303.5	50.0163	795.963	752.576
129	3	387	306	47.0102	1052.93	1067.6
140.54	6.28	349.5	397	65.2	2357.76	2303.16
113.6	3.2	337	354.6	67.4781	1096.03	1185.78
360	4.54	1080	525	41.1	6654.68	6922.75
100	1.87	300	282	75.6266	813.99	787.719
174	3	360	266.047	45.7146	1610.85	1573.75
168.656	5.0038	304.8	260.622	27.4411	1998.78	1933.6
325	3.57	971	329	54.5179	5750.42	5621.44
89.01	5.02	222.6	388	39.9	989.643	970.772
200	3	600	303.5	50.0163	2230.02	2119.44
189.2	5.11	567.6	346.9	38	2291.01	2430.89
159	5.07	477	391.5	41.5	2186.08	2169.13
166	5	660	274.68	29.6786	1865.62	1836.5
159.3	5.25	409	357.378	33.7936	2011.87	2052.66
100	3	300	303.5	50.0163	802.706	752.576
140.84	2.37	525	734	39.1795	1556.94	1496.78
153	3.64	306	320	75.8216	2133.46	2196.55
219	4.75	650	350	35.2485	3095.96	3033.36
301	2.96	903	279	80.3	5034.16	5226.35
168.148	3.6068	304.8	221.322	26.6138	1568.14	1500.97
150.62	3.04	562.5	691	39.1795	1996.23	2001.54
372	3.64	744	320	75.8216	8534.11	9010.87
150	1.87	450	282	75.6266	1588.36	1574.34
108.3	4.4	312	322.16	23.1464	729.939	749.236
358	5.66	716	290	75.8216	9091.5	9375.62
107.9	8.01	342	251.8	113.2	1402.3	1446.91
100	1.5	300	232.497	35.2261	497.712	488.023
131	4	393	306	57.3107	1409.32	1401.32
240	3.04	720	648.9	49.8195	4300.79	4237.62
60	2	180	404	80.3158	419.844	420.342
114.3	3.6	250	403	166.56	2340.42	2276.22
240	3.05	720	571.2	49.8195	4318.9	4224.75
140	8.36	420	813	125	5397.21	5368.12
140	10.46	420	773	125	6062.17	6122.17
131	4	393	306	65.3568	1440.58	1455.28
298.48	5.74	600	400.248	79.202	7553.22	7612.21
200	3	600	303.5	50.0163	2038.98	2119.44
477	11.36	954	310	75.8216	18994.2	19286.2
140	6.27	420	1153	125	5171.62	5175.86
189.6	5.09	568.8	464	38	3117.01	3066.08
114	8	400	400	69.1782	1881.57	1934.15
149	2.96	447	308	25.4	900.24	948.454
114	6	400	406	65.7152	1727.5	1719.35
108	10	324	384.8	117.173	2403.61	2388.27
800	18	2000	535	150	95541.4	95694.8
157	2.48	314	326	75.8216	2042.56	1999.71
100	3	300	432.82	93.51	1083.88	1092.37
297	11.88	600	348.255	79.202	8973.03	9193.39
76	3	228	255	29.9609	387.469	412.324
100	0.52	200	244.269	17.9523	232.974	235.314
630	10.21	1890	323.3	38.4	19683.4	19614.9
159	4.64	477	397.2	46.6887	2292.97	2233.82
101.9	3.03	305.7	371	23.2	631.087	650.62
165	2.72	510	350	48.6053	1689.44	1688.93
165	2.75	510	350	38.645	1512.91	1526.03
152.578	4.9276	304.902	633.421	41.9891	2866.08	2830.93
166	5	500	274.68	29.6786	2008.94	1937.12
114	8	400	368	82.4366	1939.27	1952.46
89	5.04	222.9	388	72.9	1030.55	1028.43
800	20	2000	735	150	111792	112022
114.9	3.93	342	304.3	59	1126.67	1130.58
298.48	5.74	600	400.248	26.6518	4374.42	4439.49
140	3	600	300	36.7	1313.52	1262.79
190	1.11	656	203.1	110.3	2697.45	2806.49
262	2.16	975	734	39.1795	4028.9	4054.65
100	1.5	380	232.497	35.2261	497.712	487.014
100	2	380	236.421	35.2261	527.945	528.466
102.7	1.65	309	265.164	33.7936	469.405	463.736
190	0.86	663.5	210.7	74.7	2338.32	2287.51
153	1.54	306	345	75.8216	1745.99	1769.34
800	14	2000	535	150	92754.1	92357.8
159.3	4.83	420	357.378	33.7936	1823.35	1828.28
76.4286	1.7018	152.375	363.285	25.9243	370.144	364.07
140	10.46	420	773	52.5	5353.81	5259.64
220	2.13	825	734	39.1795	3176.34	3031.22
120	1.51	369	222.7	41.4364	666.893	674.939
111.64	1.9	400	261.3	48.3234	672.274	682.784
469	4.66	938	291	75.8216	15016.4	14886.5
165	3	330	242	28.7511	1354.76	1341.15
153	1.54	306	345	75.8216	1801.05	1769.34
168.44	11.98	420.8	460	72.6	4877.3	4892.53
318.3	10.36	954.9	331	24.2	6426.5	6358.98
235	5.66	470	290	75.8216	4935.14	5038.1
358	5.66	716	290	75.8216	9471.34	9375.62
166	5	660	274.68	29.6786	1667.18	1836.5
235	5.66	470	290	75.8216	5265.54	5038.1
140	8.19	420	389	125	3232.87	3264.03
477	11.36	954	310	75.8216	19424.6	19286.2
166	5	660	274.68	26.539	1733.72	1706.5
168.656	5.0038	304.8	260.622	27.4411	1998.78	1933.6
168.656	2.6416	304.8	297.854	34.129	1155.54	1202.91
88.98	5.1	222.8	388	72.9	1010.84	1033.09
157	2.48	314	326	75.8216	1976.26	1999.71
76.18	3.31	300	305	145	796.331	798.884
301.5	4.5	600	381.609	34.1859	4373.58	4399.44
153	3.64	306	320	75.8216	2199.77	2196.55
559.4	16.54	994.85	546	25.4158	29271.5	28722.4
111.3	2	339	354.6	67.4781	842.282	872.574
358	5.66	716	290	75.8216	9471.34	9375.62
108	4.5	290	410.058	27.5031	1223.65	1214.54
140.39	6.28	349.7	397	39.9	2164.45	2165.16
60.3	4.5	200	225	47.05	391.637	386.888
76.4286	1.7018	152.349	363.285	24.959	352.418	354.854
168.656	5.0038	304.8	260.622	32.888	1963.3	1951.73
157	2.48	314	326	75.8216	1987.5	1999.71
122	4.54	366	576	25.4	1463.86	1484.02
180	3	540	320.5	36.9127	1697.97	1718.22
150	3.55	450	326	30.8782	1349.73	1332.29
240	3.04	720	648.9	49.8195	4209.76	4237.62
166	5	660	274.68	29.6786	1711.28	1836.5
219.1	10	600	381	177.696	8681.22	8748.83
140	11.58	420	367	125	4030.96	4101.6
100	2	300	404	75.6266	893.681	890.311
219.1	6.3	600	300	156.48	6533.8	6565.88
100	3	300	303.5	50.0163	676.842	752.576
115.02	5.02	300.5	365	49.1693	1386.52	1385.41
219.1	6.3	600	300	168.384	7010.87	7095.27
320	7	520	250.155	47.3126	5636.28	5910.94
250	2.48	500	326	75.8216	4519.17	4487.54
140	16.72	420	389	125	5079.46	5043.77
114.9	4.01	342	304.3	130.8	1660.3	1664.42
165	2.3	500	332.47	34.2	1363.57	1364.91
100	2	300	236.421	35.2261	527.945	536.953
216.4	6.61	649.2	452	46.8	4072.46	4100.16
151.05	2.98	562.5	691	39.1795	2110.73	1989.22
282	4.36	564	322	75.8216	6090.9	6384.94
101.7	3.03	305.1	371	40.2	777.815	754.519
140	6.21	420	359	125	3130.79	3078.26
133	4.7	465	352	84.7	2104.99	2165.33
102.3	1.45	312	265.164	33.7936	419.736	428.558
89	3	267	255	29.9609	516.468	512.955
108	6	324	343.5	117.173	2095.48	2020.73
320	7	440	250.155	47.3126	5647.3	5766.5
900	20	2250	535	150	123166	122879
101.3	0.55	300	357.378	35.585	354.82	369.69
140	16.72	420	389	125	5062.6	5043.77
131	4	393	306	45.5131	1242.69	1269.54
273	3.5	818	305	72.5481	5185.86	5133.59
157.5	1.5	450	308	18.7	806.583	795.012
222	6.47	666	843	77	7002.91	7044.95
166	5	350	274.68	29.6786	2053.03	1905.6
112	3	342	288.53	19.2009	687.365	676.653
820	8.93	2460	331	45	32001.1	32165.2
200	2	600	404	75.6266	2864.21	2864.73
280	8	1000	495	82	9344.86	9216.85
337	6.47	1011	823	41.1	9168.25	9321.19
101.702	3.0734	203.276	605.084	34.129	1093.56	1082.67
165	2	330	242	28.7511	1263.22	1221.97
165	2.37	615	287.5	24.086	974.144	977.515
129	3	387	306	45.5131	1028.22	1044.45
133	5	399	306	62.4732	1621.87	1631.62
720	8.3	2160	312	15	14646.7	14359.6
360	4.54	1080	525	85.1	10857.3	10887.3
800	20	2400	535	150	98772.3	98817.6
133	4.5	399	335.04	64.31	1621.78	1637.92
700	20	1750	535	150	77815	78140.6
190	1.11	660	203.1	110.3	2764.88	2811.14
89.14	4.93	222	388	66.8	1018.07	1027.2
114.9	4.01	342	304.3	113.2	1558.86	1556.72
159	4.5	447	317.6	31.4	1459.86	1504.35
76	3	304	255	29.9609	387.469	390.974
114.3	5.9	300	355	56.2	1726.75	1682.53
298.35	7.65	600	384.552	26.6518	4704.2	4841.44
108	4	432	332.363	40.2781	948.617	947.866
76.19	2.99	300	278	145	761.508	759.624
115.04	4.92	300	365	95.0083	1732.96	1716.41
300	4	800	276	25.5133	3537.74	3472.3
879.5	15.55	2198	260	45.9061	37417.7	37876.4
100	0.52	200	244.269	37.3761	391.971	384.817
477	11.36	954	310	75.8216	18994.2	19286.2
150	2	450	404	75.6266	1789.19	1727.88
180	6	600	320	36.7	1801.04	1912.96
101.8	5.7	200	305.091	17.9523	949.784	943.377
140	8.36	420	813	52.5	4331.27	4301.87
76	3	304	255	29.9609	387.469	390.974
89	4.92	222.8	388	55.2	1033.4	1026.88
101.3	3.03	303.9	371	40.2	713.363	749.987
140	6.27	420	1153	52.5	4097.93	4099
133	3.5	465	352	84.7	1945.73	1913.2
179	5.5	360	248.585	22.1706	1804.27	1782.43
273	3.5	813	305	54.5179	4308.85	4278.42
800	20	2000	535	130	89473.7	89614.2
318.5	10.36	955.5	331	52.5	7988.17	8007.71
800	20	2000	535	150	99468	99387.9
180	4	540	340	45.1393	2612.58	2452.36
87.1	1.9	348.4	255	26	313.611	324.774
100	3	300	432.09	34.04	693.551	717.766
165	4	500	386.04	34.2	1907.33	1888.53
190	1.11	662	203.1	94.7	2242.46	2310.84
190	1.11	662	203.1	110.3	2922.21	2814.22
114	3.01	280	301.4	48.2853	1099.19	1034.63
168.148	3.6068	304.8	221.322	32.7501	1404.42	1433.91
190	0.86	662	210.7	108	2857.59	2829.01
181.8	2.17	675	734	39.1795	2229.41	2194.32
76.454	1.7018	152.4	363.285	33.3017	432.724	424.744
235	5.66	470	290	75.8216	4935.14	5038.1
82.55	1.397	254	482.633	40.8514	524.346	512.462
140	6	600	300	36.7	1328.1	1372.63
190	1.94	660	256.4	108	3161.12	3131.27
133	6	399	381.79	41.67	1752.99	1784.14
138.9	5.15	349.1	458	78.7	2438.08	2445.69
219	4.78	650	350	42.5315	3328	3284.17
474	7.42	948	317	75.8216	17528.2	17148.8
469	4.66	938	291	75.8216	15963.8	14886.5
165	2.37	615	287.5	24.086	960.659	977.515
133	4.7	465	352	84.7	2211.75	2165.33
179	5.5	360	248.585	43.6545	1967.25	1990.94
301.34	11.59	600	471.861	34.1859	8326.29	8437.3
469	4.66	938	291	75.8216	14355.6	14886.5
630	8.44	1890	350	34.5	17867.8	17783.1
165	4.5	500	385.85	34.2	2033.57	1994.09
101.4	3.03	304.2	371	23.2	644.116	646.358
168.33	11.85	420.2	460	61.7	4907.76	4885.16
105.1	2.75	312	322.16	23.1464	558.641	575.572
129	3	387	306	60.6526	1216.51	1211.25
122	4.54	366	576	40.5	1601.42	1619.82
250	2.48	500	326	75.8216	4288.79	4487.54
169.164	2.6162	304.8	317.159	33.5775	1277.27	1269.46
393	9.38	786	312	75.8216	13656.6	13677.5
219.1	6.3	600	300	167.52	7198.43	7099.01
111.64	1.9	400	261.3	40.0294	647.014	647.399
140	3	540	294.5	36.9127	1154.72	1160.88
114	4.5	342	335.04	64.31	1354.96	1343.25
114.43	3.98	300	343	25.1494	932.659	944.826
157	2.48	314	326	75.8216	1976.26	1999.71
1000	20	2500	535	150	147444	147539
129	3	387	306	47.9479	1078.9	1081.39
320	7	520	250.155	47.3126	6187.5	5910.94
216.4	6.61	649.2	452	38.3	3910.24	3910.84
153	3.64	306	320	75.8216	2211.01	2196.55
133	5	399	306	67.092	1724.93	1717.71
165	3.5	500	361.34	34.2	1696.8	1685.6
153	3.64	306	320	75.8216	2211.01	2196.55
250	2.48	500	326	75.8216	4519.17	4487.54
152.629	3.175	304.8	415.133	20.8911	1165.2	1183.16
92	3	322	260.946	20.4806	499.081	492.887
89.04	4.94	222.7	388	65.2	1028.01	1031.23
250	2	750	404	80.3158	4458.43	4491.15
76	2	228	255	29.9609	352.627	347.216
169.164	2.6162	304.8	317.159	36.5422	1240.38	1277.79
159.3	5.25	409	357.378	33.7936	2471.59	2052.66
114	2.5	200	365	65.7	1244.88	1210.94
165	3	500	377.06	34.2	1641.31	1617.21
120.802	4.0894	241.351	451.607	29.5785	1164.84	1176.19
474	7.42	948	317	75.8216	17055	17148.8
140.33	6.29	349.7	397	72.6	2616.41	2562.99
219.1	5	600	380	177.696	7403.35	7435.87
372	3.64	744	320	75.8216	9470.23	9010.87
133	5	399	306	57.3107	1620.05	1604.89
469	4.66	938	291	75.8216	15016.4	14886.5
159	6	447	325.4	31.4	2122.67	2068.97
238	4.54	714	507	77	5344.55	5337.77
108	4	324	332.363	40.2781	948.617	959.609
273	5	816	312	45.1237	4003.8	4045.94
75.97	2.98	300	278	145	757.846	754.721
159.3	5.25	409	357.378	33.7936	2085.74	2052.66
139.35	5.06	349.9	458	72.9	2519.94	2473.53
108	6.47	324	853	25.4	2187.49	2217.09
160	4.5	400	410.058	27.5031	1840.5	1840.24
108	4.5	378	358	77.4	1492.94	1503.23
337	6.47	1011	823	25.4	8073.88	8149.37
133	4.5	399	335.04	41.67	1363.41	1374.38
89.03	5.03	222.9	388	72.6	1028.2	1027.51
140.54	6.26	349.7	397	39.9	2203.88	2164.25
101.8	3.03	305.4	371	23.2	668.306	649.768
88.7	3.98	265	392.2	22.7	566.397	605.213
131	4	393	306	52.281	1272.34	1332.43
114.88	4.91	300.5	365	28.0936	1386.73	1349.35
168.7	7.96	500	330	22.7	1954.31	2040.26
100	1.87	300	282	75.6266	788.142	787.719
474	7.42	948	317	75.8216	17528.2	17148.8
114	2.5	200	365	46.8	960.817	953.775
800	20	2000	435	150	92861.7	92822.5
159.8	5.08	425	357.378	33.7936	1868.85	1924.03
131	4	393	306	55.2182	1389.32	1374.57
165	2.82	577.5	363.3	108	2494.85	2536.83
474	7.42	948	317	75.8216	16944.9	17148.8
190	0.86	659	210.7	41	1279.5	1297
477	11.36	954	310	75.8216	19424.6	19286.2
114.26	3.93	300	343	87.3908	1290.55	1260.87
133	5	399	306	45.5131	1414.09	1420.77
139.06	5.13	349.1	458	66.8	2265.06	2285.65
139.4	5.1	349.3	458	65.2	2270.85	2270.6
90	3	300	381	36.1312	646.438	643.157
129	3	387	306	57.3107	1140.9	1144.11
133	4.7	465	352	84.7	2234.22	2165.33
133	5	399	306	52.281	1504.43	1522.77
250	4	800	276	25.5133	2586.91	2564.62
361	4.54	1083	525	41.1	6890.56	6949.14
393	9.38	786	312	75.8216	13403.8	13677.5
141.44	2.22	525	734	39.1795	1518.93	1482.18
100	0.52	200	244.269	17.9523	238.486	235.314
165	4.25	495	351	49.4281	2143.68	2149.35
102.5	1.55	311	265.164	33.7936	421.421	441.456
630	11.6	1890	347.2	46	23401.8	23361.9
372	3.64	744	320	75.8216	9029.7	9010.87
133	6	399	381.79	64.31	1938.87	1979.47
1020	13.25	3060	368.7	28.9	44493.7	44154.1
150	2	450	404	80.3158	1819.21	1852.21
133	3.5	465	352	84.7	1908.64	1913.2
250	2.48	500	326	75.8216	4288.79	4487.54
114	6	400	406	69.1782	1774.94	1767.57
100	3	300	303.5	50.0163	757.754	752.576
393	9.38	786	312	75.8216	13932	13677.5
87.1	1.9	252.59	255	26	336.087	344.424
298.35	7.65	600	384.552	79.202	7977.85	8107.16
76	3	228	255	29.9609	421.744	412.324
152.552	4.9022	304.876	633.421	43.437	2868.05	2843.7
60	2	180	404	75.6266	402.936	408.358
108	4.5	380	410.058	27.5031	1207.11	1170.46
190	1.11	662	203.1	110.3	2798.59	2814.22
100	1.9	300	404	111.694	1036.75	1061.78
235	5.66	470	290	75.8216	5265.54	5038.1
250	2	750	404	75.6266	4188.4	4252.96
89	3	267	255	29.9609	509.725	512.955
141.14	6.35	349	397	66.8	2313.67	2357.05
105.2	3.05	312	322.16	38.5575	756.58	746.046
630	7	1890	291.4	36	15910.9	15850.4
159	4.64	477	397.2	46.6887	2199.47	2233.82
102	3.4	400	311	71.8	1059.68	1038.34
133	5	399	306	50.2989	1532.51	1511.3
75.84	2.99	300	278	145	752.63	753.161
165	4.25	495	351	33.9435	1566.53	1623.99
474	7.42	948	317	75.8216	16944.9	17148.8
282	4.36	564	322	75.8216	6575.26	6384.94
133	3.5	465	352	84.7	1941.23	1913.2
477	11.36	954	310	75.8216	19677.4	19286.2
298.48	5.74	600	400.248	31.0781	4981.42	4931.94
114.3	2.74	300	235	66.75	941.682	949.306
800	20	2000	535	190	117238	117560
152.4	2.11	450	336	70.8	1701.73	1687.74
800	20	2200	535	150	99167.9	99117
100	2.5	400	433.602	46.5774	805.602	805.466
179	5.5	360	248.585	43.6545	1956.22	1990.94
153	3.64	306	320	75.8216	2199.77	2196.55
282	4.36	564	322	75.8216	6630.32	6384.94
393	9.38	786	312	75.8216	13932	13677.5
114.29	3.75	300	343	49.1693	1030.35	1026.07
113.7	2.06	342	269.9	113.2	1435.41	1400.56
129	3	387	306	55.2182	1095.06	1102.24
125	1	438	232	84.7	1183.75	1173.34
129	3	387	306	52.281	1043.26	1075.84
140	4	420	310	27.3075	1109.26	1137.67
200	2	600	404	75.6266	2854.09	2864.73
358	5.66	716	290	75.8216	9089.25	9375.62
297	11.88	600	348.255	34.1859	7038.75	7022.76
76	2	228	255	29.9609	352.627	347.216
127	2	445	258	84.7	1445.59	1406.62
219	7.06	659	429	72.5481	4836.6	4890.43
140	10.46	420	773	125	6232.99	6122.17
133	5	399	306	47.0102	1428.69	1441.79
120	2.5	300	445.52	94.68	1327.36	1365.92
114	8	400	368	78.6687	1957.99	1951.52
178	9	360	283.411	45.4203	3140.59	3144.88
168.8	5.01	500	411.3	22.7	1741.26	1793.2
108	4	324	339.23	29.0298	1062.93	1067.24
190	1.11	664	203.1	110.3	2826.69	2816.83
337	6.47	1011	823	41.1	9355.92	9321.19
140.88	6.32	349.2	397	55.2	2190.71	2208.8
131	4	393	306	53.7005	1346.68	1345.04
60	2	180	404	75.6266	416.422	408.358
108	4	324	339.23	29.0298	1079.47	1067.24
168.53	11.93	420	460	72.9	4854.64	4887.72
159	3	300	336.28	90.85	1860.2	1943.51
250	2.48	500	326	75.8216	4674.25	4487.54
282	4.36	564	322	75.8216	6630.32	6384.94
100	1.9	300	404	111.694	1115.41	1061.78
153	1.54	306	345	75.8216	1767.34	1769.34
178	9	360	283.411	45.4203	3184.69	3144.88
101.5	3.03	304.5	371	51.3	832.749	839.199
114.37	3.85	299.5	343	89.0682	1089.7	1219.81
297	11.88	600	348.255	26.6518	5645.51	5882.35
168.3	2.8	300	317.8	93.74	2211.07	2245.37
219	4.72	650	350	42.5315	3274.12	3260.81
282	4.36	564	322	75.8216	6090.9	6384.94
114.49	3.75	299.3	343	49.1693	997.29	1029.04
151.5	2.98	563	691	39.1795	1907.13	1996.85
165	4.25	495	351	38.8668	1819.34	1831.99
190	1.13	660	185.7	108	2844.18	2824.37
800	20	1800	535	150	99701.7	99662.1
165	3	500	377.06	34.2	1606.59	1617.21
179	5.5	360	248.585	23.9364	1796.83	1825.41
250	2.48	500	326	75.8216	4674.25	4487.54
273	5	816	312	72.5481	5911.8	5829.11
240	3.05	720	571.2	49.8195	4221.13	4224.75
122	4.54	366	576	40.5	1608.16	1619.82
261.7	2.13	975	734	39.1795	4201.86	4029.43
140	4.42	420	1020	125	4388.51	4256.94
159.3	5.25	409	357.378	33.7936	1865.25	2052.66
450	2.96	1350	279	41.1	6288.94	6519.3
174	3	360	266.047	23.9364	1283.75	1295.78
159	6	447	325.4	31.4	2053.16	2068.97
76	3	228	255	29.9609	421.744	412.324
120	2.65	360	340	15.32	625.931	635.108
165	2.3	500	332.47	34.2	1383.13	1364.91
800	12	2000	535	150	88095.1	88082.7
139.35	5.09	347.8	458	55.2	2070.95	2113.08
203	4	609	325.7	40.4	2082.65	2187.87
114	6	400	370	78.6687	1649.68	1662.65
114.3	2.74	300	235	107.2	1222.8	1236.04
298.35	7.65	600	384.552	34.0917	5629.39	5642.53
100	2	300	404	75.6266	882.443	890.311
630	7.61	1890	349.5	35	17262.7	17185.5
108	6.47	324	853	77	2610.05	2641.54
800	20	2000	535	170	107924	108058
168.14	12.06	420.5	460	39.9	4884.83	4811.12
222	6.47	666	843	25.4	4710.16	4819.72
273	3.5	813	305	45.1237	3868.73	3814.26
219.1	10	600	381	49.536	5120.35	5113.03
469	4.66	938	291	75.8216	14355.6	14886.5
76	3	228	255	29.9609	421.744	412.324
107.9	8.03	342	251.8	130.8	1527.18	1565.22
76.21	2.52	300	286	145	703.63	716.301
372	3.64	744	320	75.8216	8534.11	9010.87
89.04	5	222.9	388	65.2	1052.6	1040.51
139.3	5.07	349.3	458	61.7	2254.57	2241.9
122	4.54	366	576	77	2029.73	2038.97
165	4.25	495	351	38.8668	1839.57	1831.99
221.5	2.17	825	734	39.1795	2965.24	3070.64
133	5	399	306	53.7005	1538.31	1541.66
140	8.36	420	813	125	5364.62	5368.12
150	2	450	404	80.3158	1897.88	1852.21
87.1	1.9	252.59	255	26	342.83	344.424
165	4.5	500	385.85	34.2	1974.12	1994.09
133	4.75	400	338	24.9362	1415.92	1383.6
166	5	660	274.68	29.6786	2042.01	1836.5
150	1.5	459	222.7	37.2281	1000.93	982.436
190	1.94	663.5	256.4	41	1617.64	1610.83
180	4	540	340	45.1393	2399.96	2452.36
108	4.5	380	410.058	27.5031	1157.5	1170.46
141.42	2.35	525	734	39.1795	1444.16	1500.27
190	1.52	661.5	306.1	108	3047.18	3049.61
133	4.75	400	338	24.9362	1387.82	1383.6
1100.4	16.48	2748	267	45.9061	56044.8	56827.5
114	8	400	400	65.7152	2079.83	2037.74
108	4	324	339.23	29.0298	1129.08	1067.24
337	6.47	1011	823	85.1	13094.5	13204.3
131	4	393	306	47.0102	1329.21	1323.1
261.9	2.11	975	734	39.1795	3955.98	4017.72
800	16	2000	535	150	95401.7	95016.5
100	3	300	303.5	50.0163	802.706	752.576
140.75	6.29	349.6	397	61.7	2235.79	2252.22
168.57	11.98	420.5	460	65.2	4890.7	4896.83
327	2	750	280	34.5685	3828.5	3799.83
300	2.96	900	279	41.1	3005.05	3183.23
120.828	4.0894	241.351	451.607	25.9243	1071.74	1104.66
108	10	324	384.8	101.133	2287.32	2284.17
182.5	2.27	675	734	39.1795	2208.66	2239.67
101.8	2.94	200	319.806	17.9523	625.338	615.098
372	3.64	744	320	75.8216	9470.23	9010.87
250	2	750	404	75.6266	4309.77	4252.96
210	2.5	840	237.402	26.539	1600.86	1588.19
108	4.5	285	410.058	27.5031	1256.72	1215.11
114.09	3.85	300.5	343	25.5936	935.08	938.895
152	1.7	500	270	73	1345.2	1398.76
100	2.5	300	244.269	35.2261	670.992	645.38
600	20	1500	535	150	60172.8	60604.9
109	6.47	327	853	40.5	2354.82	2379.95
200	1.87	600	282	75.6266	2629.89	2627.25
89.02	5.06	222.7	388	61.7	1024.88	1036.15
157	2.48	314	326	75.8216	2042.56	1999.71
358	5.66	716	290	75.8216	9581.47	9375.62
140.78	6.31	379	397	65.2	2343.23	2317.87
150	2	450	404	75.6266	1646.47	1727.88
130.6	2.3	396	324.3	67.4781	1187.51	1201.92
108.2	4.45	312	322.16	23.1464	714.873	753.692
133	5	399	306	55.2182	1566.34	1568.97
174	3	360	266.047	23.9364	1294.78	1295.78
180	3	600	320	36.7	1813.72	1785.02
76	2	304	255	29.9609	339.142	327.06
153.9	1.83	424	357.378	27.7666	1060.72	1048.6
168.656	2.6416	304.8	297.854	17.9264	1340.12	1278.36
108	4.5	378	358	77.4	1560.37	1503.23
210	2.5	840	237.402	26.539	1600.86	1588.19
250	1.87	750	282	75.6266	3846.42	3776.44
89.04	4.99	222.8	388	61.7	1029.5	1027.98
120	2.65	360	340	29.2611	796.317	795.38
149	2.96	447	308	77	1686.41	1724.66
159.3	5.25	409	357.378	33.7936	1856.43	2052.66
140	8.19	420	389	125	3282.31	3264.03
358	5.66	716	290	75.8216	9581.47	9375.62
100	1.9	300	404	111.694	1064.84	1061.78
131	4	393	306	50.2989	1433.03	1378.77
133	5	399	306	60.6526	1610.25	1617.07
114	4	280	330.74	42.6829	1111.7	1092.15
114.3	5.9	300	355	66.75	1803.3	1757.3
114.54	3.84	300	343	89.0682	1288.15	1221.86
190	1.13	664.5	185.7	41	1307.88	1323.01
280	8	1000	495	38	6620.42	6565.18
153	1.54	306	345	75.8216	1801.05	1769.34
129	3	387	306	67.092	1303.1	1297.58
100	0.52	200	244.269	37.3761	375.434	384.817
275	4.14	688	281	45.9061	3769.53	3787.73
140.92	6.34	349	397	78.7	2470.22	2494.73
101.702	3.0734	203.251	605.084	31.1643	1047.61	1047.25
108	10	324	384.8	111.117	2230.81	2258.63
275.5	5.09	689	275	45.9061	4005.33	4014
166	5	660	274.68	26.539	1678.59	1706.5
100	3	300	303.5	50.0163	742.021	752.576
108	4.5	340	410.058	27.5031	1151.99	1171.78
250	2	750	404	80.3158	4548.33	4491.15
235	5.66	470	290	75.8216	4880.08	5038.1
131	4	393	306	60.6526	1420.87	1420.33
139.56	5.08	350	458	39.9	2057.22	2035.3
166	5	660	274.68	29.6786	1981.37	1836.5
140	11.58	420	367	125	4251.22	4101.6
275	4.18	689	281	45.9061	3768.03	3794.33
140	6.27	420	1153	125	5135.66	5175.86
180	1.49	555	222.7	37.2281	1236.64	1250.22
76.454	1.7272	152.476	363.285	33.3017	433.858	427.717
114.3	6.3	250	428	166.56	2527.55	2535.41
76	2	304	255	29.9609	320.599	327.06
139.68	5.09	349	458	55.2	2151.15	2120.4
558.1	16.53	997.5	546	25.4158	28678.5	28606.1
190	1.13	662.5	185.7	80.2	2133.11	2171.23
165	4	330	242	28.7511	1417.45	1442.68
60	1.87	180	282	75.6266	305.533	310.245
150	3.55	450	326	24.5386	1288.16	1254.34
60	2	180	404	80.3158	425.463	420.342
135	1.46	417	222.7	37.2281	776.061	787.895
551.3	7.86	1376	263	45.9061	13136.1	13381.8
550	9.86	1376	265	45.9061	14732.3	14900.4
157.7	2.14	450	286	18.7	897.187	890.493
129	3	387	306	62.4732	1235.99	1233.54
114	6	400	370	82.4366	1678.88	1684.95
105.3	3.15	312	322.16	38.5575	744.805	758.075
129	3	387	306	65.3568	1245.21	1261.53
276	5.14	689	275	45.9061	4001.27	4040.98
100	1.9	300	404	111.694	1019.89	1061.78
168.656	5.0038	304.8	260.622	32.888	1958.3	1951.73
114.3	3.6	250	403	166.56	2248.27	2276.22
131	4	393	306	47.9479	1375.41	1353.67
190	1.52	664.5	306.1	48.3	1600.2	1632.86
153	1.54	306	345	75.8216	1745.99	1769.34
114.57	3.99	300	343	83.8473	1237.16	1279.62
139.48	5.09	350	458	61.7	2257.33	2250.55
157	2.48	314	326	75.8216	1987.5	1999.71
250	1.87	750	282	75.6266	3675.61	3776.44
140	4.42	420	1020	125	4159.26	4256.94
393	9.38	786	312	75.8216	13656.6	13677.5
174	3	360	266.047	45.7146	1533.68	1573.75
101.8	2.94	200	319.806	37.3761	635.02	657.712
168.27	12.06	420.7	460	66.8	4876.75	4893.87
166	5	350	274.68	29.6786	1766.4	1905.6
129	3	387	306	50.2989	1123.04	1098.9
140	4.42	420	1020	52.5	2893.65	2902.63
200	3	600	303.5	50.0163	2146.86	2119.44
129	3	387	306	53.7005	1077.14	1081.69
178	9	360	283.411	22.1706	2865.7	2786.86
140	3	540	294.5	36.9127	1154.72	1160.88
168.148	3.6068	304.8	221.322	32.7501	1439.42	1433.91
107.9	4.3	321	265.164	27.7666	822.272	819.534
100	0.52	200	244.269	37.3761	380.946	384.817
114.3	5.9	300	355	107.2	1932.25	1925.58
301.5	4.5	600	381.609	26.6518	3687.15	3759.27
100	0.52	200	244.269	17.9523	234.077	235.314
