# Supplementary material for: Prediction of the axial compression capacity of stub CFST columns using machine learning techniques
Source: Sci Rep. 2024 Feb 5;14:2885. doi: 10.1038/s41598-024-53352-1 (PMC10838919; doi:10.1038/s41598-024-53352-1)
Supplement: Supplementary file 1 — Supplementary Information. [file 41598_2024_53352_MOESM1_ESM.zip › supplementary data/excels results of 8 ML models vs EC4 - AISC360/Gpr_DS.xlsx]

## Sheet: Sheet1
Do	to	Di	ti	fyo	fyi	fc	P_exp	P_pred
114	3	58	3	294.5	374.5	47.4	898	909.273
87.4	0.99	61.8	0.87	428	452	58.6	378	386.771
164.7	3.71	76.1	2.78	357.7	385.6	141	2736	2727.9
101.9	2.79	50.9	3.07	226	228.9	40.1	681	656.54
190.1	5.11	59.1	3.29	464	342.1	37.4	3242	3213.41
165.1	3.67	76.1	2.81	357.7	385.6	90.7	2174	2188.62
300	4	180	2	250	250	28	2750	2645.97
140.2	2.91	22.1	4.1	300	794	79.9	1845	1871.47
99.9	0.7	74	0.62	409	512	58.6	380	370.028
86	1	41	2	345	345	9.84	334.39	317.914
86	1	39	1	345	345	19.51	324.74	309.376
190.7	5.11	101.6	4.03	346.9	345.8	38	2626	2570.84
88	2	41	2	345	345	21.85	478	488.049
165.1	3.7	42.7	3.19	357.7	409.8	90.7	2446	2458.26
158	1.5	114	1.5	308	308	18.7	589	596.03
189.1	6.77	59.7	3.34	327.3	342.1	38	2894	2929.1
189.9	5.12	58.9	3.31	346.9	342.1	51	2950	2990.76
114.3	1.64	76.1	1.14	262	235	58.6	551	544.317
165.3	5.96	76.1	2.79	347	385.6	53.7	2183	2372.13
99.9	0.71	80.5	0.67	409	474	58.6	357	332.509
165.3	2.93	31.9	5.35	276	619	40.5	1943	1857.62
81	0.9	62	1	524	470	58.6	330	345.231
140.2	2.9	55.1	10.62	300	739	40.5	2543	2333.84
158	2.14	40	2.14	286	286	18.7	968.2	924.985
189.7	5.12	59.5	3.32	346.9	342.1	38	2611	2644.3
190.7	5.15	101.1	4.1	464	345.8	37.4	3082	3147.9
140	5	78	3	290	285	35.2717	1334.3	1338.66
99.8	0.66	61.4	0.55	409	432	58.6	443	439.857
180	3	140	3	275.9	342	47.4	1435	1358.06
168.4	3.22	101.8	1.7	281.5	353.3	40.1	1332	1291.84
188.9	5.09	33.7	3.09	464	348.2	38	3182	3199.95
111.6	1.3	41	2	345	345	9.84	547.53	482.012
165.3	2.94	22	4.14	276	794	40.5	1750	1752.46
88.8	1.55	63.5	1.16	286	216	58.6	357	365.306
114	2.5	39	1	345	345	9.84	590.97	591.87
74.7	0.97	62	0.94	486	470	58.6	285	279.983
114.3	2.73	60.3	2.52	285	396	38.5	734.6	818.126
140	5	68	3	290	285	35.2717	1347	1371.42
160	2.1	75	2.1	300	300	23.6	879	932.62
163	1.95	101.6	3.2	395	394	63.4	1328	1344.75
190.7	5.15	101.1	4.1	464	345.8	38	3082	3155.83
140.1	2.91	38.1	7.63	300	433	40.5	1626	1469.32
240	4	80	4	280	280	29	2735	2674.43
165	5.99	76.2	2.81	347	385.6	53.7	2203	2371.65
114.3	1.64	88.9	1.56	262	286	58.6	524	496.406
165.3	2.94	22.1	4.04	276	794	115.6	2911	3049.51
158	2.14	77	2.14	286	286	18.7	879.1	845.545
165.2	3.68	42.5	3.19	357.7	409.8	53.7	2060	2034.6
114.3	6	48.3	2.9	454	425	63.4	1665	1500.41
114	2.5	41	2	345	345	21.85	773.97	750.157
191	5.15	59.4	3.31	464	342.1	37.4	3286	3256.4
88	2	39	1	345	345	9.84	367.99	376.516
165.2	2.94	22.1	4.09	276	794	79.9	2413	2425.03
300	2	180	2	250	250	28	2311	2270.13
111.6	1.3	39	1	345	345	10.35	470	447.574
114	2	76	1.6	278.7	235	40.2	601	582.399
190.5	5.13	33.9	3.1	346.9	348.2	37.4	2724	2711.5
190.1	4.21	59.3	3.3	336.8	342.1	37.4	2406	2363.83
168.4	3.22	101.9	2.79	281.5	226	40.1	1354	1344.66
188.9	5.12	33.5	3.06	464	348.2	37.4	3232	3196.41
139	2	75	3	250	250	46.7	810	863.48
114	2	89	1.6	278.7	235	40.2	520	505.438
202.7	1.99	101.9	2.79	304	226	40.1	1625	1590.32
140	3	58	5	285	290	35.2717	1223.7	1220.91
356	5.5	219	3.3	618	356	38.8	7242	7214.5
157	2.14	115	2.14	286	286	18.7	703.6	699.805
180	3	48	5	300	320	35.2717	1852.2	1841.7
356	5.5	219	3.3	618	356	38.8	7159	7214.5
140.1	2.87	89	3.89	300	1029	40.5	2025	2021.33
164.9	6.02	76.1	2.8	428.6	385.6	141	3304	3316.66
140.1	2.91	31.9	5.36	300	619	115.6	2537	2498.57
140.1	2.9	55.2	10.76	300	739	79.9	2775	2782.87
139	2	75	3	250	250	46.7	930	863.48
114.3	6.11	60.3	2.52	535	396	41	1681.98	1678.8
180	3	88	3	275.9	370.2	47.4	1650	1674.85
165.4	2.91	89.1	3.91	276	1029	79.9	2580	2590.36
140.1	2.86	89.1	3.91	300	1029	79.9	2107	2104.93
101.8	1.7	50.9	3.07	353.3	228.9	40.1	634	625.305
81.5	1.14	62.2	1.13	524	470	58.6	395	392.757
160	2.1	112	2.1	300	300	23.6	703	745.444
114.3	6.11	60.3	2.52	535	396	67.9	1752.59	1742.1
200	2.74	140	2.74	358.5	358.5	57.5731	1975.3	1926.72
188.9	5.09	33.7	3.09	464	348.2	37.4	3182	3185.89
158	1.5	77	1.5	308	308	18.7	728.1	725.906
170	3.58	114.1	3.58	365	380	35	1667.7	1669.4
114.3	2.73	60.3	2.52	285	396	64.3	899.21	895.224
170	3.58	76.1	3.58	365	320	35	1687.7	1726.28
190.6	5.15	34	3.08	346.9	348.2	37.4	2718	2717.98
180	3	140	3	275.9	342	47.4	1358	1358.06
101.4	1.56	63.4	1.15	255	216	58.6	477	474.659
240	3	114	3	275.9	294.5	47.4	2460	2466.34
180	3	88	3	275.9	370.2	47.4	1648	1674.85
165.1	3.5	101.6	3.3	433	394	63.4	1629	1696.51
188.8	5.08	59.5	3.31	346.9	342.1	37.4	2579	2587.15
87.9	1.17	61.2	0.85	444	452	58.6	408	415.776
168.4	3.22	49.6	1.53	281.5	376.5	40.1	1569	1567
165.1	5.94	75.9	2.8	428.6	385.6	141	3322	3310.52
140	3	48	3	342	396.1	36.9127	1430	1366.84
165.1	3.5	101.8	3.1	433	410	63.4	1700	1702.46
168.4	3.22	89.2	3.22	281.5	259.2	40.1	1464	1471.62
114.3	6.11	60.3	5.77	535	310	41	1823.35	1821.99
140	3	48	5	285	290	35.2717	1232.4	1226.71
139	2	75	3	250	250	46.7	877	863.48
114.3	3.2	48.3	2.9	430	425	63.4	1145	1139.67
140.2	2.9	37.9	7.39	300	433	115.6	2500	2486.68
190.7	5.11	101.6	4.03	346.9	345.8	37.4	2626	2562.36
114	2	48	1.6	278.7	235	40.2	660	678.396
190.3	4.26	59.4	3.36	336.8	342.1	37.4	2376	2381.74
180	3	48	3	275.9	396.1	47.4	1790	1820.17
88	2	41	2	345	345	11.01	453.96	451.847
189.9	5.12	58.9	3.31	346.9	342.1	50.7	2950	2984.36
164.8	6	75.8	2.8	347	385.6	90.7	2631	2650.99
114.3	2.74	60.3	5.77	355	310	41	969.16	979.08
75.4	1.29	62.7	1.23	486	470	58.6	348	351.031
76.3	1.78	62	1	486	470	58.6	395	394.73
114	2	48	1.6	278.7	235	40.2	698	678.396
162.5	1.7	101.6	3.2	395	394	63.4	1236	1272.83
202.7	1.99	76.2	1.66	304	398.9	40.1	1658	1667.06
165.2	2.92	88.9	3.88	276	1029	115.6	2671	2725.06
190.5	5.15	59.6	3.32	346.9	342.1	37.4	2718	2663.17
165	3.7	76	2.8	357.7	385.6	53.7	1831	1853.19
152.6	1.6	50.9	1.66	314.5	398.8	40.1	997	1010.23
101.9	2.79	49.6	1.53	226	376.5	40.1	593	598.251
165	3.68	42.6	3.21	357.7	409.8	90.7	2423	2452.99
165	3.7	76.2	2.79	357.7	385.6	53.7	1876	1851.14
168.4	3.22	114.1	2.79	281.5	281.2	40.1	1319	1319.4
300	3	165	3	275.9	320.5	47.4	3331	3344.47
114.3	2.74	60.3	5.77	355	310	67.9	1068.06	1085.58
158	0.9	38	0.9	221	221	18.7	635	625.726
190	5.11	59.1	3.31	346.9	342.1	28.9	2494	2451.7
114.3	2.73	60.3	5.77	285	310	64.3	1088.06	1079.34
101.7	1.61	61.5	0.56	409	432	58.6	644	618.911
111.6	1.3	41	2	345	345	20.92	591.13	579.832
180	3	48	3	275.9	396.1	47.4	1791	1820.17
180	3	102	3	275.9	320.5	36.9127	1662.5	1590.41
81.5	1.11	62.7	1.14	524	470	58.6	386	387.391
165.3	2.94	31.8	5.25	276	619	79.9	2550	2554.07
114	3	58	3	294.5	374.5	47.4	904	909.273
114.3	2.74	60.3	2.52	355	396	67.9	914.32	927.89
164.9	3.69	42.5	3.2	357.7	409.8	141	3110	3109.61
114.3	2.74	60.3	2.52	355	396	41	789.42	829.044
159	0.9	76	0.9	221	221	18.7	540	514.831
114.3	5.85	60.3	5.77	455	310	64.3	1666.41	1668.53
356	5.5	168	3.3	618	357	38.8	6917	7748.83
121.33	4.43	57.87	4.03	486	450	39.0232	1285.25	1343.16
164.9	6.01	76	2.81	347	385.6	141	3110	3080.27
350	3.82	231	2.92	439.3	396.5	44.4	5499	5424.12
86	1	41	2	345	345	20.92	361.07	364.451
158	1.5	39	1.5	308	308	18.7	851.6	839.665
163.8	2.35	101.6	3.2	395	394	63.4	1487	1472.53
190.4	5.15	59.9	3.33	346.9	342.1	28.9	2460	2470.31
114.3	3.6	48.3	2.9	453	425	63.4	1243	1227.2
165.5	2.92	89	3.92	276	1029	40.5	2375	2365.85
99.9	0.69	86.8	0.61	409	444	58.6	299	285.402
164.9	6.01	75.9	2.8	347	385.6	90.7	2666	2655.14
164.8	3.68	76.3	2.8	357.7	385.6	141	2732	2727.17
114	2	89	1.6	278.7	235	40.2	493	505.438
114.3	4.8	48.3	2.9	416	425	63.4	1441	1408.44
300	6	135	4	763	748	88.9935	11179	11048.4
114.5	5.9	48.4	2.8	454	425	63.4	1418	1480.07
168.4	3.22	76.2	1.66	281.5	398.9	40.1	1470	1464.1
300	6	100	4	763	748	88.9935	11867	11885.7
190.1	5.07	59.7	3.35	346.9	342.1	37.4	2588	2618.75
165.1	3	101.6	3.2	395	394	63.4	1613	1612.49
114.3	6.11	60.3	5.77	535	310	67.9	1889.69	1891.3
189.1	6.77	59.7	3.34	327.3	342.1	37.4	2894	2916.38
76.3	1.74	62	0.94	512	470	58.6	395	394.172
140.2	2.89	22.1	4.08	300	794	115.6	2321	2313.04
160	1.5	75	1.5	255	255	23.6	728	725.483
114.3	2.73	60.3	5.77	285	310	38.5	913.7	928.395
121.25	4.37	57.71	4.03	486	450	51.7769	1439.42	1438.32
165	5.99	75.8	2.8	428.6	385.6	90.7	2971	2932.53
165	3	73	3	304.3	370.2	36.9127	1607	1561.04
114.4	3.5	48.4	2.8	453	425	63.4	1191	1205.64
188.6	5.08	58.9	3.33	346.9	342.1	50.7	3026	2940.49
114	2	76	1.6	278.7	235	40.2	578	582.399
240	3	114	3	275.9	294.5	47.4	2421	2466.34
88	2	39	1	345	345	20.18	418.78	420.596
87.3	0.94	61.6	0.88	428	452	58.6	385	381.598
164.9	3.69	42.7	3.2	357.7	409.8	53.7	2003	2029.99
140.1	2.9	38	7.51	300	433	79.9	2083	2055.53
152.6	1.6	49.6	1.7	314.5	353.3	40.1	825	933.62
101.8	1.7	49.6	1.53	353.3	376.5	40.1	583	586.62
190.3	4.26	59.4	3.36	336.8	342.1	38	2376	2394.09
200	2.74	60	2.74	358.5	358.5	57.5731	2837.7	2715.63
152.6	1.6	49.6	1.53	314.5	376.5	40.1	1055	989.604
99.7	0.59	80.3	0.55	409	474	58.6	283	299.516
101.5	1.65	76.1	1.19	255	235	58.6	417	412.978
240	4	120	4	280	280	29	2517	2504.54
190.5	5.15	59.6	3.32	346.9	342.1	38	2718	2678.01
114.3	5.85	60.3	5.77	455	310	38.5	1574.26	1583.49
74.8	1.03	62	1	486	470	58.6	283	293.324
189.7	5.12	59.5	3.32	346.9	342.1	37.4	2611	2629.46
139	2	75	3	250	250	46.7	879	863.48
190.4	5.15	59.9	3.33	346.9	342.1	29	2460	2472.51
114.3	5.85	60.3	2.52	455	396	64.3	1505.67	1485.25
180	3	58	5	300	320	35.2717	1841.4	1833.74
200	2.74	140	2.74	358.5	358.5	35.7405	1640.8	1639.26
159	0.9	114	0.9	221	221	18.7	378.3	381.25
160	1.5	112	1.5	255	255	23.6	589	587.192
140.2	2.92	31.9	5.27	300	619	79.9	2012	1993.21
114.2	3	48.4	2.8	430	425	63.4	1100	1102.64
300	6	135	4	763	748	89.2291	10897	11058.3
164.8	3.69	42.6	3.2	357.7	409.8	141	3068	3105.12
300	6	100	4	763	748	89.2291	12015	11898.6
165	5.96	76	2.79	428.6	385.6	53.7	2601	2623.55
114	2.5	39	1	345	345	20.18	637.98	656.511
189.1	5.1	59.4	3.35	346.9	342.1	38	2623	2623.42
188.6	6.73	59.8	3.33	327.3	342.1	37.4	2928	2897.46
240	3	80	3	280	280	29	2207	2217.13
114.6	4.7	48.4	2.8	416	425	63.4	1390	1392.38
114.1	2.79	50.9	3.07	281.2	228.9	40.1	902	873.759
87.9	1.26	61.4	0.89	428	452	58.6	432	430.855
240	3	120	3	280	280	29	1990	2004.73
180	5	78	3	320	300	35.2717	2043.3	2058.49
189.1	5.1	59.4	3.35	346.9	342.1	37.4	2623	2608.71
111.6	1.3	39	1	345	345	19.51	514.98	518.742
164.8	6	76.1	2.78	347	385.6	141	3032	3069.13
165	6.01	75.9	2.78	428.6	385.6	90.7	2911	2934.04
356	5.5	168	3.3	618	357	38.8	8516	7748.83
300	3	165	3	275.9	320.5	47.4	3266	3344.47
190.7	5.09	100.9	4.07	464	345.8	37.4	3192	3124.04
86	1	39	1	345	345	10.35	263.99	265.017
75.2	1.19	62.4	1.2	486	470	58.6	348	336.244
160	1	75	1	220	220	23.6	540	581.134
188.2	5.04	59.1	3.28	346.9	342.1	37.4	2482	2554.24
114.3	5.85	60.3	2.52	455	396	38.5	1421.54	1430.56
189.2	5.08	101.2	4.05	346.9	345.8	37.4	2462	2521.08
140.2	2.92	22.1	4.09	300	794	40.5	1410	1403.2
202.7	1.99	50.9	3.07	304	228.9	40.1	1653	1691.14
140.2	2.88	89.1	3.91	300	1029	115.6	2195	2188.67
114.1	2.79	49.6	1.63	281.2	376.5	40.1	804	794.825
180	5	68	3	320	300	35.2717	2057.5	2094.02
139	2	75	3	250	250	46.7	807	863.48
191	5.15	59.4	3.31	464	342.1	38	3286	3269.34
190.6	5.15	34	3.08	346.9	348.2	38	2718	2733.06
165.3	2.94	31.9	5.39	276	619	40.5	1891	1861.99
114	2.5	41	2	345	345	11.62	705.07	690.1
81	0.87	62	0.94	524	470	58.6	335	335.666
165.2	5.95	76.1	2.79	428.6	385.6	53.7	2645	2626.61
350	3.82	231	2.92	439.3	396.5	44.4	5396	5424.12
140.3	2.89	32	5.48	300	619	40.5	1423	1444.21
114.3	1.64	63.5	1.12	262	216	58.6	598	611.071
152.6	1.6	50.9	2.79	314.5	226	40.1	882	929.606
165.2	3.69	76.4	2.8	357.7	385.6	90.7	2202	2192.14
202.7	1.99	152.6	1.6	304	314.5	40.1	1142	1143.76
