# Supplementary material for: Prediction of the axial compression capacity of stub CFST columns using machine learning techniques
Source: Sci Rep. 2024 Feb 5;14:2885. doi: 10.1038/s41598-024-53352-1 (PMC10838919; doi:10.1038/s41598-024-53352-1)
Supplement: Supplementary file 1 — Supplementary Information. [file 41598_2024_53352_MOESM1_ESM.zip › supplementary data/excels results of 8 ML models vs EC4 - AISC360/Gpr_rect.xlsx]

## Sheet: Sheet1
H	B	t	L	Fy	fc	P_exp	P_pred
120	120	3.84	360	330	24.9896	882	923.232
120	120	1.49	372	222.7	48.1075	916	850.438
200	200	4	600	293	35.9827	2320	2261.43
210	210	4.5	630	277	39.1	2713	2534.74
249.6	249.6	3.7	750	324.3	33.2421	3131	2757.09
200.5	200.5	6.3	600	437.88	19.0689	2830	2900.97
140	140	5.86	420	321	46.3828	2009	1904.28
120	120	8	500	379	103	2680	2534.45
250	250	2.5	750	342	58.0732	4040	4086.69
200	200	5.86	600	321	13.1696	1960	2051.34
190	190	2.5	570	270	49.828	2140	2163.97
140	105	2.86	420	228	50.7703	1086	1049.5
120	120	8	500	379	92	2430	2325.78
119	119	6.47	357	835	77	3318	3335.29
175	175	6.47	525	835	40.5	4542	4510.27
110	110	5	330	701	54.5	2234	2190.23
120	120	4	350	267.6	31.5224	1008.83	981.319
110	100	2.86	330	228	50.7703	844	851.113
99.4	98	8.16	301.1	508.4	87.8641	2346	2326.27
130	130	3	390	737	78	2491	2329.06
106	106	4	320	495	89	1749	1814.05
120	120	6.47	360	835	40.5	2957	2967.55
150	150	3.5	480	341.7	30.88	1430.35	1404.04
401	200	3.68	800	311	28.8116	3470	3544.4
500	500	10	1500	389	42.5	16500	16511
121.8	121.8	3.91	359	991	85.7	2853	2804.07
80.9	80.9	1.601	240	279.9	34.2185	347	354.463
200	150	0.7	480	245.25	22.563	795.591	758.184
161.5	161.9	4.01	480	629	85.7	3600	3581.52
100.3	99.48	5.97	298.75	701.7	91.8	2306	2337.85
200	200	1.87	400	282	71.5429	2890	2945.46
120	120	5	500	327	96	2040	1957.88
120	90	2.86	360	228	50.7703	760	809.752
200	200	2.973	600	731.9	85.7343	5140	4696.21
160	120	7.6	480	194	50.7703	1770	1802.91
140	140	5	420	701	54.5	2942	2848.9
300	300	6	900	334	27.9	4771	4821.83
100.4	100.7	3.99	300	722	35.5	1666	1590.33
140	140	3.84	420	330	12.4847	922	951.815
142.1	142.1	3.02	420	255.1	48.8985	1360	1345.89
120	120	2.86	360	228	50.7703	992	1045.7
161.5	124.3	2	484.5	305.1	54.2738	1320	1420.78
80.2	80.2	1.588	240	279.9	34.2185	353	348.578
130.3	101.6	5.03	390.9	347.3	54.2738	1580	1587.49
150	150	8.275	453	488.38	35.7975	3500	3129.37
90	70	2.86	270	228	50.7703	554	537.829
211	211	5.48	633	294	91.1	4773	4809.56
110	110	1.538	330	279.9	34.2185	510	536.927
120	120	2.5	350	271.7	23.3301	767.26	694.687
297	203	3.72	700	311	28.8116	2910	2856.97
148	148	4.38	444	262	77	2108	2256.58
100	100	2.99	300	288.414	20.601	527.778	534.632
200	200	4	600	293	39.6486	2448.56	2366.13
317.5	199.8	4.47	960	309.27	40.3955	4057.2	4020.93
92	92	3	295	420	19.2009	684.74	613.597
140	140	4	420	495	89	2752	2800.81
100	100	2	200	404	42.9032	770	761.184
140	140	5.86	420	321	12.0605	1343	1267.22
110	110	5	330	750	28	1832	1859.42
60	60	2	120	404	42.9032	322	320.787
150	150	12.5	450	446	141.12	6039	6183.65
157.1	122.5	2.01	471.3	305.1	67.1445	1800	1688.39
150	100	5	200	346.7	38.3	1200	1215.64
182.8	181.2	4.18	540	550	61.7061	3590	3594.54
200	200	2	400	404	42.9032	2054	2213.36
125	125	6	300	285	51.1476	1512.7	1583.6
140.9	140.9	2.02	422.7	305.1	46.6468	1280	1314.51
120	120	5.86	360	321	20.1804	1196	1125.93
150	100	5	100	346.7	38.3	1340	1342.33
120	80	5	200	362.6	36	955	887.221
300	300	4	900	464	47.2913	6100	6036.76
120	80	5	200	341	40.5	920	929.153
180	180	6.6	540	824	39.1	5028	4677.28
500.5	500.5	10.11	1250	276	45.9061	16690	15780.6
144	144	6.36	432	618	25.4	2572	2759.37
150	100	5	200	346.7	38.5	1210	1217.38
103.5	103.5	5.01	300	347.3	67.1074	1500	1432.67
101.3	101.3	4.97	303.9	347.3	54.2738	1310	1302.7
180	180	5	570	701	54.5	3882	3869.26
250	250	1.87	500	282	51.4307	3304	3404.97
300	300	3	900	356.1	53.3217	5664	5673.07
103.6	103.6	4.9	300	347.3	54.2465	1340	1334.46
120	120	5	500	439	96	2240	2237.08
200	200	3.97	499	279	45.9061	2549	2563.75
141.4	141.1	4.93	420	682	114.9	3760	3771.91
101.3	101.3	4.97	300	347.3	54.2465	1310	1301.23
142.3	142.3	5.09	426.9	347.3	67.1445	2520	2497.53
141.5	141.5	3.08	420	255.1	67.1074	1920	1907.72
150	150	5	450	416.3	87.8839	2980	2997.47
143.1	143.1	3.02	420	255.1	48.8985	1328	1360.12
74.04	74.04	4.91	285	762	100	1636	1628.29
120.2	120.6	5.3	359.1	430	87.8641	2100	2100.06
142.1	142.1	2.01	426.3	305.1	46.6468	1364	1334.41
120	120	3.84	360	330	24.9896	921	923.232
120	120	5	430	761	20	1835	1871.3
150	150	0.7	480	245.25	33.7464	747.522	759.159
138.3	139.7	8.13	421	508.4	87.8641	3695	3704.07
120	80	5	200	341	38.8	900	900.65
142.3	142.3	5.09	420	347.3	67.1074	2520	2494.25
142	142	5.08	420	347.3	54.2465	2250	2218.31
118.6	117.7	8.02	362.2	508.4	87.8641	3097	3066.2
120.65	119.57	5.87	359.5	732.8	55.2	2634.9	2648.17
150	100	5	100	346.7	38.5	1370	1345.29
323	323	4.38	969	262	41.1	4950	5017.42
200.3	200.3	4.35	600.9	322	63.7	3417	3423.96
100.2	50.7	3.96	300	721	35.5	1112	1107.61
250	250	8	500	379	33	4870	4873.57
100	100	1.87	200	282	71.5429	860	853.864
140.5	140.5	2	420	305.1	67.1074	1780	1788.76
301	201	3.69	700	311	46.2611	4020	3987.16
259	200.8	4.46	780	309.27	40.3955	3580.2	3593.42
125	125	5	375	701	21	2348	2313.51
180	180	5	570	701	54.5	3856	3869.26
120	120	8	500	364	80	2300	2289.49
140	140	4	420	495	89	2828	2800.81
101.5	100.6	4.18	300	550	61.7061	1535	1531.71
120	120	3.84	360	330	44.4676	1078	1092.33
300.5	300.5	6.1	901.5	395	26.5	5102	5093.24
100.1	100.1	2.18	300.3	300	53.7	851	841.083
201	201	3.74	600	311	28.8116	2090	2117.86
150	150	4	450	430	87.8839	2950	2890.5
211	211	8.83	633	536	39.1	5898	5837.38
142.3	142.3	2.01	426.9	305.1	67.1445	1855	1837.14
150	150	2	300	404	42.9032	1300	1359.29
101.9	101.9	5.03	300	347.3	67.1074	1440	1404.75
100.2	50.6	3.98	300	721	35.5	1113	1110.84
100.6	100.6	4	299.5	980	35.5	2009	2010.76
120	120	2.86	360	228	50.7703	1050	1045.7
160	160	5	480	750	30	2868	2906.56
116.6	119.4	8	363	730.3	87.8641	3515	3520.27
170.8	135.3	5.07	512.4	347.3	54.2738	2470	2474.66
211	211	6.36	633	618	40.5	4484	4475.54
150	150	5	450	701	21	2828	2794.93
142	142	5.08	426	347.3	54.2738	2250	2217.37
120	120	2.5	350	271.7	31.5224	835.69	823.832
204	204	5.95	612	540	39.1	4026	4023.03
150	150	12	450	756	150.912	8452	8460.93
175	175	6.47	525	835	77	5366	5378.58
200	200	3.75	600	311	46.2611	2500	2561.62
150	150	8	450	779	146.208	6536	6528.23
150	150	1.87	300	282	71.5429	1662	1716.27
120	120	4	350	267.6	39.1014	1174.22	1152.59
250	250	2	500	404	42.9032	3100	3121.02
200.3	200.3	5.1	498	268	45.9061	2868	2875.19
305	305	5.8	1200	471	110	11568	11586.2
160	125	4	480	495	89	2674	2641.77
142	142	5.11	420	347.3	54.2465	2160	2215.8
130	130	5	500	1030.6	125.4	4250.1	4265.26
200.1	200.1	4.35	600.3	322	57.9	3201	3210.65
410	410	12	1230	378	42.5	12800	12874
130.3	102.3	5.14	390.9	347.3	54.2738	1640	1615.9
410	410	16	1230	358	42.5	15300	15306.3
161.2	161.7	4.01	480	629	35.5	2785	2751.97
500.3	500.3	12.56	1250	270	45.9061	18104	17956.5
300	201	3.75	700	311	28.8116	2890	2876.86
190	190	2.5	570	342	58.0732	2480	2465.17
130	130	4	390	495	60	2018	2006.73
150	100	5	100	340	38.7	1300	1312.39
144	144	6.36	432	618	40.5	2808	2804.1
129.1	128.2	2.5	390	234.3	53.1323	1150	1155.22
120.2	118.2	9.96	362.1	543.3	87.8641	3338	3355.16
280	280	2.5	840	202	39.2905	3350	3361.64
142.1	142.1	2.01	420	305.1	48.8985	1328	1334.67
300	300	6	900	317.5	53.3217	6498	6502.25
265	265	6.47	795	835	25.4	6546	6565
100	100	2	200	404	42.9032	772	761.184
167.9	137.1	5.1	503.7	347.3	67.1445	2600	2637.04
300	300	6	900	334	27.9	4842	4821.83
142.3	142.3	2.01	420	305.1	67.1074	1855	1834
500	500	10	1500	302	27.9	11838	11826.1
150	150	2	300	404	71.5429	1980	2020.41
150	150	5	450	420	87.8839	3035	3017.17
150	150	2	300	404	71.5429	2060	2020.41
100	100	1.87	200	282	71.5429	840	853.864
1001	1001	20.19	2499	261	45.9061	61980	61960.8
130.3	102.3	5.14	390.9	347.3	54.2738	1600	1615.9
200	200	5.86	600	321	13.1696	2058	2051.34
200.5	200.5	3.68	499	279	45.9061	2549	2536.2
160.2	122.7	2.03	480.6	305.1	54.2738	1400	1401.45
300	300	3.7	900	311	48.9812	5570	5542.89
142	142	5.07	420	347.3	54.2465	2280	2218.53
106	106	4	320	495	89	1824	1814.05
200	200	4	600	464	47.2913	3318	3304.62
120	120	4	360	495	60	1701	1693
500	500	10	1500	302	27.9	11779	11826.1
215	215	4.38	645	262	41.1	2424	2477.71
141.2	140.7	4.94	420	682	35.5	2992	2936.63
100.1	100.1	2.18	300.3	300	61	911	905.527
149.87	149.87	4.92	510	762	100	3968	4034.13
120	120	3.84	360	330	21.5337	882	883.899
300.7	300.7	6.1	902.1	395	52.2	6496	6577.69
100	100	2.29	300	194.238	31.9806	498.348	497.468
200	200	3.69	600	311	28.8116	2160	2101.48
150	115	2.86	450	228	50.7703	1218	1229.54
199.5	199.5	10.1	600	381.68	19.0689	3900	3879.65
200	200	4	600	293	30.3512	2082.78	2084.38
150	115	2.86	450	228	50.7703	1251	1229.54
125	125	4.5	300	293	36.0722	1164.5	1165.54
99.2	99.2	4.93	360	762	100	2632	2548.73
211	211	6.36	633	618	40.5	4428	4475.54
121.9	121.8	3.93	359	991	85.7	2798	2813.18
150	150	12.5	450	446	150.912	5911	5948
200	200	2.973	600	731.9	31.2101	2618	2639.68
300	300	8	900	424	47.2913	8619	8497
300	300	5	1000	369	28.9462	4475	4490.95
250	250	8	500	379	91	8300	8277.68
100.2	50.9	4	300	721	85.7	1211	1212.1
317.5	199.5	4.4	960	309.27	40.3955	4024.1	3998.03
150	150	4	450	434.6	87.8839	2820	2870.35
119.18	120.85	5.95	360.15	732.8	91.8	2892.1	2924.58
140	140	3.84	420	330	46.3828	1470	1491.1
300	200	2.973	600	731.9	69.4888	6107	6058.22
120	120	5	500	438	46	1690	1684.05
141	141.4	4.97	420	682	85.7	3237	3244.18
100	100	2.8	400	361.6	71.8	1113.2	1110.52
100.7	100.4	4.18	300	550	72.6107	1775	1739.31
120	120	4	350	267.6	23.3301	952.87	935.5
251.1	251.1	3.73	750	324.3	33.2421	2677	2786.39
220	220	2.5	660	221	35.7059	2060	2061.45
100.9	100.6	3.97	300	722	85.7	1853	1861.69
250.4	249	2.5	750	234.3	51.242	3230	3274.25
120	120	3	350	273.5	39.1014	1032.9	1020.22
60	60	2	120	404	71.5429	422	415.287
120	120	6.47	360	835	25.4	2819	2819.48
125	125	4.5	300	293	51.1476	1313	1327.62
180	180	6.6	540	824	91.1	5873	5897.81
148	148	4.38	444	262	40.5	1414	1424.33
144	144	6.36	432	618	77	3399	3419.77
150	100	5	100	340	39.6	1320	1322.53
140	140	3.84	420	330	11.7951	941	939.834
120	120	5	500	304	47	1440	1429.79
100	100	4.25	300	284.49	19.8162	666.099	668.111
150	135	2.86	450	228	50.7703	1420	1381.01
300	300	2	900	176.7	53.3217	5322	5263.99
100	100	2.86	300	228	50.7703	800	781.852
100	100	2.8	200	361.6	71.8	1082.2	1081.29
120	120	5.86	360	321	44.4676	1372	1421.49
132.3	102.7	4.98	396.9	347.3	67.1445	1725	1712.69
100	100	2.2	300	339.426	21.3858	510.12	508.489
150	150	2	300	404	42.9032	1420	1359.29
198.5	198.5	6.1	600	437.88	20.2326	3010	2934.85
250	250	2.5	750	342	58.0732	4080	4086.69
180	180	9.45	540	825	39.1	6803	6745.63
140	140	5.86	420	321	46.3828	1906	1904.28
300	300	3.75	900	311	32.2428	4370	4319.84
103.5	103.5	5.01	310.5	347.3	67.1445	1500	1445.38
119.4	119.3	12.04	358.2	488.9	87.8641	3530	3546.24
305	305	8.9	1200	600	110	14116	14137.5
150	150	6	450	430	87.8839	3257	3296.49
150.98	150.98	3.56	480	341.7	29.4926	1418.68	1407.14
125	125	6	300	285	36.0722	1444	1427.3
150	150	1.45	463	222.7	49.4515	1300	1297.33
124.43	124.43	4.93	435	762	100	3023	3005.61
152	150	8.275	451	488.38	47.0102	3575	3544.11
150	150	12	450	756	146.208	8585	8515.52
110	110	5	330	750	28	1836	1859.42
211	211	6.36	633	618	25.4	3920	3955.71
100	75	2.86	300	228	50.7703	640	632.629
109.8	109.8	1.53	330	279.9	34.2185	522	534.123
120	120	8	500	379	31	1680	1692.18
172.7	133.2	5.08	518.1	347.3	67.1445	2700	2661.47
204	204	5.95	612	540	91.1	5303	5362.93
200	200	5.6	600	397	112	5512	5530.4
170	170	5	580	761	20	2831	2852.02
350	350	6	1000	498	28.9462	7131	7120.46
180	180	9.45	540	825	91.1	7402	7424.41
142.1	142.1	3.02	426.3	255.1	46.6468	1360	1373.43
190	190	2.5	570	342	58.0732	2430	2465.17
101.9	101.9	5.03	305.7	347.3	67.1445	1440	1410.75
130	120.4	5.03	390	347.3	67.1445	1820	1861.69
120	120	6.47	360	835	40.5	2961	2967.55
102.1	102.1	4.97	306.3	347.3	67.1445	1330	1387.72
120	120	8	500	379	39	1800	1805.47
211	211	6.36	633	618	77	5758	5791.14
300	200	2.973	600	731.9	31.2101	3297	3348.34
102.1	102.1	4.97	300	347.3	67.1074	1330	1381.32
120	90	2.86	360	228	50.7703	800	809.752
200	200	2.01	600	301	49.8751	2185	2203.92
120	120	3	350	273.5	23.3301	819.07	805.09
160	125	4	480	495	89	2580	2641.77
150	150	1.87	300	282	71.5429	1740	1716.27
201	201	10.3	600	381.68	20.9041	3980	3991.1
140	140	5.86	420	321	13.7485	1292	1292.66
120	120	2.5	350	271.7	39.1014	950.87	942.067
211	211	8.83	633	536	91.1	7008	7031.84
180	180	1.49	553	222.7	49.4515	1788	1784.72
100.9	100.6	3.97	299.5	980	85.7	2177	2188.71
167.4	136.1	5.13	502.2	347.3	54.2738	2510	2479.2
160.4	125.1	2.85	481.2	255.1	67.1445	1855	1845.62
250	250	8	500	379	91	8300	8277.68
300	300	3	900	414	47.2913	5958	5870.09
120	120	3	350	273.5	31.5224	867.28	869.962
305	305	6.1	1200	660	110	12307	12363.8
120	120	8	500	379	80	2290	2303.64
160	160	2.5	480	221	33.4241	1150	1153.81
150	135	2.86	450	228	50.7703	1340	1381.01
201	201	10	600	381.68	20.2326	3920	3913.31
99.56	99.56	4.91	360	762	100	2520	2552.74
150	100	5	200	340	39.6	1200	1211.94
150	100	5	200	340	38.7	1190	1198.71
125	125	3.2	300	299	36.0722	865.05	894.812
60	60	2	120	404	42.9032	318	320.787
80.5	80.2	3.98	240	756	85.7	1462	1457.34
175	175	6.47	525	835	25.4	4210	4213.61
120	120	5.86	360	321	23.8738	1176	1150.17
140	140	5	420	701	54.5	2840	2848.9
251	251	3.75	750	324.3	33.2421	2832	2794.12
142.1	142.1	2.01	420	305.1	48.8985	1364	1334.67
150	150	12	450	756	157.536	8730	8681.4
141.5	141.5	3.08	424.5	255.1	67.1445	1920	1909.72
158	158	3	450	330	23.4393	1156.53	1162.33
120	120	8	500	396	92	2300	2332.01
200	200	3.74	600	311	46.2611	2610	2559.4
144	144	6.36	432	618	40.5	2765	2804.1
80.3	80.5	3.97	240	1022	35.5	1722	1699.51
250	250	2.5	750	270	49.828	3495	3482.07
197	197	6.4	600	437.88	20.9041	2730	2810.03
120	80	5	200	362.6	39.1	950	947.211
80.1	80.4	4	240	756	35.5	1328	1311.95
100	100	2.99	300	288.414	20.601	528.759	534.632
305	305	8.6	1200	269	110	11390	11419.2
148	148	4.38	444	262	40.5	1402	1424.33
110	100	2.86	330	228	50.7703	860	851.113
119.9	117.8	11.83	363	399.8	87.8641	3340	3309.17
103.6	103.6	4.9	310.8	347.3	54.2738	1340	1336.86
120	120	4	360	495	60	1657	1693
210	210	5.48	630	294	39.1	3183	3147.57
150	150	6	450	436.9	87.8839	3435	3377.63
203	102	8.275	60	488.38	47.0102	3230	3239.8
120	120	5.86	360	321	23.8738	1117	1150.17
130	130	4	390	495	60	2020	2006.73
200	200	1.87	400	282	71.5429	2920	2945.46
119.1	119.2	8.47	361	464.3	87.8641	2956	2942.84
60	60	1.87	120	282	71.5429	350	365.697
151.03	151.03	3.55	480	341.7	29.4926	1404.35	1405.7
200	150	1.4	480	245.25	33.7464	1173.28	1174.77
200.3	200.3	4.35	600.9	322	29.6	2230	2236.33
116.1	119.4	11.86	362.1	683.8	87.8641	4298	4320.28
149.3	149.3	3.625	450	283.6	44.5295	1771	1755.8
118.7	121.9	5.09	360.1	430	87.8641	2017	2042.46
125	125	3.2	300	299	51.1476	1115.8	1135.72
500	500	12	1500	378	42.5	17900	17892.6
150	150	12.5	450	446	157.536	6409	6368.26
130	130	5	500	1030.6	75.6	3449.5	3470.9
211	211	4.5	633	277	91.1	4371	4397.11
215	215	4.38	645	262	80.3	3837	3896.16
100	100	2.29	300	194.238	31.9806	497.367	497.468
160	160	5	480	750	30	2922	2906.56
801	801	20.35	1999	261	45.9061	40481	40677.5
120	120	8	500	300	46	1670	1669.01
120	120	8	500	323	103	2270	2283.85
124.94	124.94	4.94	435	762	100	2962	3022.61
60	60	2	120	404	71.5429	406	415.287
160	120	7.6	480	194	50.7703	1820	1802.91
150	150	0.7	480	245.25	22.563	558.189	562.416
121.9	121.8	3.93	360	991	35.5	2557	2541.84
250	250	1.87	500	282	51.4307	3400	3404.97
140	105	2.86	420	228	50.7703	1044	1049.5
140.9	140.9	2.02	420	305.1	48.8985	1280	1314.39
142.1	142.1	3.02	426.3	255.1	46.6468	1400	1373.43
402	200	3.69	800	311	48.9812	4810	4839.81
149.99	149.99	4.92	510	762	100	4115	4039.26
100.3	98.2	4.18	300	550	61.7061	1490	1492.33
258	198.5	4.41	780	309.27	40.3955	3624.8	3549.4
101.2	101.1	4.18	300	550	72.6107	1740	1753.9
110	110	5	330	701	54.5	2203	2190.23
160.3	126	2.92	480.9	255.1	54.2738	1560	1556.11
319	319	6.36	957	618	41.1	7780	7820.88
60	60	1.87	120	282	71.5429	382	365.697
150	150	12.5	450	446	142.08	6285	6212.09
120	120	8	500	376	57	1990	2006.86
140	140	3.84	420	330	46.3828	1499	1491.1
142	142	5.11	426	347.3	54.2738	2160	2215.71
200	200	6	600	288	24.5775	2362.74	2355.24
200	200	4	600	293	24.5775	1784.67	1802.23
265	265	6.47	795	835	41.1	7172	7219.22
148	148	4.38	444	262	25.4	1153	1166.24
99.92	100.06	5.99	299.25	701.7	55.2	2137.4	2136.35
120	120	5.86	360	321	44.4676	1460	1421.49
250	250	4	1000	351	28.9462	2982	2993.96
100	100	4.25	300	284.49	19.8162	667.08	668.111
181.8	180.4	4.18	540	550	72.6107	4210	4155.23
149.3	149.3	3.625	450	283.6	44.5295	1785	1755.8
200	200	3.49	600	315	49.8751	2630	2636.24
80.5	80.2	3.99	240	1022	85.7	1791	1782.25
150	150	12.5	450	446	146.208	5953	5981.78
120	120	2.75	300	397.82	46.5322	953	980.7
175	175	6.47	525	835	40.5	4493	4510.27
120	120	3.84	360	330	41.39	1080	1078.97
161	126.2	2.98	483	255.1	54.2738	1580	1573.6
100	100	2.86	300	228	50.7703	760	781.852
142.1	142.1	2.01	426.3	305.1	46.6468	1328	1334.41
120	120	8	500	323	39	1550	1566.99
250	250	8	500	379	33	4870	4873.57
120	80	5	200	357.5	35.7	850	867.564
200	200	4.99	498	268	45.9061	2868	2847
