# Supplementary material for: Prediction of the axial compression capacity of stub CFST columns using machine learning techniques
Source: Sci Rep. 2024 Feb 5;14:2885. doi: 10.1038/s41598-024-53352-1 (PMC10838919; doi:10.1038/s41598-024-53352-1)
Supplement: Supplementary file 1 — Supplementary Information. [file 41598_2024_53352_MOESM1_ESM.zip › supplementary data/excels results of 8 ML models vs EC4 - AISC360/LGBM_circ.xlsx]

## Sheet: Sheet1
D	t	L	Fy	fc	P_exp	P_pred
90	4.5	300	357	36.1312	925.2	796.77
153	3.64	306	320	75.8216	2205	2277.19
165	4	500	386.04	34.2	1919.6	1854.22
181.15	2.27	675	734	39.1795	2400	2401.12
89.11	4.97	222.5	388	78.7	1085.4	1134.54
159.3	5.25	409	357.378	33.7936	1814.85	1957.15
102	3.4	200	311	71.8	1120.2	1055.91
113.64	3.64	400	259.6	48.3234	1011	949.476
114	4.03	280	330.74	48.2853	1265.9	1143.42
165	4.25	495	351	49.4281	2210	2192.12
105.3	3	312	322.16	23.1464	627.84	637.443
165	4.25	495	351	33.9435	1727	1809.16
131	4	393	306	62.4732	1482	1556.61
105.2	2.9	311	265.164	27.7666	586.638	611.091
222	6.47	666	843	40.5	5714	6395.57
153	1.54	306	345	75.8216	1842	1987.83
235	5.66	470	290	75.8216	5047	5213.16
114.3	6.3	250	428	166.56	2610	2856.77
166	5	500	274.68	29.6786	2045.39	1667.55
165	3.5	500	361.34	34.2	1757	1681.68
114.43	3.82	300	343	28.0936	929	927.954
450	2.96	1350	279	41.1	6985	9090.71
133	5	399	306	65.3568	1712	1764.85
125	1	438	232	84.7	1275	1358.74
190	1.94	663.5	256.4	74.7	2592	2808.59
1020	9.64	3060	336	16.9	30000	29923.6
114	4	280	330.74	29.2272	977.24	941.498
100	3	300	255	29.9609	592	580.612
557.65	16.52	994.9	546	25.4158	28830	26367.4
60.3	4.5	200	225	47.05	390	350.35
108	6	324	343.5	101.133	1850	1773.56
166	5	660	274.68	29.6786	1863.9	1667.55
219.1	6.3	600	300	142.848	6838	7415.01
280	8	1000	495	117	11868	12056
150	0.7	480	245.25	33.4521	744.579	859.729
372	3.64	744	320	75.8216	9604	11296.6
108.2	4.45	312	322.16	23.1464	738.693	835.485
101.8	5.7	200	305.091	37.3761	971.19	975.243
114	4	280	330.74	35.9202	981.39	998.797
105	2.8	311	265.164	27.7666	577.809	599.526
800	20	2000	535	110	85665.4	93434.2
76.454	1.6764	152.349	363.285	40.8859	434.591	398.443
200	1.87	600	282	75.6266	2824	3161.93
76.11	2.48	300	286	145	774	901.729
800	8	2000	535	150	89551.5	101954
76.12	2.51	300	286	145	762	903.105
108	4.5	240	410.058	27.5031	1236.06	1070.51
800	20	2000	635	150	110960	121723
150	1.87	450	282	75.6266	1701	1879.73
113.7	2.05	342	269.9	130.8	1535	1739.1
114.3	2.74	300	235	56.2	901.81	939.002
159	4.5	447	317.6	31.4	1607.33	1624.79
100	3	300	255	29.9609	590	580.612
219	7.06	659	429	54.5179	4100	4751.92
474	7.42	948	317	75.8216	17885	19840.8
87.1	1.9	348.4	255	26	340	354.274
120.828	4.064	241.325	451.607	34.4048	1201.02	1308.34
200	3	600	303.5	50.0163	2160	2497.26
323.9	5.6	1000	443.9	92.3	11481	11708.2
133	4.75	400	338	24.9362	1380	1239.21
107.9	4.3	320	265.164	27.7666	805.401	776.691
318.3	10.36	954.9	331	39.3	7933	7598.58
152	1.7	500	270	73	1548	1838.5
168.33	12.08	421	460	78.7	4955.5	5191.69
101.6	3	300	425.03	34.04	703.3	827.955
140.8	6.28	349.6	397	55.2	2238.9	2263.98
108.55	4.6	325.7	272.129	29.7051	757.332	843.498
222	6.47	666	843	40.5	5638	6395.57
180	3	540	320.5	36.9127	1750	1794.25
178	9	360	283.411	22.1706	2923.38	2380.62
114.3	3.85	300	343	25.5936	998	884.612
282	4.36	564	322	75.8216	6811	7082.18
105.2	3.05	312	322.16	38.5575	785.781	779.702
113.7	2.09	342	269.9	59	904	937.657
108	4.5	240	410.058	27.5031	1245.87	1070.51
101.3	0.55	300	357.378	35.585	343.35	434.118
108	4.5	378	358	77.4	1535	1440.79
200	3	600	303.5	50.0163	2320	2497.26
92	3	193.2	260.946	20.4806	538.569	442.204
105	2.86	321	265.164	27.7666	578.79	605.398
131	4	393	306	67.092	1542	1626.03
165	2.73	510	350	67.8644	2080	2296.27
101.6	3	300	425.03	93.51	1075.5	1298.2
133	5	399	306	47.9479	1518	1502.67
273	5	816	312	54.5179	5050	5301
107.9	7.99	342	251.8	59	1249	1305.13
101.9	3.03	305.7	371	51.3	877	905.429
469	4.66	938	291	75.8216	16670	17887.4
156.3	3.03	424	357.378	35.585	1373.4	1468.34
139.6	5.1	349.7	458	72.6	2645.2	2474.29
159.3	5.25	409	357.378	33.7936	2051.27	1957.15
165	2.82	580.5	363.3	48.3	1662	1858.66
393	9.38	786	312	75.8216	13936	14713.7
100	3	400	426.735	35.585	777.933	809.551
127	2	445	258	84.7	1339	1497.81
114	4.5	342	335.04	41.67	1121.75	1134.65
152.603	3.1496	304.927	415.133	23.0974	1201.02	1284.41
108	6.47	324	853	40.5	2402	2632.64
325	3.57	971	329	45.1237	5300	5969.13
200	3	600	303.5	50.0163	2383	2497.26
159	4	636	466.5	25.1234	1793.9	1737.58
133.1	4.5	397	324.3	67.4781	1535	1782.54
140	6.21	420	359	125	3202	3229.51
165	2.82	580.5	363.3	80.2	2295	2633.65
477	11.36	954	310	75.8216	20462	21624.1
166	5	660	274.68	29.6786	2109.15	1667.55
216.4	6.61	649.2	452	24.3	3568	3534.61
140.66	6.32	349.5	397	72.9	2450.4	2543.26
800	20	1600	535	150	104834	115707
108	6	324	343.5	111.117	1950	1865.61
376	3.28	1125	305	45.1237	6750	7524.1
190	1.52	663.5	306.1	80.2	2602	3017.5
100	2.5	380	244.269	35.2261	671.004	563.273
60	1.87	180	282	75.6266	312	355.511
150	0.7	480	245.25	22.563	538.569	612.288
220.97	2.13	825	734	39.1795	2950	3170.52
105.2	2.95	312	322.16	23.1464	583.695	630.421
100	3	300	303.5	50.0163	814	785.885
129	3	387	306	47.0102	1093	1170.37
140.54	6.28	349.5	397	65.2	2418	2421.53
113.6	3.2	337	354.6	67.4781	1145	1255.6
360	4.54	1080	525	41.1	7045	8310.9
100	1.87	300	282	75.6266	845	891.501
174	3	360	266.047	45.7146	1677.51	1828.37
168.656	5.0038	304.8	260.622	27.4411	1983.91	1611.64
325	3.57	971	329	54.5179	6050	6728.88
89.01	5.02	222.6	388	39.9	1000.7	912.441
200	3	600	303.5	50.0163	2330	2497.26
189.2	5.11	567.6	346.9	38	2374	2541.52
159	5.07	477	391.5	41.5	2230	2159.32
166	5	660	274.68	29.6786	1873.71	1667.55
159.3	5.25	409	357.378	33.7936	2043.42	1957.15
100	3	300	303.5	50.0163	820	785.885
140.84	2.37	525	734	39.1795	1610	1680.46
153	3.64	306	320	75.8216	2205	2277.19
219	4.75	650	350	35.2485	3150	2939.45
301	2.96	903	279	80.3	5540	7567.51
168.148	3.6068	304.8	221.322	26.6138	1556.88	1250.65
150.62	3.04	562.5	691	39.1795	2050	2059.45
372	3.64	744	320	75.8216	9163	11296.6
150	1.87	450	282	75.6266	1670	1879.73
108.3	4.4	312	322.16	23.1464	758.313	830.497
358	5.66	716	290	75.8216	9609	11062.6
107.9	8.01	342	251.8	113.2	1482	1740.55
100	1.5	300	232.497	35.2261	505.215	473.137
131	4	393	306	57.3107	1452	1479.02
240	3.04	720	648.9	49.8195	4438	4541.34
60	2	180	404	80.3158	432	430.113
114.3	3.6	250	403	166.56	2422	2449.4
240	3.05	720	571.2	49.8195	4425	4324.93
140	8.36	420	813	125	5531	5565.76
140	10.46	420	773	125	6187	6056.97
131	4	393	306	65.3568	1496	1599.95
298.48	5.74	600	400.248	79.202	7946.1	8946.8
200	3	600	303.5	50.0163	2160	2497.26
477	11.36	954	310	75.8216	19854	21624.1
140	6.27	420	1153	125	5386	5834.34
189.6	5.09	568.8	464	38	3168	2978.59
114	8	400	400	69.1782	1943	2021.13
149	2.96	447	308	25.4	941	1072.75
114	6	400	406	65.7152	1768	1741.18
108	10	324	384.8	117.173	2460	2454.5
800	18	2000	535	150	100661	113445
157	2.48	314	326	75.8216	2117	2207.57
100	3	300	432.82	93.51	1141.3	1271.94
297	11.88	600	348.255	79.202	9397.98	10393.4
76	3	228	255	29.9609	394	382.751
100	0.52	200	244.269	17.9523	237.402	232.081
630	10.21	1890	323.3	38.4	20500	22111.9
159	4.64	477	397.2	46.6887	2330.8	2202.85
101.9	3.03	305.7	371	23.2	649	668.661
165	2.72	510	350	48.6053	1750	1822.72
165	2.75	510	350	38.645	1560	1599.43
152.578	4.9276	304.902	633.421	41.9891	2909.14	2726.48
166	5	500	274.68	29.6786	2001.24	1667.55
114	8	400	368	82.4366	1996.84	2032.19
89	5.04	222.9	388	72.9	1064.7	1110.25
800	20	2000	735	150	117093	127738
114.9	3.93	342	304.3	59	1163	1186.93
298.48	5.74	600	400.248	26.6518	4542.03	4857.61
140	3	600	300	36.7	1322	1149.27
190	1.11	656	203.1	110.3	2940	3849.62
262	2.16	975	734	39.1795	4150	4198.96
100	1.5	380	232.497	35.2261	505.215	473.728
100	2	380	236.421	35.2261	537.588	515.306
102.7	1.65	309	265.164	33.7936	485.595	515.437
190	0.86	663.5	210.7	74.7	2451	2641.06
153	1.54	306	345	75.8216	1823	1987.83
800	14	2000	535	150	97551.8	108884
159.3	4.83	420	357.378	33.7936	1864.88	1873.78
76.4286	1.7018	152.375	363.285	25.9243	372.316	329.284
140	10.46	420	773	52.5	5420	5014.14
220	2.13	825	734	39.1795	3250	3148.29
120	1.51	369	222.7	41.4364	690	721.234
111.64	1.9	400	261.3	48.3234	701.9	763.699
469	4.66	938	291	75.8216	15827	17887.4
165	3	330	242	28.7511	1364.7	1233.7
153	1.54	306	345	75.8216	1872	1987.83
168.44	11.98	420.8	460	72.6	5000	5049.37
318.3	10.36	954.9	331	24.2	6565	6347.58
235	5.66	470	290	75.8216	5096	5213.16
358	5.66	716	290	75.8216	9947	11062.6
166	5	660	274.68	29.6786	1697.13	1667.55
235	5.66	470	290	75.8216	5390	5213.16
140	8.19	420	389	125	3354	3559.5
477	11.36	954	310	75.8216	20237	21624.1
166	5	660	274.68	26.539	1746.18	1587.05
168.656	5.0038	304.8	260.622	27.4411	1983.91	1611.64
168.656	2.6416	304.8	297.854	34.129	1218.81	1444.26
88.98	5.1	222.8	388	72.9	1047.9	1115.82
157	2.48	314	326	75.8216	2058	2207.57
76.18	3.31	300	305	145	841	954.446
301.5	4.5	600	381.609	34.1859	4551.84	4916.64
153	3.64	306	320	75.8216	2264	2277.19
559.4	16.54	994.85	546	25.4158	29590	26498.4
111.3	2	339	354.6	67.4781	894	1062.19
358	5.66	716	290	75.8216	9947	11062.6
108	4.5	290	410.058	27.5031	1226.25	1070.51
140.39	6.28	349.7	397	39.9	2190.5	2010.93
60.3	4.5	200	225	47.05	395	350.35
76.4286	1.7018	152.349	363.285	24.959	355.858	324.037
168.656	5.0038	304.8	260.622	32.888	1970.56	1748.49
157	2.48	314	326	75.8216	2068	2207.57
122	4.54	366	576	25.4	1509	1559.55
180	3	540	320.5	36.9127	1750	1794.25
150	3.55	450	326	30.8782	1375	1333.97
240	3.04	720	648.9	49.8195	4357	4541.34
166	5	660	274.68	29.6786	1736.37	1667.55
219.1	10	600	381	177.696	9085	9896.12
140	11.58	420	367	125	4104	3957.59
100	2	300	404	75.6266	930	995.568
219.1	6.3	600	300	156.48	6915	7974.79
100	3	300	303.5	50.0163	708	785.885
115.02	5.02	300.5	365	49.1693	1413	1362.34
219.1	6.3	600	300	168.384	7407	8463.6
320	7	520	250.155	47.3126	5895.81	6393.59
250	2.48	500	326	75.8216	4733	5153.9
140	16.72	420	389	125	5135	4701.76
114.9	4.01	342	304.3	130.8	1748	2011.2
165	2.3	500	332.47	34.2	1396.5	1383.37
100	2	300	236.421	35.2261	537.588	514.663
216.4	6.61	649.2	452	46.8	4214	4390.8
151.05	2.98	562.5	691	39.1795	2150	2039.61
282	4.36	564	322	75.8216	6380	7082.18
101.7	3.03	305.1	371	40.2	800	810.75
140	6.21	420	359	125	3215	3229.51
133	4.7	465	352	84.7	2158	2155.55
102.3	1.45	312	265.164	33.7936	438.507	493.493
89	3	267	255	29.9609	522	485.496
108	6	324	343.5	117.173	2120	1921.45
320	7	440	250.155	47.3126	5905.62	6393.59
900	20	2250	535	150	129354	143259
101.3	0.55	300	357.378	35.585	373.761	434.118
140	16.72	420	389	125	5120	4701.76
131	4	393	306	45.5131	1280	1305.82
273	3.5	818	305	72.5481	5450	6040.72
157.5	1.5	450	308	18.7	815.4	748.76
222	6.47	666	843	77	7304	7892.28
166	5	350	274.68	29.6786	2040.48	1676.74
112	3	342	288.53	19.2009	690.5	607.301
820	8.93	2460	331	45	33600	37959.3
200	2	600	404	75.6266	3020	3393.85
280	8	1000	495	82	9648	9796.65
337	6.47	1011	823	41.1	9668	11168.9
101.702	3.0734	203.276	605.084	34.129	1112.06	1063.3
165	2	330	242	28.7511	1265.1	1092.92
165	2.37	615	287.5	24.086	1008	1082.23
129	3	387	306	45.5131	1068	1147.79
133	5	399	306	62.4732	1673	1721.4
720	8.3	2160	312	15	15000	14828
360	4.54	1080	525	85.1	11505	13320.2
800	20	2400	535	150	103848	115707
133	4.5	399	335.04	64.31	1677.61	1776.69
700	20	1750	535	150	81798.6	91047.3
190	1.11	660	203.1	110.3	3000	3849.62
89.14	4.93	222	388	66.8	1047.4	1064.81
114.9	4.01	342	304.3	113.2	1631	1812.54
159	4.5	447	317.6	31.4	1510.39	1624.79
76	3	304	255	29.9609	394	382.751
114.3	5.9	300	355	56.2	1735.77	1518.75
298.35	7.65	600	384.552	26.6518	4924.62	5524.34
108	4	432	332.363	40.2781	971.19	963.198
76.19	2.99	300	278	145	805	916.281
115.04	4.92	300	365	95.0083	1787	1828.79
300	4	800	276	25.5133	3611	3490.6
879.5	15.55	2198	260	45.9061	39546	44666
100	0.52	200	244.269	37.3761	404.172	414.279
477	11.36	954	310	75.8216	19854	21624.1
150	2	450	404	75.6266	1870	2035.66
180	6	600	320	36.7	1918	2353.69
101.8	5.7	200	305.091	17.9523	953.532	846.766
140	8.36	420	813	52.5	4436	4447.77
76	3	304	255	29.9609	394	382.751
89	4.92	222.8	388	55.2	1050.9	993.797
101.3	3.03	303.9	371	40.2	742	805.885
140	6.27	420	1153	52.5	4274	4732.45
133	3.5	465	352	84.7	1995	1950.11
179	5.5	360	248.585	22.1706	1814.85	1635.59
273	3.5	813	305	54.5179	4500	4814.37
800	20	2000	535	130	94037.9	104571
318.5	10.36	955.5	331	52.5	8289	8681.66
800	20	2000	535	150	104467	115707
180	4	540	340	45.1393	2629.6	2318.6
87.1	1.9	348.4	255	26	325	354.274
100	3	300	432.09	34.04	724	817.51
165	4	500	386.04	34.2	1941.5	1854.22
190	1.11	662	203.1	94.7	2462	3328
190	1.11	662	203.1	110.3	3140	3849.62
114	3.01	280	301.4	48.2853	1106.5	965.378
168.148	3.6068	304.8	221.322	32.7501	1432.33	1410.29
190	0.86	662	210.7	108	3070	3760.45
181.8	2.17	675	734	39.1795	2300	2365.36
76.454	1.7018	152.4	363.285	33.3017	433.257	375.16
235	5.66	470	290	75.8216	5096	5213.16
82.55	1.397	254	482.633	40.8514	530.228	476.089
140	6	600	300	36.7	1390	1553.91
190	1.94	660	256.4	108	3360	3902.45
133	6	399	381.79	41.67	1795.7	1787.93
138.9	5.15	349.1	458	78.7	2510.3	2546.04
219	4.78	650	350	42.5315	3400	3263.26
474	7.42	948	317	75.8216	18306	19840.8
469	4.66	938	291	75.8216	16670	17887.4
165	2.37	615	287.5	24.086	996	1082.23
133	4.7	465	352	84.7	2253	2155.55
179	5.5	360	248.585	43.6545	2040.48	2173
301.34	11.59	600	471.861	34.1859	8603.37	8898.12
469	4.66	938	291	75.8216	15239	17887.4
630	8.44	1890	350	34.5	18600	20098.6
165	4.5	500	385.85	34.2	2068.4	1964.8
101.4	3.03	304.2	371	23.2	660	664.121
168.33	11.85	420.2	460	61.7	4992.3	4783.04
105.1	2.75	312	322.16	23.1464	575.847	605.266
129	3	387	306	60.6526	1266	1351.06
122	4.54	366	576	40.5	1657	1758.06
250	2.48	500	326	75.8216	4528	5153.9
169.164	2.6162	304.8	317.159	33.5775	1330.02	1493.76
393	9.38	786	312	75.8216	14161	14713.7
219.1	6.3	600	300	167.52	7569	8428.13
111.64	1.9	400	261.3	40.0294	666.6	680.552
140	3	540	294.5	36.9127	1180	1144.37
114	4.5	342	335.04	64.31	1387.75	1387.48
114.43	3.98	300	343	25.1494	948	901.48
157	2.48	314	326	75.8216	2058	2207.57
1000	20	2500	535	150	155156	173704
129	3	387	306	47.9479	1118	1184.52
320	7	520	250.155	47.3126	6386.31	6393.59
216.4	6.61	649.2	452	38.3	4023	4043.73
153	3.64	306	320	75.8216	2274	2277.19
133	5	399	306	67.092	1774	1790.99
165	3.5	500	361.34	34.2	1732	1681.68
153	3.64	306	320	75.8216	2274	2277.19
250	2.48	500	326	75.8216	4733	5153.9
152.629	3.175	304.8	415.133	20.8911	1201.02	1243.06
92	3	322	260.946	20.4806	501.291	442.204
89.04	4.94	222.7	388	65.2	1054.8	1059.17
250	2	750	404	80.3158	4720	5416.72
76	2	228	255	29.9609	354.5	315.851
169.164	2.6162	304.8	317.159	36.5422	1307.78	1524.98
159.3	5.25	409	357.378	33.7936	2452.5	1957.15
114	2.5	200	365	65.7	1265.62	1171.45
165	3	500	377.06	34.2	1672.9	1607.55
120.802	4.0894	241.351	451.607	29.5785	1201.02	1265.24
474	7.42	948	317	75.8216	17885	19840.8
140.33	6.29	349.7	397	72.6	2663.7	2527.18
219.1	5	600	380	177.696	7837	9078.06
372	3.64	744	320	75.8216	9996	11296.6
133	5	399	306	57.3107	1661	1643.62
469	4.66	938	291	75.8216	15827	17887.4
159	6	447	325.4	31.4	2137.9	1937.38
238	4.54	714	507	77	5578	6026.12
108	4	324	332.363	40.2781	971.19	968.531
273	5	816	312	45.1237	4200	4726.6
75.97	2.98	300	278	145	801	910.948
159.3	5.25	409	357.378	33.7936	2109.15	1957.15
139.35	5.06	349.9	458	72.9	2569.7	2461.65
108	6.47	324	853	25.4	2275	2522.5
160	4.5	400	410.058	27.5031	1873.71	1811.24
108	4.5	378	358	77.4	1518	1440.79
337	6.47	1011	823	25.4	8475	9652.06
133	4.5	399	335.04	41.67	1401.42	1426.57
89.03	5.03	222.9	388	72.6	1062.3	1109.16
140.54	6.26	349.7	397	39.9	2225.5	2010.29
101.8	3.03	305.4	371	23.2	682	667.752
88.7	3.98	265	392.2	22.7	594	688.27
131	4	393	306	52.281	1320	1403.43
114.88	4.91	300.5	365	28.0936	1380	1149.71
168.7	7.96	500	330	22.7	2034	2271.07
100	1.87	300	282	75.6266	822	891.501
474	7.42	948	317	75.8216	18306	19840.8
114	2.5	200	365	46.8	983	957.071
800	20	2000	435	150	97758.9	109692
159.8	5.08	425	357.378	33.7936	1912.95	1931.73
131	4	393	306	55.2182	1430	1447.58
165	2.82	577.5	363.3	108	2673	3255.33
474	7.42	948	317	75.8216	17787	19840.8
190	0.86	659	210.7	41	1350	1508.22
477	11.36	954	310	75.8216	20237	21624.1
114.26	3.93	300	343	87.3908	1359	1519.13
133	5	399	306	45.5131	1454	1465.98
139.06	5.13	349.1	458	66.8	2330.2	2368.27
139.4	5.1	349.3	458	65.2	2332.2	2356.11
90	3	300	381	36.1312	662	650.598
129	3	387	306	57.3107	1192	1301.57
133	4.7	465	352	84.7	2273	2155.55
133	5	399	306	52.281	1548	1567.84
250	4	800	276	25.5133	2645	2586.5
361	4.54	1083	525	41.1	7260	8348.69
393	9.38	786	312	75.8216	13936	14713.7
141.44	2.22	525	734	39.1795	1570	1634.23
100	0.52	200	244.269	17.9523	242.307	232.081
165	4.25	495	351	49.4281	2196	2192.12
102.5	1.55	311	265.164	33.7936	441.45	504.454
630	11.6	1890	347.2	46	24400	26492
372	3.64	744	320	75.8216	9604	11296.6
133	6	399	381.79	64.31	2005.17	2111.48
1020	13.25	3060	368.7	28.9	46000	48220
150	2	450	404	80.3158	1910	2131.13
133	3.5	465	352	84.7	1962	1950.11
250	2.48	500	326	75.8216	4528	5153.9
114	6	400	406	69.1782	1815	1768.56
100	3	300	303.5	50.0163	780	785.885
393	9.38	786	312	75.8216	14406	14713.7
87.1	1.9	252.59	255	26	345	354.274
298.35	7.65	600	384.552	79.202	8397.36	9542.75
76	3	228	255	29.9609	424.5	382.751
152.552	4.9022	304.876	633.421	43.437	2913.59	2747
60	2	180	404	75.6266	415	417.021
108	4.5	380	410.058	27.5031	1211.54	1070.51
190	1.11	662	203.1	110.3	3030	3849.62
100	1.9	300	404	111.694	1100	1276.73
235	5.66	470	290	75.8216	5390	5213.16
250	2	750	404	75.6266	4442	5145.25
89	3	267	255	29.9609	516	485.496
141.14	6.35	349	397	66.8	2386	2464.05
105.2	3.05	312	322.16	38.5575	776.952	779.702
630	7	1890	291.4	36	16650	18459.3
159	4.64	477	397.2	46.6887	2247.6	2202.85
102	3.4	400	311	71.8	1084.9	1049.86
133	5	399	306	50.2989	1569	1538.31
75.84	2.99	300	278	145	796	908.37
165	4.25	495	351	33.9435	1632	1809.16
474	7.42	948	317	75.8216	17787	19840.8
282	4.36	564	322	75.8216	6811	7082.18
133	3.5	465	352	84.7	1991	1950.11
477	11.36	954	310	75.8216	20462	21624.1
298.48	5.74	600	400.248	31.0781	5130.63	5250.31
114.3	2.74	300	235	66.75	981.23	1062.12
800	20	2000	535	190	123351	137980
152.4	2.11	450	336	70.8	1777.6	1929.34
800	20	2200	535	150	104200	115707
100	2.5	400	433.602	46.5774	828.945	838.99
179	5.5	360	248.585	43.6545	2030.67	2173
153	3.64	306	320	75.8216	2264	2277.19
282	4.36	564	322	75.8216	6860	7082.18
393	9.38	786	312	75.8216	14406	14713.7
114.29	3.75	300	343	49.1693	1067	1118.93
113.7	2.06	342	269.9	113.2	1491	1537.55
129	3	387	306	55.2182	1147	1270.59
125	1	438	232	84.7	1239	1358.74
129	3	387	306	52.281	1095	1227.09
140	4	420	310	27.3075	1140	1179.98
200	2	600	404	75.6266	3011	3393.85
358	5.66	716	290	75.8216	9607	11062.6
297	11.88	600	348.255	34.1859	7229.97	7201.53
76	2	228	255	29.9609	354.5	315.851
127	2	445	258	84.7	1491	1497.81
219	7.06	659	429	72.5481	5050	5492.52
140	10.46	420	773	125	6339	6056.97
133	5	399	306	47.0102	1470	1488.54
120	2.5	300	445.52	94.68	1417.2	1698.04
114	8	400	368	78.6687	2008.69	2005.82
178	9	360	283.411	45.4203	3178.44	2928.12
168.8	5.01	500	411.3	22.7	1805	1962.5
108	4	324	339.23	29.0298	1059.48	892.558
190	1.11	664	203.1	110.3	3055	3849.62
337	6.47	1011	823	41.1	9835	11168.9
140.88	6.32	349.2	397	55.2	2249.6	2272.99
131	4	393	306	53.7005	1389	1424.77
60	2	180	404	75.6266	427	417.021
108	4	324	339.23	29.0298	1074.19	892.558
168.53	11.93	420	460	72.9	4979.7	5048.29
159	3	300	336.28	90.85	2021.7	2635.78
250	2.48	500	326	75.8216	4871	5153.9
282	4.36	564	322	75.8216	6860	7082.18
100	1.9	300	404	111.694	1170	1276.73
153	1.54	306	345	75.8216	1842	1987.83
178	9	360	283.411	45.4203	3217.68	2928.12
101.5	3.03	304.5	371	51.3	862	899.77
114.37	3.85	299.5	343	89.0682	1182	1531.6
297	11.88	600	348.255	26.6518	5915.43	6687.94
168.3	2.8	300	317.8	93.74	2375.7	2936.32
219	4.72	650	350	42.5315	3350	3247.96
282	4.36	564	322	75.8216	6380	7082.18
114.49	3.75	299.3	343	49.1693	1038	1122.04
151.5	2.98	563	691	39.1795	1970	2048.42
165	4.25	495	351	38.8668	1873	1932.25
190	1.13	660	185.7	108	3058	3759.98
800	20	1800	535	150	104675	115707
165	3	500	377.06	34.2	1642	1607.55
179	5.5	360	248.585	23.9364	1814.85	1687.36
250	2.48	500	326	75.8216	4871	5153.9
273	5	816	312	72.5481	6150	6515.53
240	3.05	720	571.2	49.8195	4338	4324.93
122	4.54	366	576	40.5	1663	1758.06
261.7	2.13	975	734	39.1795	4300	4169.89
140	4.42	420	1020	125	4516	4545.87
159.3	5.25	409	357.378	33.7936	1912.95	1957.15
450	2.96	1350	279	41.1	6870	9090.71
174	3	360	266.047	23.9364	1304.73	1250.68
159	6	447	325.4	31.4	2076.04	1937.38
76	3	228	255	29.9609	424.5	382.751
120	2.65	360	340	15.32	640	631.788
165	2.3	500	332.47	34.2	1413.9	1383.37
800	12	2000	535	150	93089.1	106586
139.35	5.09	347.8	458	55.2	2131.7	2185.89
203	4	609	325.7	40.4	2195.32	2538.25
114	6	400	370	78.6687	1704.26	1779.31
114.3	2.74	300	235	107.2	1295.06	1488.75
298.35	7.65	600	384.552	34.0917	5827.14	6093.63
100	2	300	404	75.6266	920	995.568
630	7.61	1890	349.5	35	18000	19640
108	6.47	324	853	77	2713	2934.47
800	20	2000	535	170	113527	126844
168.14	12.06	420.5	460	39.9	4917.2	4370.03
222	6.47	666	843	25.4	4964	5779.17
273	3.5	813	305	45.1237	4020	4282.93
219.1	10	600	381	49.536	5241	5094.21
469	4.66	938	291	75.8216	15239	17887.4
76	3	228	255	29.9609	424.5	382.751
107.9	8.03	342	251.8	130.8	1613	1888.23
76.21	2.52	300	286	145	752	905.511
372	3.64	744	320	75.8216	9163	11296.6
89.04	5	222.9	388	65.2	1077.5	1065.34
139.3	5.07	349.3	458	61.7	2308.8	2288.65
122	4.54	366	576	77	2100	2204.85
165	4.25	495	351	38.8668	1891	1932.25
221.5	2.17	825	734	39.1795	3070	3206.56
133	5	399	306	53.7005	1581	1589.23
140	8.36	420	813	125	5502	5565.76
150	2	450	404	80.3158	1980	2131.13
87.1	1.9	252.59	255	26	351	354.274
165	4.5	500	385.85	34.2	2015.5	1964.8
133	4.75	400	338	24.9362	1420	1239.21
166	5	660	274.68	29.6786	2030.67	1667.55
150	1.5	459	222.7	37.2281	1024	997.667
190	1.94	663.5	256.4	41	1678	1701.6
180	4	540	340	45.1393	2440.4	2318.6
108	4.5	380	410.058	27.5031	1167.39	1070.51
141.42	2.35	525	734	39.1795	1510	1683.08
190	1.52	661.5	306.1	108	3260	3947.14
133	4.75	400	338	24.9362	1395	1239.21
1100.4	16.48	2748	267	45.9061	59361	67819
114	8	400	400	65.7152	2115	1997.7
108	4	324	339.23	29.0298	1118.34	892.558
337	6.47	1011	823	85.1	13776	15381.1
131	4	393	306	47.0102	1360	1328.39
261.9	2.11	975	734	39.1795	4080	4160.96
800	16	2000	535	150	100223	111170
100	3	300	303.5	50.0163	820	785.885
140.75	6.29	349.6	397	61.7	2302.8	2371.03
168.57	11.98	420.5	460	65.2	4992.1	4897.66
327	2	750	280	34.5685	3983	4239.4
300	2.96	900	279	41.1	3277	4303.15
120.828	4.0894	241.351	451.607	25.9243	1112.06	1199.16
108	10	324	384.8	101.133	2340	2328.29
182.5	2.27	675	734	39.1795	2290	2428.72
101.8	2.94	200	319.806	17.9523	627.84	553.79
372	3.64	744	320	75.8216	9996	11296.6
250	2	750	404	75.6266	4550	5145.25
210	2.5	840	237.402	26.539	1638.27	1622.5
108	4.5	285	410.058	27.5031	1255.68	1070.51
114.09	3.85	300.5	343	25.5936	948	882.331
152	1.7	500	270	73	1448	1838.5
100	2.5	300	244.269	35.2261	671.004	562.572
600	20	1500	535	150	63098	69279.4
109	6.47	327	853	40.5	2446	2662.74
200	1.87	600	282	75.6266	2783	3161.93
89.02	5.06	222.7	388	61.7	1050.7	1049.21
157	2.48	314	326	75.8216	2117	2207.57
358	5.66	716	290	75.8216	10045	11062.6
140.78	6.31	379	397	65.2	2406.6	2426.87
150	2	450	404	75.6266	1743	2035.66
130.6	2.3	396	324.3	67.4781	1250	1416.32
108.2	4.45	312	322.16	23.1464	745.56	835.485
133	5	399	306	55.2182	1609	1612.09
174	3	360	266.047	23.9364	1314.54	1250.68
180	3	600	320	36.7	1852	1786.28
76	2	304	255	29.9609	342.5	315.851
153.9	1.83	424	357.378	27.7666	1080.08	1048.27
168.656	2.6416	304.8	297.854	17.9264	1325.57	1024.71
108	4.5	378	358	77.4	1578	1440.79
210	2.5	840	237.402	26.539	1638.27	1622.5
250	1.87	750	282	75.6266	4102	4847.34
89.04	4.99	222.8	388	61.7	1053.9	1042.31
120	2.65	360	340	29.2611	816	830.252
149	2.96	447	308	77	1781	2060.27
159.3	5.25	409	357.378	33.7936	1905.1	1957.15
140	8.19	420	389	125	3398	3559.5
358	5.66	716	290	75.8216	10045	11062.6
100	1.9	300	404	111.694	1125	1276.73
131	4	393	306	50.2989	1459	1377.06
133	5	399	306	60.6526	1659	1693.97
114	4	280	330.74	42.6829	1130.38	1075.79
114.3	5.9	300	355	66.75	1818.62	1630.41
114.54	3.84	300	343	89.0682	1359	1534.52
190	1.13	664.5	185.7	41	1377	1520.66
280	8	1000	495	38	6816	6874.47
153	1.54	306	345	75.8216	1872	1987.83
129	3	387	306	67.092	1356	1446.42
100	0.52	200	244.269	37.3761	389.457	414.279
275	4.14	688	281	45.9061	3956	4311.23
140.92	6.34	349	397	78.7	2550.3	2631.22
101.702	3.0734	203.251	605.084	31.1643	1067.57	1050.91
108	10	324	384.8	111.117	2300	2406.85
275.5	5.09	689	275	45.9061	4195	4514.3
166	5	660	274.68	26.539	1697.13	1587.05
100	3	300	303.5	50.0163	766	785.885
108	4.5	340	410.058	27.5031	1162.48	1070.51
250	2	750	404	80.3158	4800	5416.72
235	5.66	470	290	75.8216	5047	5213.16
131	4	393	306	60.6526	1469	1529.25
139.56	5.08	350	458	39.9	2085.8	1939.29
166	5	660	274.68	29.6786	1976.72	1667.55
140	11.58	420	367	125	4300	3957.59
275	4.18	689	281	45.9061	3956	4320.79
140	6.27	420	1153	125	5354	5834.34
180	1.49	555	222.7	37.2281	1287	1396.21
76.454	1.7272	152.476	363.285	33.3017	434.591	377.693
114.3	6.3	250	428	166.56	2633	2856.77
76	2	304	255	29.9609	326	315.851
139.68	5.09	349	458	55.2	2204.1	2193.72
558.1	16.53	997.5	546	25.4158	29050	26406.3
190	1.13	662.5	185.7	80.2	2295	2830.83
165	4	330	242	28.7511	1438.4	1376.69
60	1.87	180	282	75.6266	320	355.511
150	3.55	450	326	24.5386	1303	1187.51
60	2	180	404	80.3158	437	430.113
135	1.46	417	222.7	37.2281	800	818.842
551.3	7.86	1376	263	45.9061	14037	16779.4
550	9.86	1376	265	45.9061	15576	17627.3
157.7	2.14	450	286	18.7	907.5	836.746
129	3	387	306	62.4732	1287	1378.02
114	6	400	370	82.4366	1735.46	1809.77
105.3	3.15	312	322.16	38.5575	768.123	792.094
129	3	387	306	65.3568	1301	1420.72
276	5.14	689	275	45.9061	4195	4540.15
100	1.9	300	404	111.694	1085	1276.73
168.656	5.0038	304.8	260.622	32.888	1966.11	1748.49
114.3	3.6	250	403	166.56	2340	2449.4
131	4	393	306	47.9479	1403	1342.53
190	1.52	664.5	306.1	48.3	1695	2004.48
153	1.54	306	345	75.8216	1823	1987.83
114.57	3.99	300	343	83.8473	1308	1538.56
139.48	5.09	350	458	61.7	2312.4	2297.83
157	2.48	314	326	75.8216	2068	2207.57
250	1.87	750	282	75.6266	3950	4847.34
140	4.42	420	1020	125	4312	4545.87
393	9.38	786	312	75.8216	14161	14713.7
174	3	360	266.047	45.7146	1608.84	1828.37
101.8	2.94	200	319.806	37.3761	660.213	711.751
168.27	12.06	420.7	460	66.8	4984.9	4937.53
166	5	350	274.68	29.6786	1785.42	1676.74
129	3	387	306	50.2989	1162	1203.15
140	4.42	420	1020	52.5	3020	3353.07
200	3	600	303.5	50.0163	2256	2497.26
129	3	387	306	53.7005	1128	1248.11
178	9	360	283.411	22.1706	2854.71	2380.62
140	3	540	294.5	36.9127	1180	1144.37
168.148	3.6068	304.8	221.322	32.7501	1463.46	1410.29
107.9	4.3	321	265.164	27.7666	830.907	776.691
100	0.52	200	244.269	37.3761	394.362	414.279
114.3	5.9	300	355	107.2	1989.86	2035.17
301.5	4.5	600	381.609	26.6518	3855.33	4295.67
100	0.52	200	244.269	17.9523	238.383	232.081
