# Supplementary material for: Prediction of the axial compression capacity of stub CFST columns using machine learning techniques
Source: Sci Rep. 2024 Feb 5;14:2885. doi: 10.1038/s41598-024-53352-1 (PMC10838919; doi:10.1038/s41598-024-53352-1)
Supplement: Supplementary file 1 — Supplementary Information. [file 41598_2024_53352_MOESM1_ESM.zip › supplementary data/excels results of 8 ML models vs EC4 - AISC360/LGBM_DS.xlsx]

## Sheet: Sheet1
Do	to	Di	ti	fyo	fyi	fc	P_exp	P_pred
114	3	58	3	294.5	374.5	47.4	898	997.758
87.4	0.99	61.8	0.87	428	452	58.6	378	425.942
164.7	3.71	76.1	2.78	357.7	385.6	141	2736	3561.47
101.9	2.79	50.9	3.07	226	228.9	40.1	681	634.495
190.1	5.11	59.1	3.29	464	342.1	37.4	3242	3085.42
165.1	3.67	76.1	2.81	357.7	385.6	90.7	2174	2676.22
300	4	180	2	250	250	28	2750	2878.96
140.2	2.91	22.1	4.1	300	794	79.9	1845	1978.3
99.9	0.7	74	0.62	409	512	58.6	380	432.082
86	1	41	2	345	345	9.84	334.39	280.102
86	1	39	1	345	345	19.51	324.74	279.896
190.7	5.11	101.6	4.03	346.9	345.8	38	2626	2601.47
88	2	41	2	345	345	21.85	478	467.928
165.1	3.7	42.7	3.19	357.7	409.8	90.7	2446	2878.73
158	1.5	114	1.5	308	308	18.7	589	673.604
189.1	6.77	59.7	3.34	327.3	342.1	38	2894	2853.06
189.9	5.12	58.9	3.31	346.9	342.1	51	2950	2877.71
114.3	1.64	76.1	1.14	262	235	58.6	551	617.981
165.3	5.96	76.1	2.79	347	385.6	53.7	2183	2404.79
99.9	0.71	80.5	0.67	409	474	58.6	357	386.427
165.3	2.93	31.9	5.35	276	619	40.5	1943	1770.82
81	0.9	62	1	524	470	58.6	330	392.41
140.2	2.9	55.1	10.62	300	739	40.5	2543	2400.1
158	2.14	40	2.14	286	286	18.7	968.2	889.742
189.7	5.12	59.5	3.32	346.9	342.1	38	2611	2606.6
190.7	5.15	101.1	4.1	464	345.8	37.4	3082	3027.58
140	5	78	3	290	285	35.2717	1334.3	1366.77
99.8	0.66	61.4	0.55	409	432	58.6	443	483.199
180	3	140	3	275.9	342	47.4	1435	1577.11
168.4	3.22	101.8	1.7	281.5	353.3	40.1	1332	1402.86
188.9	5.09	33.7	3.09	464	348.2	38	3182	3044.5
111.6	1.3	41	2	345	345	9.84	547.53	407.795
165.3	2.94	22	4.14	276	794	40.5	1750	1672.56
88.8	1.55	63.5	1.16	286	216	58.6	357	392.069
114	2.5	39	1	345	345	9.84	590.97	539.018
74.7	0.97	62	0.94	486	470	58.6	285	320.843
114.3	2.73	60.3	2.52	285	396	38.5	734.6	854.333
140	5	68	3	290	285	35.2717	1347	1379.06
160	2.1	75	2.1	300	300	23.6	879	974.853
163	1.95	101.6	3.2	395	394	63.4	1328	1819.25
190.7	5.15	101.1	4.1	464	345.8	38	3082	3041.08
140.1	2.91	38.1	7.63	300	433	40.5	1626	1491.91
240	4	80	4	280	280	29	2735	2642.12
165	5.99	76.2	2.81	347	385.6	53.7	2203	2404.9
114.3	1.64	88.9	1.56	262	286	58.6	524	581.989
165.3	2.94	22.1	4.04	276	794	115.6	2911	3394.42
158	2.14	77	2.14	286	286	18.7	879.1	854.101
165.2	3.68	42.5	3.19	357.7	409.8	53.7	2060	2176.22
114.3	6	48.3	2.9	454	425	63.4	1665	1771.08
114	2.5	41	2	345	345	21.85	773.97	719.952
191	5.15	59.4	3.31	464	342.1	37.4	3286	3056.48
88	2	39	1	345	345	9.84	367.99	344.778
165.2	2.94	22.1	4.09	276	794	79.9	2413	2562.23
300	2	180	2	250	250	28	2311	2387.72
111.6	1.3	39	1	345	345	10.35	470	358.098
114	2	76	1.6	278.7	235	40.2	601	593.098
190.5	5.13	33.9	3.1	346.9	348.2	37.4	2724	2631.32
190.1	4.21	59.3	3.3	336.8	342.1	37.4	2406	2416.43
168.4	3.22	101.9	2.79	281.5	226	40.1	1354	1425.62
188.9	5.12	33.5	3.06	464	348.2	37.4	3232	3033.25
139	2	75	3	250	250	46.7	810	1021.4
114	2	89	1.6	278.7	235	40.2	520	533.943
202.7	1.99	101.9	2.79	304	226	40.1	1625	1813.73
140	3	58	5	285	290	35.2717	1223.7	1289.61
356	5.5	219	3.3	618	356	38.8	7242	8070.8
157	2.14	115	2.14	286	286	18.7	703.6	811.293
180	3	48	5	300	320	35.2717	1852.2	1885
356	5.5	219	3.3	618	356	38.8	7159	8070.8
140.1	2.87	89	3.89	300	1029	40.5	2025	2143.62
164.9	6.02	76.1	2.8	428.6	385.6	141	3304	4097.1
140.1	2.91	31.9	5.36	300	619	115.6	2537	2645.95
140.1	2.9	55.2	10.76	300	739	79.9	2775	2994.81
139	2	75	3	250	250	46.7	930	1021.4
114.3	6.11	60.3	2.52	535	396	41	1681.98	1807.78
180	3	88	3	275.9	370.2	47.4	1650	1893.72
165.4	2.91	89.1	3.91	276	1029	79.9	2580	3126.16
140.1	2.86	89.1	3.91	300	1029	79.9	2107	2535.02
101.8	1.7	50.9	3.07	353.3	228.9	40.1	634	640.834
81.5	1.14	62.2	1.13	524	470	58.6	395	444.972
160	2.1	112	2.1	300	300	23.6	703	915.851
114.3	6.11	60.3	2.52	535	396	67.9	1752.59	1931.85
200	2.74	140	2.74	358.5	358.5	57.5731	1975.3	2228.84
188.9	5.09	33.7	3.09	464	348.2	37.4	3182	3025.84
158	1.5	77	1.5	308	308	18.7	728.1	729.701
170	3.58	114.1	3.58	365	380	35	1667.7	1880.76
114.3	2.73	60.3	2.52	285	396	64.3	899.21	1033.31
170	3.58	76.1	3.58	365	320	35	1687.7	1847.68
190.6	5.15	34	3.08	346.9	348.2	37.4	2718	2637.2
180	3	140	3	275.9	342	47.4	1358	1577.11
101.4	1.56	63.4	1.15	255	216	58.6	477	519.994
240	3	114	3	275.9	294.5	47.4	2460	2928.54
180	3	88	3	275.9	370.2	47.4	1648	1893.72
165.1	3.5	101.6	3.3	433	394	63.4	1629	2251.62
188.8	5.08	59.5	3.31	346.9	342.1	37.4	2579	2562.18
87.9	1.17	61.2	0.85	444	452	58.6	408	459.382
168.4	3.22	49.6	1.53	281.5	376.5	40.1	1569	1570.5
165.1	5.94	75.9	2.8	428.6	385.6	141	3322	4096.84
140	3	48	3	342	396.1	36.9127	1430	1369.93
165.1	3.5	101.8	3.1	433	410	63.4	1700	2252.74
168.4	3.22	89.2	3.22	281.5	259.2	40.1	1464	1551
114.3	6.11	60.3	5.77	535	310	41	1823.35	1979.84
140	3	48	5	285	290	35.2717	1232.4	1270.45
139	2	75	3	250	250	46.7	877	1021.4
114.3	3.2	48.3	2.9	430	425	63.4	1145	1323.14
140.2	2.9	37.9	7.39	300	433	115.6	2500	2674.42
190.7	5.11	101.6	4.03	346.9	345.8	37.4	2626	2588.03
114	2	48	1.6	278.7	235	40.2	660	680.602
190.3	4.26	59.4	3.36	336.8	342.1	37.4	2376	2386.35
180	3	48	3	275.9	396.1	47.4	1790	2015.75
88	2	41	2	345	345	11.01	453.96	406.456
189.9	5.12	58.9	3.31	346.9	342.1	50.7	2950	2869.4
164.8	6	75.8	2.8	347	385.6	90.7	2631	2979.02
114.3	2.74	60.3	5.77	355	310	41	969.16	1106.17
75.4	1.29	62.7	1.23	486	470	58.6	348	395.834
76.3	1.78	62	1	486	470	58.6	395	438.158
114	2	48	1.6	278.7	235	40.2	698	680.602
162.5	1.7	101.6	3.2	395	394	63.4	1236	1761.43
202.7	1.99	76.2	1.66	304	398.9	40.1	1658	1914.62
165.2	2.92	88.9	3.88	276	1029	115.6	2671	3729.05
190.5	5.15	59.6	3.32	346.9	342.1	37.4	2718	2611.99
165	3.7	76	2.8	357.7	385.6	53.7	1831	2046.17
152.6	1.6	50.9	1.66	314.5	398.8	40.1	997	1160.19
101.9	2.79	49.6	1.53	226	376.5	40.1	593	606.154
165	3.68	42.6	3.21	357.7	409.8	90.7	2423	2874.07
165	3.7	76.2	2.79	357.7	385.6	53.7	1876	2044.44
168.4	3.22	114.1	2.79	281.5	281.2	40.1	1319	1424.81
300	3	165	3	275.9	320.5	47.4	3331	4097.97
114.3	2.74	60.3	5.77	355	310	67.9	1068.06	1340.69
158	0.9	38	0.9	221	221	18.7	635	584.586
190	5.11	59.1	3.31	346.9	342.1	28.9	2494	2348.23
114.3	2.73	60.3	5.77	285	310	64.3	1088.06	1235.06
101.7	1.61	61.5	0.56	409	432	58.6	644	629.201
111.6	1.3	41	2	345	345	20.92	591.13	523.937
180	3	48	3	275.9	396.1	47.4	1791	2015.75
180	3	102	3	275.9	320.5	36.9127	1662.5	1640.92
81.5	1.11	62.7	1.14	524	470	58.6	386	439.757
165.3	2.94	31.8	5.25	276	619	79.9	2550	2648.41
114	3	58	3	294.5	374.5	47.4	904	997.758
114.3	2.74	60.3	2.52	355	396	67.9	914.32	1135.82
164.9	3.69	42.5	3.2	357.7	409.8	141	3110	3936.79
114.3	2.74	60.3	2.52	355	396	41	789.42	936.161
159	0.9	76	0.9	221	221	18.7	540	512.454
114.3	5.85	60.3	5.77	455	310	64.3	1666.41	1890.91
356	5.5	168	3.3	618	357	38.8	6917	8539.54
121.33	4.43	57.87	4.03	486	450	39.0232	1285.25	1682.5
164.9	6.01	76	2.81	347	385.6	141	3110	3817.6
350	3.82	231	2.92	439.3	396.5	44.4	5499	5854.32
86	1	41	2	345	345	20.92	361.07	342.935
158	1.5	39	1.5	308	308	18.7	851.6	781.319
163.8	2.35	101.6	3.2	395	394	63.4	1487	1912.14
190.4	5.15	59.9	3.33	346.9	342.1	28.9	2460	2366.6
114.3	3.6	48.3	2.9	453	425	63.4	1243	1413.57
165.5	2.92	89	3.92	276	1029	40.5	2375	2485.12
99.9	0.69	86.8	0.61	409	444	58.6	299	319.109
164.9	6.01	75.9	2.8	347	385.6	90.7	2666	2982.92
164.8	3.68	76.3	2.8	357.7	385.6	141	2732	3558.14
114	2	89	1.6	278.7	235	40.2	493	533.943
114.3	4.8	48.3	2.9	416	425	63.4	1441	1522.63
300	6	135	4	763	748	88.9935	11179	11859.2
114.5	5.9	48.4	2.8	454	425	63.4	1418	1753.26
168.4	3.22	76.2	1.66	281.5	398.9	40.1	1470	1526.28
300	6	100	4	763	748	88.9935	11867	12101.3
190.1	5.07	59.7	3.35	346.9	342.1	37.4	2588	2589.09
165.1	3	101.6	3.2	395	394	63.4	1613	2064.04
114.3	6.11	60.3	5.77	535	310	67.9	1889.69	2148.72
189.1	6.77	59.7	3.34	327.3	342.1	37.4	2894	2836.74
76.3	1.74	62	0.94	512	470	58.6	395	438.99
140.2	2.89	22.1	4.08	300	794	115.6	2321	2564.78
160	1.5	75	1.5	255	255	23.6	728	766.14
114.3	2.73	60.3	5.77	285	310	38.5	913.7	1026.41
121.25	4.37	57.71	4.03	486	450	51.7769	1439.42	1788.79
165	5.99	75.8	2.8	428.6	385.6	90.7	2971	3264.04
165	3	73	3	304.3	370.2	36.9127	1607	1571.18
114.4	3.5	48.4	2.8	453	425	63.4	1191	1392.63
188.6	5.08	58.9	3.33	346.9	342.1	50.7	3026	2832.26
114	2	76	1.6	278.7	235	40.2	578	593.098
240	3	114	3	275.9	294.5	47.4	2421	2928.54
88	2	39	1	345	345	20.18	418.78	403.415
87.3	0.94	61.6	0.88	428	452	58.6	385	421.145
164.9	3.69	42.7	3.2	357.7	409.8	53.7	2003	2172.66
140.1	2.9	38	7.51	300	433	79.9	2083	2100.04
152.6	1.6	49.6	1.7	314.5	353.3	40.1	825	1150.71
101.8	1.7	49.6	1.53	353.3	376.5	40.1	583	612.493
190.3	4.26	59.4	3.36	336.8	342.1	38	2376	2403.98
200	2.74	60	2.74	358.5	358.5	57.5731	2837.7	2813.08
152.6	1.6	49.6	1.53	314.5	376.5	40.1	1055	1145.48
99.7	0.59	80.3	0.55	409	474	58.6	283	351.548
101.5	1.65	76.1	1.19	255	235	58.6	417	456.364
240	4	120	4	280	280	29	2517	2609.9
190.5	5.15	59.6	3.32	346.9	342.1	38	2718	2629.28
114.3	5.85	60.3	5.77	455	310	38.5	1574.26	1733.24
74.8	1.03	62	1	486	470	58.6	283	335.826
189.7	5.12	59.5	3.32	346.9	342.1	37.4	2611	2589.46
139	2	75	3	250	250	46.7	879	1021.4
190.4	5.15	59.9	3.33	346.9	342.1	29	2460	2369.48
114.3	5.85	60.3	2.52	455	396	64.3	1505.67	1680.06
180	3	58	5	300	320	35.2717	1841.4	1906.25
200	2.74	140	2.74	358.5	358.5	35.7405	1640.8	1900.44
159	0.9	114	0.9	221	221	18.7	378.3	416.281
160	1.5	112	1.5	255	255	23.6	589	670.704
140.2	2.92	31.9	5.27	300	619	79.9	2012	2064.46
114.2	3	48.4	2.8	430	425	63.4	1100	1285.06
300	6	135	4	763	748	89.2291	10897	11873.7
164.8	3.69	42.6	3.2	357.7	409.8	141	3068	3931.87
300	6	100	4	763	748	89.2291	12015	12117.4
165	5.96	76	2.79	428.6	385.6	53.7	2601	2722.08
114	2.5	39	1	345	345	20.18	637.98	647.403
189.1	5.1	59.4	3.35	346.9	342.1	38	2623	2592.52
188.6	6.73	59.8	3.33	327.3	342.1	37.4	2928	2817.45
240	3	80	3	280	280	29	2207	2337.14
114.6	4.7	48.4	2.8	416	425	63.4	1390	1507.37
114.1	2.79	50.9	3.07	281.2	228.9	40.1	902	821.767
87.9	1.26	61.4	0.89	428	452	58.6	432	467.423
240	3	120	3	280	280	29	1990	2258.41
180	5	78	3	320	300	35.2717	2043.3	2094.73
189.1	5.1	59.4	3.35	346.9	342.1	37.4	2623	2575.49
111.6	1.3	39	1	345	345	19.51	514.98	454.114
164.8	6	76.1	2.78	347	385.6	141	3032	3806.42
165	6.01	75.9	2.78	428.6	385.6	90.7	2911	3264.59
356	5.5	168	3.3	618	357	38.8	8516	8539.54
300	3	165	3	275.9	320.5	47.4	3266	4097.97
190.7	5.09	100.9	4.07	464	345.8	37.4	3192	3006.43
86	1	39	1	345	345	10.35	263.99	227.951
75.2	1.19	62.4	1.2	486	470	58.6	348	380.019
160	1	75	1	220	220	23.6	540	628.867
188.2	5.04	59.1	3.28	346.9	342.1	37.4	2482	2591.88
114.3	5.85	60.3	2.52	455	396	38.5	1421.54	1561.58
189.2	5.08	101.2	4.05	346.9	345.8	37.4	2462	2556.01
140.2	2.92	22.1	4.09	300	794	40.5	1410	1348.8
202.7	1.99	50.9	3.07	304	228.9	40.1	1653	1987.19
140.2	2.88	89.1	3.91	300	1029	115.6	2195	2915.93
114.1	2.79	49.6	1.63	281.2	376.5	40.1	804	800.688
180	5	68	3	320	300	35.2717	2057.5	2105.33
139	2	75	3	250	250	46.7	807	1021.4
191	5.15	59.4	3.31	464	342.1	38	3286	3073.88
190.6	5.15	34	3.08	346.9	348.2	38	2718	2656.18
165.3	2.94	31.9	5.39	276	619	40.5	1891	1774.32
114	2.5	41	2	345	345	11.62	705.07	612.72
81	0.87	62	0.94	524	470	58.6	335	381.22
165.2	5.95	76.1	2.79	428.6	385.6	53.7	2645	2724.6
350	3.82	231	2.92	439.3	396.5	44.4	5396	5854.32
140.3	2.89	32	5.48	300	619	40.5	1423	1454.83
114.3	1.64	63.5	1.12	262	216	58.6	598	690.524
152.6	1.6	50.9	2.79	314.5	226	40.1	882	1158.58
165.2	3.69	76.4	2.8	357.7	385.6	90.7	2202	2675.8
202.7	1.99	152.6	1.6	304	314.5	40.1	1142	1376.82
