# Supplementary material for: Prediction of the axial compression capacity of stub CFST columns using machine learning techniques
Source: Sci Rep. 2024 Feb 5;14:2885. doi: 10.1038/s41598-024-53352-1 (PMC10838919; doi:10.1038/s41598-024-53352-1)
Supplement: Supplementary file 1 — Supplementary Information. [file 41598_2024_53352_MOESM1_ESM.zip › supplementary data/excels results of 8 ML models vs EC4 - AISC360/LGBM_rect.xlsx]

## Sheet: Sheet1
H	B	t	L	Fy	fc	P_exp	P_pred
120	120	3.84	360	330	24.9896	882	932.105
120	120	1.49	372	222.7	48.1075	916	841.266
200	200	4	600	293	35.9827	2320	2318.71
210	210	4.5	630	277	39.1	2713	2689.43
249.6	249.6	3.7	750	324.3	33.2421	3131	3221.17
200.5	200.5	6.3	600	437.88	19.0689	2830	2908.22
140	140	5.86	420	321	46.3828	2009	1831.17
120	120	8	500	379	103	2680	2554.13
250	250	2.5	750	342	58.0732	4040	4458.14
200	200	5.86	600	321	13.1696	1960	1990.62
190	190	2.5	570	270	49.828	2140	2278.35
140	105	2.86	420	228	50.7703	1086	1024.06
120	120	8	500	379	92	2430	2431.22
119	119	6.47	357	835	77	3318	3400.23
175	175	6.47	525	835	40.5	4542	4859.39
110	110	5	330	701	54.5	2234	2079.68
120	120	4	350	267.6	31.5224	1008.83	923.809
110	100	2.86	330	228	50.7703	844	792.789
99.4	98	8.16	301.1	508.4	87.8641	2346	2173.91
130	130	3	390	737	78	2491	2399.31
106	106	4	320	495	89	1749	1722.19
120	120	6.47	360	835	40.5	2957	3008.09
150	150	3.5	480	341.7	30.88	1430.35	1377.08
401	200	3.68	800	311	28.8116	3470	3659.46
500	500	10	1500	389	42.5	16500	17943.6
121.8	121.8	3.91	359	991	85.7	2853	3031.81
80.9	80.9	1.601	240	279.9	34.2185	347	359.487
200	150	0.7	480	245.25	22.563	795.591	809.828
161.5	161.9	4.01	480	629	85.7	3600	3724.07
100.3	99.48	5.97	298.75	701.7	91.8	2306	2365.72
200	200	1.87	400	282	71.5429	2890	3269.39
120	120	5	500	327	96	2040	1976.97
120	90	2.86	360	228	50.7703	760	782.274
200	200	2.973	600	731.9	85.7343	5140	5092.55
160	120	7.6	480	194	50.7703	1770	1606.45
140	140	5	420	701	54.5	2942	2906.78
300	300	6	900	334	27.9	4771	4812.04
100.4	100.7	3.99	300	722	35.5	1666	1467.67
140	140	3.84	420	330	12.4847	922	938.805
142.1	142.1	3.02	420	255.1	48.8985	1360	1381.25
120	120	2.86	360	228	50.7703	992	1003.04
161.5	124.3	2	484.5	305.1	54.2738	1320	1414.62
80.2	80.2	1.588	240	279.9	34.2185	353	353.359
130.3	101.6	5.03	390.9	347.3	54.2738	1580	1417.83
150	150	8.275	453	488.38	35.7975	3500	3034.95
90	70	2.86	270	228	50.7703	554	493.327
211	211	5.48	633	294	91.1	4773	5114.3
110	110	1.538	330	279.9	34.2185	510	595.825
120	120	2.5	350	271.7	23.3301	767.26	650.115
297	203	3.72	700	311	28.8116	2910	2861.79
148	148	4.38	444	262	77	2108	2228.65
100	100	2.99	300	288.414	20.601	527.778	535.26
200	200	4	600	293	39.6486	2448.56	2458.27
317.5	199.8	4.47	960	309.27	40.3955	4057.2	3908.22
92	92	3	295	420	19.2009	684.74	611.739
140	140	4	420	495	89	2752	2714.74
100	100	2	200	404	42.9032	770	734.122
140	140	5.86	420	321	12.0605	1343	1247.7
110	110	5	330	750	28	1832	1912.55
60	60	2	120	404	42.9032	322	331.944
150	150	12.5	450	446	141.12	6039	5462.77
157.1	122.5	2.01	471.3	305.1	67.1445	1800	1608.1
150	100	5	200	346.7	38.3	1200	1355.45
182.8	181.2	4.18	540	550	61.7061	3590	3601.18
200	200	2	400	404	42.9032	2054	2362.9
125	125	6	300	285	51.1476	1512.7	1519.24
140.9	140.9	2.02	422.7	305.1	46.6468	1280	1256.3
120	120	5.86	360	321	20.1804	1196	1129.41
150	100	5	100	346.7	38.3	1340	1355.45
120	80	5	200	362.6	36	955	996.116
300	300	4	900	464	47.2913	6100	6418.07
120	80	5	200	341	40.5	920	989.528
180	180	6.6	540	824	39.1	5028	5018.79
500.5	500.5	10.11	1250	276	45.9061	16690	16548.7
144	144	6.36	432	618	25.4	2572	2696.25
150	100	5	200	346.7	38.5	1210	1358.05
103.5	103.5	5.01	300	347.3	67.1074	1500	1317.49
101.3	101.3	4.97	303.9	347.3	54.2738	1310	1158.18
180	180	5	570	701	54.5	3882	4150.12
250	250	1.87	500	282	51.4307	3304	3748.17
300	300	3	900	356.1	53.3217	5664	6055.74
103.6	103.6	4.9	300	347.3	54.2465	1340	1190.34
120	120	5	500	439	96	2240	2243.09
200	200	3.97	499	279	45.9061	2549	2645.6
141.4	141.1	4.93	420	682	114.9	3760	3945.25
101.3	101.3	4.97	300	347.3	54.2465	1310	1157.94
142.3	142.3	5.09	426.9	347.3	67.1445	2520	2220.1
141.5	141.5	3.08	420	255.1	67.1074	1920	1723.42
150	150	5	450	416.3	87.8839	2980	3028.29
143.1	143.1	3.02	420	255.1	48.8985	1328	1398.27
74.04	74.04	4.91	285	762	100	1636	1498.87
120.2	120.6	5.3	359.1	430	87.8641	2100	2173.96
142.1	142.1	2.01	426.3	305.1	46.6468	1364	1274.47
120	120	3.84	360	330	24.9896	921	932.105
120	120	5	430	761	20	1835	2058.17
150	150	0.7	480	245.25	33.7464	747.522	873.888
138.3	139.7	8.13	421	508.4	87.8641	3695	3602.64
120	80	5	200	341	38.8	900	976.032
142.3	142.3	5.09	420	347.3	67.1074	2520	2219.43
142	142	5.08	420	347.3	54.2465	2250	1978.53
118.6	117.7	8.02	362.2	508.4	87.8641	3097	2801.93
120.65	119.57	5.87	359.5	732.8	55.2	2634.9	2694.99
150	100	5	100	346.7	38.5	1370	1358.05
323	323	4.38	969	262	41.1	4950	5687.93
200.3	200.3	4.35	600.9	322	63.7	3417	3540.03
100.2	50.7	3.96	300	721	35.5	1112	990.897
250	250	8	500	379	33	4870	4879.86
100	100	1.87	200	282	71.5429	860	896.769
140.5	140.5	2	420	305.1	67.1074	1780	1637.46
301	201	3.69	700	311	46.2611	4020	3878.85
259	200.8	4.46	780	309.27	40.3955	3580.2	3286.25
125	125	5	375	701	21	2348	2024.93
180	180	5	570	701	54.5	3856	4150.12
120	120	8	500	364	80	2300	2241.6
140	140	4	420	495	89	2828	2714.74
101.5	100.6	4.18	300	550	61.7061	1535	1471.88
120	120	3.84	360	330	44.4676	1078	1185.46
300.5	300.5	6.1	901.5	395	26.5	5102	5192.38
100.1	100.1	2.18	300.3	300	53.7	851	775.207
201	201	3.74	600	311	28.8116	2090	2062.03
150	150	4	450	430	87.8839	2950	2869.92
211	211	8.83	633	536	39.1	5898	5442.8
142.3	142.3	2.01	426.9	305.1	67.1445	1855	1682.76
150	150	2	300	404	42.9032	1300	1435.87
101.9	101.9	5.03	300	347.3	67.1074	1440	1287.47
100.2	50.6	3.98	300	721	35.5	1113	993.798
100.6	100.6	4	299.5	980	35.5	2009	1884.3
120	120	2.86	360	228	50.7703	1050	1003.04
160	160	5	480	750	30	2868	3098.06
116.6	119.4	8	363	730.3	87.8641	3515	3599.84
170.8	135.3	5.07	512.4	347.3	54.2738	2470	2211.13
211	211	6.36	633	618	40.5	4484	4949.49
150	150	5	450	701	21	2828	2526.69
142	142	5.08	426	347.3	54.2738	2250	1979.02
120	120	2.5	350	271.7	31.5224	835.69	762.311
204	204	5.95	612	540	39.1	4026	4118.59
150	150	12	450	756	150.912	8452	7672.61
175	175	6.47	525	835	77	5366	5835.12
200	200	3.75	600	311	46.2611	2500	2709.13
150	150	8	450	779	146.208	6536	6389.08
150	150	1.87	300	282	71.5429	1662	1899.81
120	120	4	350	267.6	39.1014	1174.22	1022.26
250	250	2	500	404	42.9032	3100	3496.57
200.3	200.3	5.1	498	268	45.9061	2868	2815.27
305	305	5.8	1200	471	110	11568	13123.7
160	125	4	480	495	89	2674	2769.79
142	142	5.11	420	347.3	54.2465	2160	1983.33
130	130	5	500	1030.6	125.4	4250.1	4527.16
200.1	200.1	4.35	600.3	322	57.9	3201	3314.96
410	410	12	1230	378	42.5	12800	13963.9
130.3	102.3	5.14	390.9	347.3	54.2738	1640	1439.21
410	410	16	1230	358	42.5	15300	15556.9
161.2	161.7	4.01	480	629	35.5	2785	2503.37
500.3	500.3	12.56	1250	270	45.9061	18104	17495.5
300	201	3.75	700	311	28.8116	2890	2872.72
190	190	2.5	570	342	58.0732	2480	2708.14
130	130	4	390	495	60	2018	1953.48
150	100	5	100	340	38.7	1300	1344.07
144	144	6.36	432	618	40.5	2808	2965.94
129.1	128.2	2.5	390	234.3	53.1323	1150	1147.32
120.2	118.2	9.96	362.1	543.3	87.8641	3338	3337.27
280	280	2.5	840	202	39.2905	3350	3638.66
142.1	142.1	2.01	420	305.1	48.8985	1328	1318.84
300	300	6	900	317.5	53.3217	6498	6864.41
265	265	6.47	795	835	25.4	6546	7410
100	100	2	200	404	42.9032	772	734.122
167.9	137.1	5.1	503.7	347.3	67.1445	2600	2474.78
300	300	6	900	334	27.9	4842	4812.04
142.3	142.3	2.01	420	305.1	67.1074	1855	1682.03
500	500	10	1500	302	27.9	11838	12721.1
150	150	2	300	404	71.5429	1980	2065.21
150	150	5	450	420	87.8839	3035	3039.39
150	150	2	300	404	71.5429	2060	2065.21
100	100	1.87	200	282	71.5429	840	896.769
1001	1001	20.19	2499	261	45.9061	61980	64943.5
130.3	102.3	5.14	390.9	347.3	54.2738	1600	1439.21
200	200	5.86	600	321	13.1696	2058	1990.62
200.5	200.5	3.68	499	279	45.9061	2549	2603.15
160.2	122.7	2.03	480.6	305.1	54.2738	1400	1396.21
300	300	3.7	900	311	48.9812	5570	5725.32
142	142	5.07	420	347.3	54.2465	2280	1976.93
106	106	4	320	495	89	1824	1722.19
200	200	4	600	464	47.2913	3318	3294.97
120	120	4	360	495	60	1701	1723.22
500	500	10	1500	302	27.9	11779	12721.1
215	215	4.38	645	262	41.1	2424	2793.85
141.2	140.7	4.94	420	682	35.5	2992	2524.91
100.1	100.1	2.18	300.3	300	61	911	844.519
149.87	149.87	4.92	510	762	100	3968	4273.54
120	120	3.84	360	330	21.5337	882	887.154
300.7	300.7	6.1	902.1	395	52.2	6496	7401.25
100	100	2.29	300	194.238	31.9806	498.348	481.7
200	200	3.69	600	311	28.8116	2160	2034.51
150	115	2.86	450	228	50.7703	1218	1179.13
199.5	199.5	10.1	600	381.68	19.0689	3900	3649.06
200	200	4	600	293	30.3512	2082.78	2104.33
150	115	2.86	450	228	50.7703	1251	1179.13
125	125	4.5	300	293	36.0722	1164.5	1155.68
99.2	99.2	4.93	360	762	100	2632	2294.11
211	211	6.36	633	618	40.5	4428	4949.49
121.9	121.8	3.93	359	991	85.7	2798	3042.13
150	150	12.5	450	446	150.912	5911	5621.33
200	200	2.973	600	731.9	31.2101	2618	2984.62
300	300	8	900	424	47.2913	8619	8011.55
300	300	5	1000	369	28.9462	4475	4750.88
250	250	8	500	379	91	8300	8148.08
100.2	50.9	4	300	721	85.7	1211	1206.12
317.5	199.5	4.4	960	309.27	40.3955	4024.1	3884.1
150	150	4	450	434.6	87.8839	2820	2881.03
119.18	120.85	5.95	360.15	732.8	91.8	2892.1	3157.35
140	140	3.84	420	330	46.3828	1470	1551.94
300	200	2.973	600	731.9	69.4888	6107	6299.8
120	120	5	500	438	46	1690	1615.71
141	141.4	4.97	420	682	85.7	3237	3433.46
100	100	2.8	400	361.6	71.8	1113.2	1070.53
100.7	100.4	4.18	300	550	72.6107	1775	1557.22
120	120	4	350	267.6	23.3301	952.87	817.39
251.1	251.1	3.73	750	324.3	33.2421	2677	3262.27
220	220	2.5	660	221	35.7059	2060	2193.09
100.9	100.6	3.97	300	722	85.7	1853	1914.05
250.4	249	2.5	750	234.3	51.242	3230	3753.39
120	120	3	350	273.5	39.1014	1032.9	923.884
60	60	2	120	404	71.5429	422	424.531
120	120	6.47	360	835	25.4	2819	2829.64
125	125	4.5	300	293	51.1476	1313	1364.83
180	180	6.6	540	824	91.1	5873	6497
148	148	4.38	444	262	40.5	1414	1495.83
144	144	6.36	432	618	77	3399	3617.85
150	100	5	100	340	39.6	1320	1355.76
140	140	3.84	420	330	11.7951	941	926.331
120	120	5	500	304	47	1440	1309.82
100	100	4.25	300	284.49	19.8162	666.099	651.531
150	135	2.86	450	228	50.7703	1420	1357.85
300	300	2	900	176.7	53.3217	5322	5247.05
100	100	2.86	300	228	50.7703	800	729.914
100	100	2.8	200	361.6	71.8	1082.2	1070.53
120	120	5.86	360	321	44.4676	1372	1423
132.3	102.7	4.98	396.9	347.3	67.1445	1725	1591.17
100	100	2.2	300	339.426	21.3858	510.12	505.054
150	150	2	300	404	42.9032	1420	1435.87
198.5	198.5	6.1	600	437.88	20.2326	3010	2848.03
250	250	2.5	750	342	58.0732	4080	4458.14
180	180	9.45	540	825	39.1	6803	6540.4
140	140	5.86	420	321	46.3828	1906	1831.17
300	300	3.75	900	311	32.2428	4370	4265.75
103.5	103.5	5.01	310.5	347.3	67.1445	1500	1317.83
119.4	119.3	12.04	358.2	488.9	87.8641	3530	3427.28
305	305	8.9	1200	600	110	14116	15864
150	150	6	450	430	87.8839	3257	3274.54
150.98	150.98	3.56	480	341.7	29.4926	1418.68	1372.32
125	125	6	300	285	36.0722	1444	1319.9
150	150	1.45	463	222.7	49.4515	1300	1300.9
124.43	124.43	4.93	435	762	100	3023	3211.09
152	150	8.275	451	488.38	47.0102	3575	3271.65
150	150	12	450	756	146.208	8585	7595.22
110	110	5	330	750	28	1836	1912.55
211	211	6.36	633	618	25.4	3920	4338.56
100	75	2.86	300	228	50.7703	640	572.186
109.8	109.8	1.53	330	279.9	34.2185	522	593.098
120	120	8	500	379	31	1680	1749.63
172.7	133.2	5.08	518.1	347.3	67.1445	2700	2473.06
204	204	5.95	612	540	91.1	5303	6085.41
200	200	5.6	600	397	112	5512	5893.7
170	170	5	580	761	20	2831	3122.13
350	350	6	1000	498	28.9462	7131	7642.67
180	180	9.45	540	825	91.1	7402	7914.79
142.1	142.1	3.02	426.3	255.1	46.6468	1360	1338.08
190	190	2.5	570	342	58.0732	2430	2708.14
101.9	101.9	5.03	305.7	347.3	67.1445	1440	1287.8
130	120.4	5.03	390	347.3	67.1445	1820	1785.46
120	120	6.47	360	835	40.5	2961	3008.09
102.1	102.1	4.97	306.3	347.3	67.1445	1330	1285.39
120	120	8	500	379	39	1800	1839.02
211	211	6.36	633	618	77	5758	6426.23
300	200	2.973	600	731.9	31.2101	3297	4059.48
102.1	102.1	4.97	300	347.3	67.1074	1330	1285.06
120	90	2.86	360	228	50.7703	800	782.274
200	200	2.01	600	301	49.8751	2185	2467.02
120	120	3	350	273.5	23.3301	819.07	711.632
160	125	4	480	495	89	2580	2769.79
150	150	1.87	300	282	71.5429	1740	1899.81
201	201	10.3	600	381.68	20.9041	3980	3799.37
140	140	5.86	420	321	13.7485	1292	1276.4
120	120	2.5	350	271.7	39.1014	950.87	866.108
211	211	8.83	633	536	91.1	7008	7443.12
180	180	1.49	553	222.7	49.4515	1788	1840.47
100.9	100.6	3.97	299.5	980	85.7	2177	2324.77
167.4	136.1	5.13	502.2	347.3	54.2738	2510	2195.1
160.4	125.1	2.85	481.2	255.1	67.1445	1855	1705.66
250	250	8	500	379	91	8300	8148.08
300	300	3	900	414	47.2913	5958	5731.34
120	120	3	350	273.5	31.5224	867.28	821.885
305	305	6.1	1200	660	110	12307	14674.6
120	120	8	500	379	80	2290	2297.14
160	160	2.5	480	221	33.4241	1150	1188.72
150	135	2.86	450	228	50.7703	1340	1357.85
201	201	10	600	381.68	20.2326	3920	3695.86
99.56	99.56	4.91	360	762	100	2520	2301.47
150	100	5	200	340	39.6	1200	1355.76
150	100	5	200	340	38.7	1190	1344.07
125	125	3.2	300	299	36.0722	865.05	1003.75
60	60	2	120	404	42.9032	318	331.944
80.5	80.2	3.98	240	756	85.7	1462	1417.29
175	175	6.47	525	835	25.4	4210	4449.84
120	120	5.86	360	321	23.8738	1176	1174.06
140	140	5	420	701	54.5	2840	2906.78
251	251	3.75	750	324.3	33.2421	2832	3265.94
142.1	142.1	2.01	420	305.1	48.8985	1364	1318.84
150	150	12	450	756	157.536	8730	7781.6
141.5	141.5	3.08	424.5	255.1	67.1445	1920	1724.12
158	158	3	450	330	23.4393	1156.53	1194.18
120	120	8	500	396	92	2300	2494.16
200	200	3.74	600	311	46.2611	2610	2707.03
144	144	6.36	432	618	40.5	2765	2965.94
80.3	80.5	3.97	240	1022	35.5	1722	1477.95
250	250	2.5	750	270	49.828	3495	3765.47
197	197	6.4	600	437.88	20.9041	2730	2938.87
120	80	5	200	362.6	39.1	950	1020.73
80.1	80.4	4	240	756	35.5	1328	1147.34
100	100	2.99	300	288.414	20.601	528.759	535.26
305	305	8.6	1200	269	110	11390	12212.7
148	148	4.38	444	262	40.5	1402	1495.83
110	100	2.86	330	228	50.7703	860	792.789
119.9	117.8	11.83	363	399.8	87.8641	3340	2913.98
103.6	103.6	4.9	310.8	347.3	54.2738	1340	1190.58
120	120	4	360	495	60	1657	1723.22
210	210	5.48	630	294	39.1	3183	2960.76
150	150	6	450	436.9	87.8839	3435	3299.25
203	102	8.275	60	488.38	47.0102	3230	3176
120	120	5.86	360	321	23.8738	1117	1174.06
130	130	4	390	495	60	2020	1953.48
200	200	1.87	400	282	71.5429	2920	3269.39
119.1	119.2	8.47	361	464.3	87.8641	2956	2741.45
60	60	1.87	120	282	71.5429	350	359.843
151.03	151.03	3.55	480	341.7	29.4926	1404.35	1371.16
200	150	1.4	480	245.25	33.7464	1173.28	1255.62
200.3	200.3	4.35	600.9	322	29.6	2230	2255.91
116.1	119.4	11.86	362.1	683.8	87.8641	4298	4350.89
149.3	149.3	3.625	450	283.6	44.5295	1771	1550.83
118.7	121.9	5.09	360.1	430	87.8641	2017	2138.24
125	125	3.2	300	299	51.1476	1115.8	1222.38
500	500	12	1500	378	42.5	17900	19043.2
150	150	12.5	450	446	157.536	6409	5728.59
130	130	5	500	1030.6	75.6	3449.5	3786.32
211	211	4.5	633	277	91.1	4371	4884.75
215	215	4.38	645	262	80.3	3837	4509.66
100	100	2.29	300	194.238	31.9806	497.367	481.7
160	160	5	480	750	30	2922	3098.06
801	801	20.35	1999	261	45.9061	40481	44426.7
120	120	8	500	300	46	1670	1624.74
120	120	8	500	323	103	2270	2346.79
124.94	124.94	4.94	435	762	100	2962	3234.25
60	60	2	120	404	71.5429	406	424.531
160	120	7.6	480	194	50.7703	1820	1606.45
150	150	0.7	480	245.25	22.563	558.189	619.311
121.9	121.8	3.93	360	991	35.5	2557	2369.6
250	250	1.87	500	282	51.4307	3400	3748.17
140	105	2.86	420	228	50.7703	1044	1024.06
140.9	140.9	2.02	420	305.1	48.8985	1280	1299.87
142.1	142.1	3.02	426.3	255.1	46.6468	1400	1338.08
402	200	3.69	800	311	48.9812	4810	5241.45
149.99	149.99	4.92	510	762	100	4115	4278.87
100.3	98.2	4.18	300	550	61.7061	1490	1433.56
258	198.5	4.41	780	309.27	40.3955	3624.8	3232.76
101.2	101.1	4.18	300	550	72.6107	1740	1571.29
110	110	5	330	701	54.5	2203	2079.68
160.3	126	2.92	480.9	255.1	54.2738	1560	1475.83
319	319	6.36	957	618	41.1	7780	9036.26
60	60	1.87	120	282	71.5429	382	359.843
150	150	12.5	450	446	142.08	6285	5478.31
120	120	8	500	376	57	1990	2029.04
140	140	3.84	420	330	46.3828	1499	1551.94
142	142	5.11	426	347.3	54.2738	2160	1983.82
200	200	6	600	288	24.5775	2362.74	2281.82
200	200	4	600	293	24.5775	1784.67	1884.53
265	265	6.47	795	835	41.1	7172	8436.5
148	148	4.38	444	262	25.4	1153	1192.66
99.92	100.06	5.99	299.25	701.7	55.2	2137.4	2079.94
120	120	5.86	360	321	44.4676	1460	1423
250	250	4	1000	351	28.9462	2982	3169.75
100	100	4.25	300	284.49	19.8162	667.08	651.531
181.8	180.4	4.18	540	550	72.6107	4210	3908.04
149.3	149.3	3.625	450	283.6	44.5295	1785	1550.83
200	200	3.49	600	315	49.8751	2630	2804.47
80.5	80.2	3.99	240	1022	85.7	1791	1755.1
150	150	12.5	450	446	146.208	5953	5545.16
120	120	2.75	300	397.82	46.5322	953	1157.98
175	175	6.47	525	835	40.5	4493	4859.39
120	120	3.84	360	330	41.39	1080	1145.43
161	126.2	2.98	483	255.1	54.2738	1580	1490.56
100	100	2.86	300	228	50.7703	760	729.914
142.1	142.1	2.01	426.3	305.1	46.6468	1328	1274.47
120	120	8	500	323	39	1550	1631.68
250	250	8	500	379	33	4870	4879.86
120	80	5	200	357.5	35.7	850	983.744
200	200	4.99	498	268	45.9061	2868	2789
