# Supplementary material for: Prediction of the axial compression capacity of stub CFST columns using machine learning techniques
Source: Sci Rep. 2024 Feb 5;14:2885. doi: 10.1038/s41598-024-53352-1 (PMC10838919; doi:10.1038/s41598-024-53352-1)
Supplement: Supplementary file 1 — Supplementary Information. [file 41598_2024_53352_MOESM1_ESM.zip › supplementary data/excels results of 8 ML models vs EC4 - AISC360/ML_circ.xlsx]

## Sheet: Sheet1
D	t	L	Fy	fc	P_exp	P_pred
90	4.5	300	357	36.1312	925.2	853.887
153	3.64	306	320	75.8216	2205	2141.08
165	4	500	386.04	34.2	1919.6	1860.42
181.15	2.27	675	734	39.1795	2400	2325.99
89.11	4.97	222.5	388	78.7	1085.4	1142.35
159.3	5.25	409	357.378	33.7936	1814.85	2014.32
102	3.4	200	311	71.8	1120.2	1020.49
113.64	3.64	400	259.6	48.3234	1011	953.372
114	4.03	280	330.74	48.2853	1265.9	1152.43
165	4.25	495	351	49.4281	2210	2163.6
105.3	3	312	322.16	23.1464	627.84	653.285
165	4.25	495	351	33.9435	1727	1833.81
131	4	393	306	62.4732	1482	1528.06
105.2	2.9	311	265.164	27.7666	586.638	654.586
222	6.47	666	843	40.5	5714	5841.05
153	1.54	306	345	75.8216	1842	1829.1
235	5.66	470	290	75.8216	5047	4939.31
114.3	6.3	250	428	166.56	2610	2649.93
166	5	500	274.68	29.6786	2045.38	1813.04
165	3.5	500	361.34	34.2	1757	1656.95
114.43	3.82	300	343	28.0936	929	957.716
450	2.96	1350	279	41.1	6985	7629.81
133	5	399	306	65.3568	1712	1729.23
125	1	438	232	84.7	1275	1172.93
190	1.94	663.5	256.4	74.7	2592	2446.95
1020	9.64	3060	336	16.9	30000	26509.9
114	4	280	330.74	29.2272	977.24	977.345
100	3	300	255	29.9609	592	628.466
557.65	16.52	994.9	546	25.4158	28830	28252.9
60.3	4.5	200	225	47.05	390	383.832
108	6	324	343.5	101.133	1850	1700.19
166	5	660	274.68	29.6786	1863.9	1756.18
219.1	6.3	600	300	142.848	6838	6565.68
280	8	1000	495	117	11868	11339.4
150	0.7	480	245.25	33.4521	744.579	797.137
372	3.64	744	320	75.8216	9604	9674.25
108.2	4.45	312	322.16	23.1464	738.693	897.45
101.8	5.7	200	305.091	37.3761	971.19	1062.48
114	4	280	330.74	35.9202	981.39	1042.55
105	2.8	311	265.164	27.7666	577.809	639.94
800	20	2000	535	110	85665.4	84745.3
76.454	1.6764	152.349	363.285	40.8859	434.591	404.041
200	1.87	600	282	75.6266	2824	2777.8
76.11	2.48	300	286	145	774	793.617
800	8	2000	535	150	89551.5	87336.4
76.12	2.51	300	286	145	762	795.063
108	4.5	240	410.058	27.5031	1236.06	1108.67
800	20	2000	635	150	110960	109789
150	1.87	450	282	75.6266	1701	1664.51
113.7	2.05	342	269.9	130.8	1535	1492.28
114.3	2.74	300	235	56.2	901.81	884.88
159	4.5	447	317.6	31.4	1607.33	1649.13
100	3	300	255	29.9609	590	628.466
219	7.06	659	429	54.5179	4100	4830.34
474	7.42	948	317	75.8216	17885	17988.8
87.1	1.9	348.4	255	26	340	379.252
120.828	4.064	241.325	451.607	34.4048	1201.02	1327.96
200	3	600	303.5	50.0163	2160	2339.48
323.9	5.6	1000	443.9	92.3	11481	10596.8
133	4.75	400	338	24.9362	1380	1299.92
107.9	4.3	320	265.164	27.7666	805.401	872.991
318.3	10.36	954.9	331	39.3	7933	7447.32
152	1.7	500	270	73	1548	1614.01
168.33	12.08	421	460	78.7	4955.5	5220.3
101.6	3	300	425.03	34.04	703.3	836.65
140.8	6.28	349.6	397	55.2	2238.9	2316.87
108.55	4.6	325.7	272.129	29.7051	757.332	955.266
222	6.47	666	843	40.5	5638	5841.05
180	3	540	320.5	36.9127	1750	1720.42
178	9	360	283.411	22.1706	2923.38	2669.3
114.3	3.85	300	343	25.5936	998	933.114
282	4.36	564	322	75.8216	6811	6431.15
105.2	3.05	312	322.16	38.5575	785.781	781.879
113.7	2.09	342	269.9	59	904	871.641
108	4.5	240	410.058	27.5031	1245.87	1108.67
101.3	0.55	300	357.378	35.585	343.35	427.67
108	4.5	378	358	77.4	1535	1380.99
200	3	600	303.5	50.0163	2320	2339.48
92	3	193.2	260.946	20.4806	538.569	492.227
105	2.86	321	265.164	27.7666	578.79	647.452
131	4	393	306	67.092	1542	1577.58
165	2.73	510	350	67.8644	2080	2107.63
101.6	3	300	425.03	93.51	1075.5	1244.11
133	5	399	306	47.9479	1518	1539.2
273	5	816	312	54.5179	5050	4928
107.9	7.99	342	251.8	59	1249	1334.88
101.9	3.03	305.7	371	51.3	877	901.943
469	4.66	938	291	75.8216	16670	15430.3
156.3	3.03	424	357.378	35.585	1373.4	1450.02
139.6	5.1	349.7	458	72.6	2645.2	2460.35
159.3	5.25	409	357.378	33.7936	2051.27	2014.32
165	2.82	580.5	363.3	48.3	1662	1780.99
393	9.38	786	312	75.8216	13936	14031.6
100	3	400	426.735	35.585	777.933	826.606
127	2	445	258	84.7	1339	1305.65
114	4.5	342	335.04	41.67	1121.75	1180.16
152.603	3.1496	304.927	415.133	23.0974	1201.02	1300.96
108	6.47	324	853	40.5	2402	2442.71
325	3.57	971	329	45.1237	5300	5179.93
200	3	600	303.5	50.0163	2383	2339.48
159	4	636	466.5	25.1234	1793.9	1750.81
133.1	4.5	397	324.3	67.4781	1535	1744.86
140	6.21	420	359	125	3202	2974.46
165	2.82	580.5	363.3	80.2	2295	2327.33
477	11.36	954	310	75.8216	20462	20221
166	5	660	274.68	29.6786	2109.15	1756.18
216.4	6.61	649.2	452	24.3	3568	3608.39
140.66	6.32	349.5	397	72.9	2450.4	2553.52
800	20	1600	535	150	104834	99314
108	6	324	343.5	111.117	1950	1762.48
376	3.28	1125	305	45.1237	6750	6248
190	1.52	663.5	306.1	80.2	2602	2609.74
100	2.5	380	244.269	35.2261	671.004	591.927
60	1.87	180	282	75.6266	312	330.915
150	0.7	480	245.25	22.563	538.569	611.111
220.97	2.13	825	734	39.1795	2950	3107.37
105.2	2.95	312	322.16	23.1464	583.695	645.474
100	3	300	303.5	50.0163	814	769.997
129	3	387	306	47.0102	1093	1125.16
140.54	6.28	349.5	397	65.2	2418	2431.58
113.6	3.2	337	354.6	67.4781	1145	1206.58
360	4.54	1080	525	41.1	7045	7626.03
100	1.87	300	282	75.6266	845	809.124
174	3	360	266.047	45.7146	1677.51	1698.22
168.656	5.0038	304.8	260.622	27.4411	1983.91	1808.02
325	3.57	971	329	54.5179	6050	5841.97
89.01	5.02	222.6	388	39.9	1000.7	988.927
200	3	600	303.5	50.0163	2330	2339.48
189.2	5.11	567.6	346.9	38	2374	2582.05
159	5.07	477	391.5	41.5	2230	2236.63
166	5	660	274.68	29.6786	1873.71	1756.18
159.3	5.25	409	357.378	33.7936	2043.42	2014.32
100	3	300	303.5	50.0163	820	769.997
140.84	2.37	525	734	39.1795	1610	1633.65
153	3.64	306	320	75.8216	2205	2141.08
219	4.75	650	350	35.2485	3150	2973.6
301	2.96	903	279	80.3	5540	6345.89
168.148	3.6068	304.8	221.322	26.6138	1556.88	1361.48
150.62	3.04	562.5	691	39.1795	2050	2048.89
372	3.64	744	320	75.8216	9163	9674.25
150	1.87	450	282	75.6266	1670	1664.51
108.3	4.4	312	322.16	23.1464	758.313	891.289
358	5.66	716	290	75.8216	9609	9957.06
107.9	8.01	342	251.8	113.2	1482	1642.56
100	1.5	300	232.497	35.2261	505.215	490.639
131	4	393	306	57.3107	1452	1469.77
240	3.04	720	648.9	49.8195	4438	4394.1
60	2	180	404	80.3158	432	414.888
114.3	3.6	250	403	166.56	2422	2215.64
240	3.05	720	571.2	49.8195	4425	4169.02
140	8.36	420	813	125	5531	5552.22
140	10.46	420	773	125	6187	6151.17
131	4	393	306	65.3568	1496	1559.17
298.48	5.74	600	400.248	79.202	7946.1	8442.08
200	3	600	303.5	50.0163	2160	2339.48
477	11.36	954	310	75.8216	19854	20221
140	6.27	420	1153	125	5386	5479.6
189.6	5.09	568.8	464	38	3168	3022.26
114	8	400	400	69.1782	1943	2062.25
149	2.96	447	308	25.4	941	1057.26
114	6	400	406	65.7152	1768	1753.86
108	10	324	384.8	117.173	2460	2438.64
800	18	2000	535	150	100661	101462
157	2.48	314	326	75.8216	2117	2029.93
100	3	300	432.82	93.51	1141.3	1224.38
297	11.88	600	348.255	79.202	9397.98	10299.7
76	3	228	255	29.9609	394	420.031
100	0.52	200	244.269	17.9523	237.402	246.742
630	10.21	1890	323.3	38.4	20500	20142.7
159	4.64	477	397.2	46.6887	2330.8	2236.71
101.9	3.03	305.7	371	23.2	649	692.012
165	2.72	510	350	48.6053	1750	1739.38
165	2.75	510	350	38.645	1560	1552.55
152.578	4.9276	304.902	633.421	41.9891	2909.14	2699.79
166	5	500	274.68	29.6786	2001.24	1813.04
114	8	400	368	82.4366	1996.84	2047.32
89	5.04	222.9	388	72.9	1064.7	1122
800	20	2000	735	150	117093	115047
114.9	3.93	342	304.3	59	1163	1197.93
298.48	5.74	600	400.248	26.6518	4542.03	4752.01
140	3	600	300	36.7	1322	1132.41
190	1.11	656	203.1	110.3	2940	3124.87
262	2.16	975	734	39.1795	4150	4055.31
100	1.5	380	232.497	35.2261	505.215	486.365
100	2	380	236.421	35.2261	537.588	538.863
102.7	1.65	309	265.164	33.7936	485.595	503.7
190	0.86	663.5	210.7	74.7	2451	2264.06
153	1.54	306	345	75.8216	1823	1829.1
800	14	2000	535	150	97551.8	96716.7
159.3	4.83	420	357.378	33.7936	1864.88	1906.97
76.4286	1.7018	152.375	363.285	25.9243	372.316	340.016
140	10.46	420	773	52.5	5420	5229.49
220	2.13	825	734	39.1795	3250	3087.43
120	1.51	369	222.7	41.4364	690	693.825
111.64	1.9	400	261.3	48.3234	701.9	718.092
469	4.66	938	291	75.8216	15827	15430.3
165	3	330	242	28.7511	1364.7	1288.76
153	1.54	306	345	75.8216	1872	1829.1
168.44	11.98	420.8	460	72.6	5000	5071.72
318.3	10.36	954.9	331	24.2	6565	6363.45
235	5.66	470	290	75.8216	5096	4939.31
358	5.66	716	290	75.8216	9947	9957.06
166	5	660	274.68	29.6786	1697.13	1756.18
235	5.66	470	290	75.8216	5390	4939.31
140	8.19	420	389	125	3354	3468.13
477	11.36	954	310	75.8216	20237	20221
166	5	660	274.68	26.539	1746.18	1731.38
168.656	5.0038	304.8	260.622	27.4411	1983.91	1808.02
168.656	2.6416	304.8	297.854	34.129	1218.81	1384.55
88.98	5.1	222.8	388	72.9	1047.9	1128.71
157	2.48	314	326	75.8216	2058	2029.93
76.18	3.31	300	305	145	841	848.914
301.5	4.5	600	381.609	34.1859	4551.84	4595.16
153	3.64	306	320	75.8216	2264	2141.08
559.4	16.54	994.85	546	25.4158	29590	28425.4
111.3	2	339	354.6	67.4781	894	1006.86
358	5.66	716	290	75.8216	9947	9957.06
108	4.5	290	410.058	27.5031	1226.25	1115.05
140.39	6.28	349.7	397	39.9	2190.5	2093.1
60.3	4.5	200	225	47.05	395	383.832
76.4286	1.7018	152.349	363.285	24.959	355.858	334.823
168.656	5.0038	304.8	260.622	32.888	1970.56	1921.61
157	2.48	314	326	75.8216	2068	2029.93
122	4.54	366	576	25.4	1509	1577.53
180	3	540	320.5	36.9127	1750	1720.42
150	3.55	450	326	30.8782	1375	1321.29
240	3.04	720	648.9	49.8195	4357	4394.1
166	5	660	274.68	29.6786	1736.37	1756.18
219.1	10	600	381	177.696	9085	9393.76
140	11.58	420	367	125	4104	3883.2
100	2	300	404	75.6266	930	943.701
219.1	6.3	600	300	156.48	6915	6985.22
100	3	300	303.5	50.0163	708	769.997
115.02	5.02	300.5	365	49.1693	1413	1420.73
219.1	6.3	600	300	168.384	7407	7427.71
320	7	520	250.155	47.3126	5895.81	6231.94
250	2.48	500	326	75.8216	4733	4580.12
140	16.72	420	389	125	5135	4952.02
114.9	4.01	342	304.3	130.8	1748	1757.27
165	2.3	500	332.47	34.2	1396.5	1324.11
100	2	300	236.421	35.2261	537.588	541.691
216.4	6.61	649.2	452	46.8	4214	4479.03
151.05	2.98	562.5	691	39.1795	2150	2034.72
282	4.36	564	322	75.8216	6380	6431.15
101.7	3.03	305.1	371	40.2	800	820.574
140	6.21	420	359	125	3215	2974.46
133	4.7	465	352	84.7	2158	2016.49
102.3	1.45	312	265.164	33.7936	438.507	478.202
89	3	267	255	29.9609	522	528.913
108	6	324	343.5	117.173	2120	1799.29
320	7	440	250.155	47.3126	5905.62	6276.91
900	20	2250	535	150	129354	127268
101.3	0.55	300	357.378	35.585	373.761	427.67
140	16.72	420	389	125	5120	4952.02
131	4	393	306	45.5131	1280	1328.25
273	3.5	818	305	72.5481	5450	5296.49
157.5	1.5	450	308	18.7	815.4	741.821
222	6.47	666	843	77	7304	7328.99
166	5	350	274.68	29.6786	2040.48	1849.15
112	3	342	288.53	19.2009	690.5	669.176
820	8.93	2460	331	45	33600	33420
200	2	600	404	75.6266	3020	3108.39
280	8	1000	495	82	9648	9273.82
337	6.47	1011	823	41.1	9668	10070.6
101.702	3.0734	203.276	605.084	34.129	1112.06	1073.69
165	2	330	242	28.7511	1265.1	1097.7
165	2.37	615	287.5	24.086	1008	1062.31
129	3	387	306	45.5131	1068	1108.68
133	5	399	306	62.4732	1673	1695.63
720	8.3	2160	312	15	15000	14187.2
360	4.54	1080	525	85.1	11505	11597
800	20	2400	535	150	103848	103792
133	4.5	399	335.04	64.31	1677.61	1739.12
700	20	1750	535	150	81798.6	82315.3
190	1.11	660	203.1	110.3	3000	3124.17
89.14	4.93	222	388	66.8	1047.4	1085.07
114.9	4.01	342	304.3	113.2	1631	1616.98
159	4.5	447	317.6	31.4	1510.39	1649.13
76	3	304	255	29.9609	394	420.641
114.3	5.9	300	355	56.2	1735.77	1543.11
298.35	7.65	600	384.552	26.6518	4924.62	5485.7
108	4	432	332.363	40.2781	971.19	987.002
76.19	2.99	300	278	145	805	808.871
115.04	4.92	300	365	95.0083	1787	1757.54
300	4	800	276	25.5133	3611	3484.91
879.5	15.55	2198	260	45.9061	39546	40772.1
100	0.52	200	244.269	37.3761	404.172	398.1
477	11.36	954	310	75.8216	19854	20221
150	2	450	404	75.6266	1870	1886.86
180	6	600	320	36.7	1918	2400.38
101.8	5.7	200	305.091	17.9523	953.532	997.208
140	8.36	420	813	52.5	4436	4374.65
76	3	304	255	29.9609	394	420.641
89	4.92	222.8	388	55.2	1050.9	1042.78
101.3	3.03	303.9	371	40.2	742	815.813
140	6.27	420	1153	52.5	4274	4413.35
133	3.5	465	352	84.7	1995	1804.66
179	5.5	360	248.585	22.1706	1814.85	1846.31
273	3.5	813	305	54.5179	4500	4327.31
800	20	2000	535	130	94037.9	94406
318.5	10.36	955.5	331	52.5	8289	8426.74
800	20	2000	535	150	104467	103952
180	4	540	340	45.1393	2629.6	2261.53
87.1	1.9	348.4	255	26	325	379.252
100	3	300	432.09	34.04	724	826.969
165	4	500	386.04	34.2	1941.5	1860.42
190	1.11	662	203.1	94.7	2462	2784.39
190	1.11	662	203.1	110.3	3140	3123.82
114	3.01	280	301.4	48.2853	1106.5	930.65
168.148	3.6068	304.8	221.322	32.7501	1432.33	1511.96
190	0.86	662	210.7	108	3070	3053.69
181.8	2.17	675	734	39.1795	2300	2291.83
76.454	1.7018	152.4	363.285	33.3017	433.257	377.606
235	5.66	470	290	75.8216	5096	4939.31
82.55	1.397	254	482.633	40.8514	530.228	493.766
140	6	600	300	36.7	1390	1598.37
190	1.94	660	256.4	108	3360	3241.06
133	6	399	381.79	41.67	1795.7	1863.62
138.9	5.15	349.1	458	78.7	2510.3	2539.13
219	4.78	650	350	42.5315	3400	3258.63
474	7.42	948	317	75.8216	18306	17988.8
469	4.66	938	291	75.8216	16670	15430.3
165	2.37	615	287.5	24.086	996	1062.31
133	4.7	465	352	84.7	2253	2016.49
179	5.5	360	248.585	43.6545	2040.48	2188.66
301.34	11.59	600	471.861	34.1859	8603.37	9019.23
469	4.66	938	291	75.8216	15239	15430.3
630	8.44	1890	350	34.5	18600	18216.7
165	4.5	500	385.85	34.2	2068.4	2005.16
101.4	3.03	304.2	371	23.2	660	687.45
168.33	11.85	420.2	460	61.7	4992.3	4844.48
105.1	2.75	312	322.16	23.1464	575.847	617.052
129	3	387	306	60.6526	1266	1282.23
122	4.54	366	576	40.5	1657	1774.14
250	2.48	500	326	75.8216	4528	4580.12
169.164	2.6162	304.8	317.159	33.5775	1330.02	1418.51
393	9.38	786	312	75.8216	14161	14031.6
219.1	6.3	600	300	167.52	7569	7388.03
111.64	1.9	400	261.3	40.0294	666.6	646.502
140	3	540	294.5	36.9127	1180	1125.71
114	4.5	342	335.04	64.31	1387.75	1367.46
114.43	3.98	300	343	25.1494	948	954.308
157	2.48	314	326	75.8216	2058	2029.93
1000	20	2500	535	150	155156	153514
129	3	387	306	47.9479	1118	1135.51
320	7	520	250.155	47.3126	6386.31	6231.94
216.4	6.61	649.2	452	38.3	4023	4150.98
153	3.64	306	320	75.8216	2274	2141.08
133	5	399	306	67.092	1774	1749.4
165	3.5	500	361.34	34.2	1732	1656.95
153	3.64	306	320	75.8216	2274	2141.08
250	2.48	500	326	75.8216	4733	4580.12
152.629	3.175	304.8	415.133	20.8911	1201.02	1268.28
92	3	322	260.946	20.4806	501.291	493.075
89.04	4.94	222.7	388	65.2	1054.8	1079.03
250	2	750	404	80.3158	4720	4742.83
76	2	228	255	29.9609	354.5	334.943
169.164	2.6162	304.8	317.159	36.5422	1307.78	1484.54
159.3	5.25	409	357.378	33.7936	2452.5	2014.32
114	2.5	200	365	65.7	1265.62	1140.33
165	3	500	377.06	34.2	1672.9	1574.29
120.802	4.0894	241.351	451.607	29.5785	1201.02	1273.9
474	7.42	948	317	75.8216	17885	17988.8
140.33	6.29	349.7	397	72.6	2663.7	2534.11
219.1	5	600	380	177.696	7837	7715.87
372	3.64	744	320	75.8216	9996	9674.25
133	5	399	306	57.3107	1661	1636.27
469	4.66	938	291	75.8216	15827	15430.3
159	6	447	325.4	31.4	2137.9	1981.2
238	4.54	714	507	77	5578	5587.18
108	4	324	332.363	40.2781	971.19	995.388
273	5	816	312	45.1237	4200	4442.34
75.97	2.98	300	278	145	801	804.093
159.3	5.25	409	357.378	33.7936	2109.15	2014.32
139.35	5.06	349.9	458	72.9	2569.7	2448.93
108	6.47	324	853	25.4	2275	2312.27
160	4.5	400	410.058	27.5031	1873.71	1823.76
108	4.5	378	358	77.4	1518	1380.99
337	6.47	1011	823	25.4	8475	8706.07
133	4.5	399	335.04	41.67	1401.42	1476.27
89.03	5.03	222.9	388	72.6	1062.3	1120.01
140.54	6.26	349.7	397	39.9	2225.5	2092.75
101.8	3.03	305.4	371	23.2	682	691.099
88.7	3.98	265	392.2	22.7	594	727.835
131	4	393	306	52.281	1320	1409.87
114.88	4.91	300.5	365	28.0936	1380	1197.83
168.7	7.96	500	330	22.7	2034	2415.99
100	1.87	300	282	75.6266	822	809.124
474	7.42	948	317	75.8216	18306	17988.8
114	2.5	200	365	46.8	983	953.483
800	20	2000	435	150	97758.9	97989.8
159.8	5.08	425	357.378	33.7936	1912.95	1980.86
131	4	393	306	55.2182	1430	1445.1
165	2.82	577.5	363.3	108	2673	2830.56
474	7.42	948	317	75.8216	17787	17988.8
190	0.86	659	210.7	41	1350	1438.85
477	11.36	954	310	75.8216	20237	20221
114.26	3.93	300	343	87.3908	1359	1480.19
133	5	399	306	45.5131	1454	1514.97
139.06	5.13	349.1	458	66.8	2330.2	2369.98
139.4	5.1	349.3	458	65.2	2332.2	2349.28
90	3	300	381	36.1312	662	667.437
129	3	387	306	57.3107	1192	1243.06
133	4.7	465	352	84.7	2273	2016.49
133	5	399	306	52.281	1548	1582.08
250	4	800	276	25.5133	2645	2653.3
361	4.54	1083	525	41.1	7260	7656.43
393	9.38	786	312	75.8216	13936	14031.6
141.44	2.22	525	734	39.1795	1570	1588.36
100	0.52	200	244.269	17.9523	242.307	246.742
165	4.25	495	351	49.4281	2196	2163.6
102.5	1.55	311	265.164	33.7936	441.45	490.833
630	11.6	1890	347.2	46	24400	24164.5
372	3.64	744	320	75.8216	9604	9674.25
133	6	399	381.79	64.31	2005.17	2118.7
1020	13.25	3060	368.7	28.9	46000	42479.4
150	2	450	404	80.3158	1910	1956.13
133	3.5	465	352	84.7	1962	1804.66
250	2.48	500	326	75.8216	4528	4580.12
114	6	400	406	69.1782	1815	1782.92
100	3	300	303.5	50.0163	780	769.997
393	9.38	786	312	75.8216	14406	14031.6
87.1	1.9	252.59	255	26	345	379.64
298.35	7.65	600	384.552	79.202	8397.36	9216.92
76	3	228	255	29.9609	424.5	420.031
152.552	4.9022	304.876	633.421	43.437	2913.59	2712.2
60	2	180	404	75.6266	415	404.466
108	4.5	380	410.058	27.5031	1211.54	1114.63
190	1.11	662	203.1	110.3	3030	3123.82
100	1.9	300	404	111.694	1100	1153.71
235	5.66	470	290	75.8216	5390	4939.31
250	2	750	404	75.6266	4442	4569.88
89	3	267	255	29.9609	516	528.913
141.14	6.35	349	397	66.8	2386	2483.12
105.2	3.05	312	322.16	38.5575	776.952	781.879
630	7	1890	291.4	36	16650	16525.2
159	4.64	477	397.2	46.6887	2247.6	2236.71
102	3.4	400	311	71.8	1084.9	1020.01
133	5	399	306	50.2989	1569	1562.2
75.84	2.99	300	278	145	796	801.917
165	4.25	495	351	33.9435	1632	1833.81
474	7.42	948	317	75.8216	17787	17988.8
282	4.36	564	322	75.8216	6811	6431.15
133	3.5	465	352	84.7	1991	1804.66
477	11.36	954	310	75.8216	20462	20221
298.48	5.74	600	400.248	31.0781	5130.63	5084.08
114.3	2.74	300	235	66.75	981.23	986.536
800	20	2000	535	190	123351	122959
152.4	2.11	450	336	70.8	1777.6	1764.39
800	20	2200	535	150	104200	103933
100	2.5	400	433.602	46.5774	828.945	846.41
179	5.5	360	248.585	43.6545	2030.67	2188.66
153	3.64	306	320	75.8216	2264	2141.08
282	4.36	564	322	75.8216	6860	6431.15
393	9.38	786	312	75.8216	14406	14031.6
114.29	3.75	300	343	49.1693	1067	1136.45
113.7	2.06	342	269.9	113.2	1491	1326
129	3	387	306	55.2182	1147	1218.57
125	1	438	232	84.7	1239	1172.93
129	3	387	306	52.281	1095	1184.47
140	4	420	310	27.3075	1140	1217.12
200	2	600	404	75.6266	3011	3108.39
358	5.66	716	290	75.8216	9607	9957.06
297	11.88	600	348.255	34.1859	7229.97	7263.15
76	2	228	255	29.9609	354.5	334.943
127	2	445	258	84.7	1491	1305.65
219	7.06	659	429	72.5481	5050	5405.02
140	10.46	420	773	125	6339	6151.17
133	5	399	306	47.0102	1470	1529.97
120	2.5	300	445.52	94.68	1417.2	1632.5
114	8	400	368	78.6687	2008.69	2017.04
178	9	360	283.411	45.4203	3178.44	3025.04
168.8	5.01	500	411.3	22.7	1805	2000.6
108	4	324	339.23	29.0298	1059.48	919.984
190	1.11	664	203.1	110.3	3055	3123.48
337	6.47	1011	823	41.1	9835	10070.6
140.88	6.32	349.2	397	55.2	2249.6	2326.49
131	4	393	306	53.7005	1389	1426.95
60	2	180	404	75.6266	427	404.466
108	4	324	339.23	29.0298	1074.19	919.984
168.53	11.93	420	460	72.9	4979.7	5069.76
159	3	300	336.28	90.85	2021.7	2401.83
250	2.48	500	326	75.8216	4871	4580.12
282	4.36	564	322	75.8216	6860	6431.15
100	1.9	300	404	111.694	1170	1153.71
153	1.54	306	345	75.8216	1842	1829.1
178	9	360	283.411	45.4203	3217.68	3025.04
101.5	3.03	304.5	371	51.3	862	896.513
114.37	3.85	299.5	343	89.0682	1182	1484.98
297	11.88	600	348.255	26.6518	5915.43	6794.68
168.3	2.8	300	317.8	93.74	2375.7	2628.8
219	4.72	650	350	42.5315	3350	3239.55
282	4.36	564	322	75.8216	6380	6431.15
114.49	3.75	299.3	343	49.1693	1038	1139.29
151.5	2.98	563	691	39.1795	1970	2043.16
165	4.25	495	351	38.8668	1873	1946.84
190	1.13	660	185.7	108	3058	3065.01
800	20	1800	535	150	104675	102826
165	3	500	377.06	34.2	1642	1574.29
179	5.5	360	248.585	23.9364	1814.85	1897.57
250	2.48	500	326	75.8216	4871	4580.12
273	5	816	312	72.5481	6150	5889.18
240	3.05	720	571.2	49.8195	4338	4169.02
122	4.54	366	576	40.5	1663	1774.14
261.7	2.13	975	734	39.1795	4300	4026.76
140	4.42	420	1020	125	4516	4389.67
159.3	5.25	409	357.378	33.7936	1912.95	2014.32
450	2.96	1350	279	41.1	6870	7629.81
174	3	360	266.047	23.9364	1304.73	1321.68
159	6	447	325.4	31.4	2076.04	1981.2
76	3	228	255	29.9609	424.5	420.031
120	2.65	360	340	15.32	640	653.546
165	2.3	500	332.47	34.2	1413.9	1324.11
800	12	2000	535	150	93089.1	94337.8
139.35	5.09	347.8	458	55.2	2131.7	2228.27
203	4	609	325.7	40.4	2195.32	2517.98
114	6	400	370	78.6687	1704.26	1753.89
114.3	2.74	300	235	107.2	1295.06	1334.19
298.35	7.65	600	384.552	34.0917	5827.14	6048.05
100	2	300	404	75.6266	920	943.701
630	7.61	1890	349.5	35	18000	17712.2
108	6.47	324	853	77	2713	2798.89
800	20	2000	535	170	113527	113452
168.14	12.06	420.5	460	39.9	4917.2	4623.03
222	6.47	666	843	25.4	4964	5237.43
273	3.5	813	305	45.1237	4020	3838.6
219.1	10	600	381	49.536	5241	5239.27
469	4.66	938	291	75.8216	15239	15430.3
76	3	228	255	29.9609	424.5	420.031
107.9	8.03	342	251.8	130.8	1613	1738.09
76.21	2.52	300	286	145	752	797.254
372	3.64	744	320	75.8216	9163	9674.25
89.04	5	222.9	388	65.2	1077.5	1085.45
139.3	5.07	349.3	458	61.7	2308.8	2293.02
122	4.54	366	576	77	2100	2166.04
165	4.25	495	351	38.8668	1891	1946.84
221.5	2.17	825	734	39.1795	3070	3142.73
133	5	399	306	53.7005	1581	1596.82
140	8.36	420	813	125	5502	5552.22
150	2	450	404	80.3158	1980	1956.13
87.1	1.9	252.59	255	26	351	379.64
165	4.5	500	385.85	34.2	2015.5	2005.16
133	4.75	400	338	24.9362	1420	1299.92
166	5	660	274.68	29.6786	2030.67	1756.18
150	1.5	459	222.7	37.2281	1024	984.732
190	1.94	663.5	256.4	41	1678	1594.58
180	4	540	340	45.1393	2440.4	2261.53
108	4.5	380	410.058	27.5031	1167.39	1114.63
141.42	2.35	525	734	39.1795	1510	1635.71
190	1.52	661.5	306.1	108	3260	3202.38
133	4.75	400	338	24.9362	1395	1299.92
1100.4	16.48	2748	267	45.9061	59361	61458.2
114	8	400	400	65.7152	2115	2036.71
108	4	324	339.23	29.0298	1118.34	919.984
337	6.47	1011	823	85.1	13776	14138.5
131	4	393	306	47.0102	1360	1346.49
261.9	2.11	975	734	39.1795	4080	4016.81
800	16	2000	535	150	100223	99065.2
100	3	300	303.5	50.0163	820	769.997
140.75	6.29	349.6	397	61.7	2302.8	2400.66
168.57	11.98	420.5	460	65.2	4992.1	4944.97
327	2	750	280	34.5685	3983	3652.61
300	2.96	900	279	41.1	3277	3849.07
120.828	4.0894	241.351	451.607	25.9243	1112.06	1243.9
108	10	324	384.8	101.133	2340	2339.34
182.5	2.27	675	734	39.1795	2290	2350.75
101.8	2.94	200	319.806	17.9523	627.84	588.023
372	3.64	744	320	75.8216	9996	9674.25
250	2	750	404	75.6266	4550	4569.88
210	2.5	840	237.402	26.539	1638.27	1617.8
108	4.5	285	410.058	27.5031	1255.68	1114.58
114.09	3.85	300.5	343	25.5936	948	930.936
152	1.7	500	270	73	1448	1614.01
100	2.5	300	244.269	35.2261	671.004	595.282
600	20	1500	535	150	63098	64617.3
109	6.47	327	853	40.5	2446	2469.66
200	1.87	600	282	75.6266	2783	2777.8
89.02	5.06	222.7	388	61.7	1050.7	1082.86
157	2.48	314	326	75.8216	2117	2029.93
358	5.66	716	290	75.8216	10045	9957.06
140.78	6.31	379	397	65.2	2406.6	2436.88
150	2	450	404	75.6266	1743	1886.86
130.6	2.3	396	324.3	67.4781	1250	1317.39
108.2	4.45	312	322.16	23.1464	745.56	897.45
133	5	399	306	55.2182	1609	1613.09
174	3	360	266.047	23.9364	1314.54	1321.68
180	3	600	320	36.7	1852	1713.44
76	2	304	255	29.9609	342.5	334.565
153.9	1.83	424	357.378	27.7666	1080.08	1008.88
168.656	2.6416	304.8	297.854	17.9264	1325.57	1094.15
108	4.5	378	358	77.4	1578	1380.99
210	2.5	840	237.402	26.539	1638.27	1617.8
250	1.87	750	282	75.6266	4102	4129.29
89.04	4.99	222.8	388	61.7	1053.9	1075.84
120	2.65	360	340	29.2611	816	816.165
149	2.96	447	308	77	1781	1866.74
159.3	5.25	409	357.378	33.7936	1905.1	2014.32
140	8.19	420	389	125	3398	3468.13
358	5.66	716	290	75.8216	10045	9957.06
100	1.9	300	404	111.694	1125	1153.71
131	4	393	306	50.2989	1459	1386.02
133	5	399	306	60.6526	1659	1674.49
114	4	280	330.74	42.6829	1130.38	1096.81
114.3	5.9	300	355	66.75	1818.62	1625.16
114.54	3.84	300	343	89.0682	1359	1487.31
190	1.13	664.5	185.7	41	1377	1513.89
280	8	1000	495	38	6816	6855.91
153	1.54	306	345	75.8216	1872	1829.1
129	3	387	306	67.092	1356	1357.19
100	0.52	200	244.269	37.3761	389.457	398.1
275	4.14	688	281	45.9061	3956	4096.28
140.92	6.34	349	397	78.7	2550.3	2648.6
101.702	3.0734	203.251	605.084	31.1643	1067.57	1045.97
108	10	324	384.8	111.117	2300	2402.26
275.5	5.09	689	275	45.9061	4195	4379.64
166	5	660	274.68	26.539	1697.13	1731.38
100	3	300	303.5	50.0163	766	769.997
108	4.5	340	410.058	27.5031	1162.48	1117.02
250	2	750	404	80.3158	4800	4742.83
235	5.66	470	290	75.8216	5047	4939.31
131	4	393	306	60.6526	1469	1507.93
139.56	5.08	350	458	39.9	2085.8	1997.38
166	5	660	274.68	29.6786	1976.71	1756.18
140	11.58	420	367	125	4300	3883.2
275	4.18	689	281	45.9061	3956	4112.48
140	6.27	420	1153	125	5354	5479.6
180	1.49	555	222.7	37.2281	1287	1342.52
76.454	1.7272	152.476	363.285	33.3017	434.591	380.346
114.3	6.3	250	428	166.56	2633	2649.93
76	2	304	255	29.9609	326	334.565
139.68	5.09	349	458	55.2	2204.1	2235.85
558.1	16.53	997.5	546	25.4158	29050	28267.3
190	1.13	662.5	185.7	80.2	2295	2413.94
165	4	330	242	28.7511	1438.4	1513.08
60	1.87	180	282	75.6266	320	330.915
150	3.55	450	326	24.5386	1303	1214.46
60	2	180	404	80.3158	437	414.888
135	1.46	417	222.7	37.2281	800	817.117
551.3	7.86	1376	263	45.9061	14037	15347.3
550	9.86	1376	265	45.9061	15576	16300.5
157.7	2.14	450	286	18.7	907.5	883.461
129	3	387	306	62.4732	1287	1303.51
114	6	400	370	82.4366	1735.46	1784.73
105.3	3.15	312	322.16	38.5575	768.123	796.951
129	3	387	306	65.3568	1301	1337.09
276	5.14	689	275	45.9061	4195	4406.63
100	1.9	300	404	111.694	1085	1153.71
168.656	5.0038	304.8	260.622	32.888	1966.11	1921.61
114.3	3.6	250	403	166.56	2340	2215.64
131	4	393	306	47.9479	1403	1357.79
190	1.52	664.5	306.1	48.3	1695	1779.43
153	1.54	306	345	75.8216	1823	1829.1
114.57	3.99	300	343	83.8473	1308	1467.7
139.48	5.09	350	458	61.7	2312.4	2302.01
157	2.48	314	326	75.8216	2068	2029.93
250	1.87	750	282	75.6266	3950	4129.29
140	4.42	420	1020	125	4312	4389.67
393	9.38	786	312	75.8216	14161	14031.6
174	3	360	266.047	45.7146	1608.84	1698.22
101.8	2.94	200	319.806	37.3761	660.213	730.077
168.27	12.06	420.7	460	66.8	4984.9	4978.87
166	5	350	274.68	29.6786	1785.42	1849.15
129	3	387	306	50.2989	1162	1161.84
140	4.42	420	1020	52.5	3020	3117.37
200	3	600	303.5	50.0163	2256	2339.48
129	3	387	306	53.7005	1128	1200.89
178	9	360	283.411	22.1706	2854.71	2669.3
140	3	540	294.5	36.9127	1180	1125.71
168.148	3.6068	304.8	221.322	32.7501	1463.46	1511.96
107.9	4.3	321	265.164	27.7666	830.907	872.943
100	0.52	200	244.269	37.3761	394.362	398.1
114.3	5.9	300	355	107.2	1989.86	1946.21
301.5	4.5	600	381.609	26.6518	3855.33	4069.8
100	0.52	200	244.269	17.9523	238.383	246.742
