# Supplementary material for: Prediction of the axial compression capacity of stub CFST columns using machine learning techniques
Source: Sci Rep. 2024 Feb 5;14:2885. doi: 10.1038/s41598-024-53352-1 (PMC10838919; doi:10.1038/s41598-024-53352-1)
Supplement: Supplementary file 1 — Supplementary Information. [file 41598_2024_53352_MOESM1_ESM.zip › supplementary data/excels results of 8 ML models vs EC4 - AISC360/ML_Rec.xlsx]

## Sheet: Sheet1
H	B	t	L	Fy	fc	P_exp	P_pred
120	120	3.84	360	330	24.9896	882	940.285
120	120	1.49	372	222.7	48.1075	916	868.166
200	200	4	600	293	35.9827	2320	2335.88
210	210	4.5	630	277	39.1	2713	2662.13
249.6	249.6	3.7	750	324.3	33.2421	3131	3033.94
200.5	200.5	6.3	600	437.88	19.0689	2830	2930.1
140	140	5.86	420	321	46.3828	2009	1873.96
120	120	8	500	379	103	2680	2698.62
250	250	2.5	750	342	58.0732	4040	4141.83
200	200	5.86	600	321	13.1696	1960	2006.72
190	190	2.5	570	270	49.828	2140	2132.1
140	105	2.86	420	228	50.7703	1086	1077.64
120	120	8	500	379	92	2430	2569.78
119	119	6.47	357	835	77	3318	3464.77
175	175	6.47	525	835	40.5	4542	4640.45
110	110	5	330	701	54.5	2234	2125.88
120	120	4	350	267.6	31.5224	1008.83	941.256
110	100	2.86	330	228	50.7703	844	834.318
99.4	98	8.16	301.1	508.4	87.8641	2346	2290.23
130	130	3	390	737	78	2491	2221.09
106	106	4	320	495	89	1749	1772.96
120	120	6.47	360	835	40.5	2957	3052.99
150	150	3.5	480	341.7	30.88	1430.35	1400.63
401	200	3.68	800	311	28.8116	3470	3597.15
500	500	10	1500	389	42.5	16500	16685.6
121.8	121.8	3.91	359	991	85.7	2853	2820.81
80.9	80.9	1.601	240	279.9	34.2185	347	376.019
200	150	0.7	480	245.25	22.563	795.591	788.376
161.5	161.9	4.01	480	629	85.7	3600	3448.82
100.3	99.48	5.97	298.75	701.7	91.8	2306	2451.36
200	200	1.87	400	282	71.5429	2890	3058.61
120	120	5	500	327	96	2040	2085.06
120	90	2.86	360	228	50.7703	760	824.583
200	200	2.973	600	731.9	85.7343	5140	4704.37
160	120	7.6	480	194	50.7703	1770	1671.86
140	140	5	420	701	54.5	2942	2936.61
300	300	6	900	334	27.9	4771	4582.05
100.4	100.7	3.99	300	722	35.5	1666	1497.64
140	140	3.84	420	330	12.4847	922	934.268
142.1	142.1	3.02	420	255.1	48.8985	1360	1444.98
120	120	2.86	360	228	50.7703	992	1052.89
161.5	124.3	2	484.5	305.1	54.2738	1320	1456.37
80.2	80.2	1.588	240	279.9	34.2185	353	369.715
130.3	101.6	5.03	390.9	347.3	54.2738	1580	1498.43
150	150	8.275	453	488.38	35.7975	3500	3054.87
90	70	2.86	270	228	50.7703	554	518.615
211	211	5.48	633	294	91.1	4773	4968.11
110	110	1.538	330	279.9	34.2185	510	611.37
120	120	2.5	350	271.7	23.3301	767.26	655.038
297	203	3.72	700	311	28.8116	2910	2780.96
148	148	4.38	444	262	77	2108	2335.32
100	100	2.99	300	288.414	20.601	527.778	540.613
200	200	4	600	293	39.6486	2448.56	2454.96
317.5	199.8	4.47	960	309.27	40.3955	4057.2	3991.88
92	92	3	295	420	19.2009	684.74	619.308
140	140	4	420	495	89	2752	2722.09
100	100	2	200	404	42.9032	770	733.417
140	140	5.86	420	321	12.0605	1343	1252.77
110	110	5	330	750	28	1832	1944.94
60	60	2	120	404	42.9032	322	342.537
150	150	12.5	450	446	141.12	6039	5729.18
157.1	122.5	2.01	471.3	305.1	67.1445	1800	1623.9
150	100	5	200	346.7	38.3	1200	1355.84
182.8	181.2	4.18	540	550	61.7061	3590	3343.24
200	200	2	400	404	42.9032	2054	2141.62
125	125	6	300	285	51.1476	1512.7	1581.33
140.9	140.9	2.02	422.7	305.1	46.6468	1280	1283.38
120	120	5.86	360	321	20.1804	1196	1149.3
150	100	5	100	346.7	38.3	1340	1355.43
120	80	5	200	362.6	36	955	997.827
300	300	4	900	464	47.2913	6100	5923.29
120	80	5	200	341	40.5	920	998.249
180	180	6.6	540	824	39.1	5028	4795.07
500.5	500.5	10.11	1250	276	45.9061	16690	15404.7
144	144	6.36	432	618	25.4	2572	2716.01
150	100	5	200	346.7	38.5	1210	1358.43
103.5	103.5	5.01	300	347.3	67.1074	1500	1387.82
101.3	101.3	4.97	303.9	347.3	54.2738	1310	1221.35
180	180	5	570	701	54.5	3882	3984.66
250	250	1.87	500	282	51.4307	3304	3424.64
300	300	3	900	356.1	53.3217	5664	5617.59
103.6	103.6	4.9	300	347.3	54.2465	1340	1254.71
120	120	5	500	439	96	2240	2331.04
200	200	3.97	499	279	45.9061	2549	2559.96
141.4	141.1	4.93	420	682	114.9	3760	3780.19
101.3	101.3	4.97	300	347.3	54.2465	1310	1220.99
142.3	142.3	5.09	426.9	347.3	67.1445	2520	2330.77
141.5	141.5	3.08	420	255.1	67.1074	1920	1794.01
150	150	5	450	416.3	87.8839	2980	3126.41
143.1	143.1	3.02	420	255.1	48.8985	1328	1462.44
74.04	74.04	4.91	285	762	100	1636	1550.96
120.2	120.6	5.3	359.1	430	87.8641	2100	2293.37
142.1	142.1	2.01	426.3	305.1	46.6468	1364	1296.85
120	120	3.84	360	330	24.9896	921	940.285
120	120	5	430	761	20	1835	2099.13
150	150	0.7	480	245.25	33.7464	747.522	843.632
138.3	139.7	8.13	421	508.4	87.8641	3695	3798.61
120	80	5	200	341	38.8	900	978.493
142.3	142.3	5.09	420	347.3	67.1074	2520	2329.93
142	142	5.08	420	347.3	54.2465	2250	2076.07
118.6	117.7	8.02	362.2	508.4	87.8641	3097	2957.81
120.65	119.57	5.87	359.5	732.8	55.2	2634.9	2743.59
150	100	5	100	346.7	38.5	1370	1358.03
323	323	4.38	969	262	41.1	4950	5311.11
200.3	200.3	4.35	600.9	322	63.7	3417	3419.87
100.2	50.7	3.96	300	721	35.5	1112	1045.99
250	250	8	500	379	33	4870	4741.48
100	100	1.87	200	282	71.5429	860	899.751
140.5	140.5	2	420	305.1	67.1074	1780	1649.2
301	201	3.69	700	311	46.2611	4020	3706.08
259	200.8	4.46	780	309.27	40.3955	3580.2	3348.45
125	125	5	375	701	21	2348	2048.77
180	180	5	570	701	54.5	3856	3984.66
120	120	8	500	364	80	2300	2370.26
140	140	4	420	495	89	2828	2722.09
101.5	100.6	4.18	300	550	61.7061	1535	1497.35
120	120	3.84	360	330	44.4676	1078	1241.19
300.5	300.5	6.1	901.5	395	26.5	5102	4912.83
100.1	100.1	2.18	300.3	300	53.7	851	802.876
201	201	3.74	600	311	28.8116	2090	2054.76
150	150	4	450	430	87.8839	2950	2869.85
211	211	8.83	633	536	39.1	5898	5507.32
142.3	142.3	2.01	426.9	305.1	67.1445	1855	1689.86
150	150	2	300	404	42.9032	1300	1336.42
101.9	101.9	5.03	300	347.3	67.1074	1440	1356.49
100.2	50.6	3.98	300	721	35.5	1113	1048.59
100.6	100.6	4	299.5	980	35.5	2009	1994.25
120	120	2.86	360	228	50.7703	1050	1052.89
160	160	5	480	750	30	2868	3042.21
116.6	119.4	8	363	730.3	87.8641	3515	3677.89
170.8	135.3	5.07	512.4	347.3	54.2738	2470	2323.53
211	211	6.36	633	618	40.5	4484	4742.33
150	150	5	450	701	21	2828	2536.51
142	142	5.08	426	347.3	54.2738	2250	2077.84
120	120	2.5	350	271.7	31.5224	835.69	775.357
204	204	5.95	612	540	39.1	4026	3942.88
150	150	12	450	756	150.912	8452	8060.81
175	175	6.47	525	835	77	5366	5525.41
200	200	3.75	600	311	46.2611	2500	2608.19
150	150	8	450	779	146.208	6536	6155.41
150	150	1.87	300	282	71.5429	1662	1811.11
120	120	4	350	267.6	39.1014	1174.22	1075.14
250	250	2	500	404	42.9032	3100	3151.77
200.3	200.3	5.1	498	268	45.9061	2868	2813.12
305	305	5.8	1200	471	110	11568	12351.8
160	125	4	480	495	89	2674	2801.65
142	142	5.11	420	347.3	54.2465	2160	2081.12
130	130	5	500	1030.6	125.4	4250.1	4203.6
200.1	200.1	4.35	600.3	322	57.9	3201	3185.93
410	410	12	1230	378	42.5	12800	13542.2
130.3	102.3	5.14	390.9	347.3	54.2738	1640	1520.99
410	410	16	1230	358	42.5	15300	15120.8
161.2	161.7	4.01	480	629	35.5	2785	2457.99
500.3	500.3	12.56	1250	270	45.9061	18104	16559.8
300	201	3.75	700	311	28.8116	2890	2807.94
190	190	2.5	570	342	58.0732	2480	2520.52
130	130	4	390	495	60	2018	1978.98
150	100	5	100	340	38.7	1300	1344.05
144	144	6.36	432	618	40.5	2808	2983.78
129.1	128.2	2.5	390	234.3	53.1323	1150	1199.78
120.2	118.2	9.96	362.1	543.3	87.8641	3338	3482.18
280	280	2.5	840	202	39.2905	3350	3377.38
142.1	142.1	2.01	420	305.1	48.8985	1328	1331.08
300	300	6	900	317.5	53.3217	6498	6430.62
265	265	6.47	795	835	25.4	6546	6996.62
100	100	2	200	404	42.9032	772	733.417
167.9	137.1	5.1	503.7	347.3	67.1445	2600	2599.84
300	300	6	900	334	27.9	4842	4582.05
142.3	142.3	2.01	420	305.1	67.1074	1855	1688.99
500	500	10	1500	302	27.9	11838	11852.5
150	150	2	300	404	71.5429	1980	1971.98
150	150	5	450	420	87.8839	3035	3136.84
150	150	2	300	404	71.5429	2060	1971.98
100	100	1.87	200	282	71.5429	840	899.751
1001	1001	20.19	2499	261	45.9061	61980	60331.2
130.3	102.3	5.14	390.9	347.3	54.2738	1600	1520.99
200	200	5.86	600	321	13.1696	2058	2006.72
200.5	200.5	3.68	499	279	45.9061	2549	2495.99
160.2	122.7	2.03	480.6	305.1	54.2738	1400	1439.33
300	300	3.7	900	311	48.9812	5570	5312.98
142	142	5.07	420	347.3	54.2465	2280	2074.39
106	106	4	320	495	89	1824	1772.96
200	200	4	600	464	47.2913	3318	3109.1
120	120	4	360	495	60	1701	1754.41
500	500	10	1500	302	27.9	11779	11852.5
215	215	4.38	645	262	41.1	2424	2729.78
141.2	140.7	4.94	420	682	35.5	2992	2534.92
100.1	100.1	2.18	300.3	300	61	911	882.745
149.87	149.87	4.92	510	762	100	3968	3951.42
120	120	3.84	360	330	21.5337	882	892.113
300.7	300.7	6.1	902.1	395	52.2	6496	6909.73
100	100	2.29	300	194.238	31.9806	498.348	500.68
200	200	3.69	600	311	28.8116	2160	2033.21
150	115	2.86	450	228	50.7703	1218	1239.36
199.5	199.5	10.1	600	381.68	19.0689	3900	3698.44
200	200	4	600	293	30.3512	2082.78	2129.88
150	115	2.86	450	228	50.7703	1251	1239.36
125	125	4.5	300	293	36.0722	1164.5	1159.33
99.2	99.2	4.93	360	762	100	2632	2347
211	211	6.36	633	618	40.5	4428	4742.33
121.9	121.8	3.93	359	991	85.7	2798	2830.33
150	150	12.5	450	446	150.912	5911	5908.86
200	200	2.973	600	731.9	31.2101	2618	2754.01
300	300	8	900	424	47.2913	8619	7713.09
300	300	5	1000	369	28.9462	4475	4431.01
250	250	8	500	379	91	8300	7920.05
100.2	50.9	4	300	721	85.7	1211	1252.62
317.5	199.5	4.4	960	309.27	40.3955	4024.1	3966.14
150	150	4	450	434.6	87.8839	2820	2875.57
119.18	120.85	5.95	360.15	732.8	91.8	2892.1	3159.29
140	140	3.84	420	330	46.3828	1470	1592.59
300	200	2.973	600	731.9	69.4888	6107	5814.89
120	120	5	500	438	46	1690	1672.52
141	141.4	4.97	420	682	85.7	3237	3211.75
100	100	2.8	400	361.6	71.8	1113.2	1109.15
100.7	100.4	4.18	300	550	72.6107	1775	1630.32
120	120	4	350	267.6	23.3301	952.87	821.14
251.1	251.1	3.73	750	324.3	33.2421	2677	3071.1
220	220	2.5	660	221	35.7059	2060	2076.7
100.9	100.6	3.97	300	722	85.7	1853	1885.65
250.4	249	2.5	750	234.3	51.242	3230	3489.35
120	120	3	350	273.5	39.1014	1032.9	957.06
60	60	2	120	404	71.5429	422	437.524
120	120	6.47	360	835	25.4	2819	2880.66
125	125	4.5	300	293	51.1476	1313	1441.57
180	180	6.6	540	824	91.1	5873	6033.56
148	148	4.38	444	262	40.5	1414	1540.75
144	144	6.36	432	618	77	3399	3676.41
150	100	5	100	340	39.6	1320	1355.73
140	140	3.84	420	330	11.7951	941	921.811
120	120	5	500	304	47	1440	1388.18
100	100	4.25	300	284.49	19.8162	666.099	653.353
150	135	2.86	450	228	50.7703	1420	1422.57
300	300	2	900	176.7	53.3217	5322	4867.39
100	100	2.86	300	228	50.7703	800	763.566
100	100	2.8	200	361.6	71.8	1082.2	1102.59
120	120	5.86	360	321	44.4676	1372	1480.44
132.3	102.7	4.98	396.9	347.3	67.1445	1725	1680.41
100	100	2.2	300	339.426	21.3858	510.12	508.271
150	150	2	300	404	42.9032	1420	1336.42
198.5	198.5	6.1	600	437.88	20.2326	3010	2868.6
250	250	2.5	750	342	58.0732	4080	4141.83
180	180	9.45	540	825	39.1	6803	6601.74
140	140	5.86	420	321	46.3828	1906	1873.96
300	300	3.75	900	311	32.2428	4370	3985.16
103.5	103.5	5.01	310.5	347.3	67.1445	1500	1388.42
119.4	119.3	12.04	358.2	488.9	87.8641	3530	3581.49
305	305	8.9	1200	600	110	14116	14785
150	150	6	450	430	87.8839	3257	3432.75
150.98	150.98	3.56	480	341.7	29.4926	1418.68	1393.74
125	125	6	300	285	36.0722	1444	1335
150	150	1.45	463	222.7	49.4515	1300	1293.38
124.43	124.43	4.93	435	762	100	3023	3025.32
152	150	8.275	451	488.38	47.0102	3575	3306.72
150	150	12	450	756	146.208	8585	7981.53
110	110	5	330	750	28	1836	1944.94
211	211	6.36	633	618	25.4	3920	4171.26
100	75	2.86	300	228	50.7703	640	603.645
109.8	109.8	1.53	330	279.9	34.2185	522	608.746
120	120	8	500	379	31	1680	1782.83
172.7	133.2	5.08	518.1	347.3	67.1445	2700	2598.72
204	204	5.95	612	540	91.1	5303	5699.34
200	200	5.6	600	397	112	5512	5684.1
170	170	5	580	761	20	2831	3081.99
350	350	6	1000	498	28.9462	7131	7069.32
180	180	9.45	540	825	91.1	7402	7640.11
142.1	142.1	3.02	426.3	255.1	46.6468	1360	1400.49
190	190	2.5	570	342	58.0732	2430	2520.52
101.9	101.9	5.03	305.7	347.3	67.1445	1440	1356.96
130	120.4	5.03	390	347.3	67.1445	1820	1883.66
120	120	6.47	360	835	40.5	2961	3052.99
102.1	102.1	4.97	306.3	347.3	67.1445	1330	1354.36
120	120	8	500	379	39	1800	1878.2
211	211	6.36	633	618	77	5758	6022.33
300	200	2.973	600	731.9	31.2101	3297	3632.47
102.1	102.1	4.97	300	347.3	67.1074	1330	1353.87
120	90	2.86	360	228	50.7703	800	824.583
200	200	2.01	600	301	49.8751	2185	2293.82
120	120	3	350	273.5	23.3301	819.07	718.149
160	125	4	480	495	89	2580	2801.65
150	150	1.87	300	282	71.5429	1740	1811.11
201	201	10.3	600	381.68	20.9041	3980	3850.6
140	140	5.86	420	321	13.7485	1292	1288.6
120	120	2.5	350	271.7	39.1014	950.87	895.639
211	211	8.83	633	536	91.1	7008	7253.58
180	180	1.49	553	222.7	49.4515	1788	1783.89
100.9	100.6	3.97	299.5	980	85.7	2177	2164.54
167.4	136.1	5.13	502.2	347.3	54.2738	2510	2306.83
160.4	125.1	2.85	481.2	255.1	67.1445	1855	1779.32
250	250	8	500	379	91	8300	7920.05
300	300	3	900	414	47.2913	5958	5289.5
120	120	3	350	273.5	31.5224	867.28	834.847
305	305	6.1	1200	660	110	12307	13615.5
120	120	8	500	379	80	2290	2429.24
160	160	2.5	480	221	33.4241	1150	1191.01
150	135	2.86	450	228	50.7703	1340	1422.57
201	201	10	600	381.68	20.2326	3920	3745.76
99.56	99.56	4.91	360	762	100	2520	2353.01
150	100	5	200	340	39.6	1200	1356.12
150	100	5	200	340	38.7	1190	1344.44
125	125	3.2	300	299	36.0722	865.05	1014.19
60	60	2	120	404	42.9032	318	342.537
80.5	80.2	3.98	240	756	85.7	1462	1416.52
175	175	6.47	525	835	25.4	4210	4287.99
120	120	5.86	360	321	23.8738	1176	1194.8
140	140	5	420	701	54.5	2840	2936.61
251	251	3.75	750	324.3	33.2421	2832	3075.06
142.1	142.1	2.01	420	305.1	48.8985	1364	1331.08
150	150	12	450	756	157.536	8730	8140.82
141.5	141.5	3.08	424.5	255.1	67.1445	1920	1794.75
158	158	3	450	330	23.4393	1156.53	1190.83
120	120	8	500	396	92	2300	2636.57
200	200	3.74	600	311	46.2611	2610	2604.01
144	144	6.36	432	618	40.5	2765	2983.78
80.3	80.5	3.97	240	1022	35.5	1722	1665.81
250	250	2.5	750	270	49.828	3495	3499.82
197	197	6.4	600	437.88	20.9041	2730	2962.02
120	80	5	200	362.6	39.1	950	1022.69
80.1	80.4	4	240	756	35.5	1328	1213.68
100	100	2.99	300	288.414	20.601	528.759	540.613
305	305	8.6	1200	269	110	11390	12002.2
148	148	4.38	444	262	40.5	1402	1540.75
110	100	2.86	330	228	50.7703	860	834.318
119.9	117.8	11.83	363	399.8	87.8641	3340	3038.69
103.6	103.6	4.9	310.8	347.3	54.2738	1340	1255.26
120	120	4	360	495	60	1657	1754.41
210	210	5.48	630	294	39.1	3183	2988.98
150	150	6	450	436.9	87.8839	3435	3458.15
203	102	8.275	60	488.38	47.0102	3230	3193.8
120	120	5.86	360	321	23.8738	1117	1194.8
130	130	4	390	495	60	2020	1978.98
200	200	1.87	400	282	71.5429	2920	3058.61
119.1	119.2	8.47	361	464.3	87.8641	2956	2895.11
60	60	1.87	120	282	71.5429	350	370.622
151.03	151.03	3.55	480	341.7	29.4926	1404.35	1392.24
200	150	1.4	480	245.25	33.7464	1173.28	1234.59
200.3	200.3	4.35	600.9	322	29.6	2230	2274.5
116.1	119.4	11.86	362.1	683.8	87.8641	4298	4413.78
149.3	149.3	3.625	450	283.6	44.5295	1771	1607.01
118.7	121.9	5.09	360.1	430	87.8641	2017	2253.53
125	125	3.2	300	299	51.1476	1115.8	1271.92
500	500	12	1500	378	42.5	17900	17859.6
150	150	12.5	450	446	157.536	6409	6022.04
130	130	5	500	1030.6	75.6	3449.5	3560.26
211	211	4.5	633	277	91.1	4371	4712.21
215	215	4.38	645	262	80.3	3837	4354.84
100	100	2.29	300	194.238	31.9806	497.367	500.68
160	160	5	480	750	30	2922	3042.21
801	801	20.35	1999	261	45.9061	40481	41896.7
120	120	8	500	300	46	1670	1702.04
120	120	8	500	323	103	2270	2478.95
124.94	124.94	4.94	435	762	100	2962	3038.64
60	60	2	120	404	71.5429	406	437.524
160	120	7.6	480	194	50.7703	1820	1671.86
150	150	0.7	480	245.25	22.563	558.189	605.011
121.9	121.8	3.93	360	991	35.5	2557	2466.29
250	250	1.87	500	282	51.4307	3400	3424.64
140	105	2.86	420	228	50.7703	1044	1077.64
140.9	140.9	2.02	420	305.1	48.8985	1280	1320.1
142.1	142.1	3.02	426.3	255.1	46.6468	1400	1400.49
402	200	3.69	800	311	48.9812	4810	4917.68
149.99	149.99	4.92	510	762	100	4115	3956.26
100.3	98.2	4.18	300	550	61.7061	1490	1460.23
258	198.5	4.41	780	309.27	40.3955	3624.8	3295.26
101.2	101.1	4.18	300	550	72.6107	1740	1644
110	110	5	330	701	54.5	2203	2125.88
160.3	126	2.92	480.9	255.1	54.2738	1560	1547.65
319	319	6.36	957	618	41.1	7780	8359.99
60	60	1.87	120	282	71.5429	382	370.622
150	150	12.5	450	446	142.08	6285	5748.76
120	120	8	500	376	57	1990	2142.82
140	140	3.84	420	330	46.3828	1499	1592.59
142	142	5.11	426	347.3	54.2738	2160	2082.92
200	200	6	600	288	24.5775	2362.74	2310.8
200	200	4	600	293	24.5775	1784.67	1901.67
265	265	6.47	795	835	41.1	7172	7819.8
148	148	4.38	444	262	25.4	1153	1199.89
99.92	100.06	5.99	299.25	701.7	55.2	2137.4	2118.32
120	120	5.86	360	321	44.4676	1460	1480.44
250	250	4	1000	351	28.9462	2982	2993.76
100	100	4.25	300	284.49	19.8162	667.08	653.353
181.8	180.4	4.18	540	550	72.6107	4210	3623.17
149.3	149.3	3.625	450	283.6	44.5295	1785	1607.01
200	200	3.49	600	315	49.8751	2630	2663.51
80.5	80.2	3.99	240	1022	85.7	1791	1729.32
150	150	12.5	450	446	146.208	5953	5826.58
120	120	2.75	300	397.82	46.5322	953	1157.29
175	175	6.47	525	835	40.5	4493	4640.45
120	120	3.84	360	330	41.39	1080	1194.94
161	126.2	2.98	483	255.1	54.2738	1580	1563.48
100	100	2.86	300	228	50.7703	760	763.566
142.1	142.1	2.01	426.3	305.1	46.6468	1328	1296.85
120	120	8	500	323	39	1550	1687.42
250	250	8	500	379	33	4870	4741.48
120	80	5	200	357.5	35.7	850	985.416
200	200	4.99	498	268	45.9061	2868	2777.11
