# Supplementary material for: Prediction of the axial compression capacity of stub CFST columns using machine learning techniques
Source: Sci Rep. 2024 Feb 5;14:2885. doi: 10.1038/s41598-024-53352-1 (PMC10838919; doi:10.1038/s41598-024-53352-1)
Supplement: Supplementary file 1 — Supplementary Information. [file 41598_2024_53352_MOESM1_ESM.zip › supplementary data/excels results of 8 ML models vs EC4 - AISC360/ML_Skin.xlsx]

## Sheet: Sheet1
Do	to	Di	ti	fyo	fyi	fc	P_exp	P_pred
114	3	58	3	294.5	374.5	47.4	898	903.211
87.4	0.99	61.8	0.87	428	452	58.6	378	380.901
164.7	3.71	76.1	2.78	357.7	385.6	141	2736	2684.34
101.9	2.79	50.9	3.07	226	228.9	40.1	681	659.884
190.1	5.11	59.1	3.29	464	342.1	37.4	3242	3088.9
165.1	3.67	76.1	2.81	357.7	385.6	90.7	2174	2100.69
300	4	180	2	250	250	28	2750	2529.35
140.2	2.91	22.1	4.1	300	794	79.9	1845	1838.67
99.9	0.7	74	0.62	409	512	58.6	380	365.156
86	1	41	2	345	345	9.84	334.39	309.691
86	1	39	1	345	345	19.51	324.74	299.349
190.7	5.11	101.6	4.03	346.9	345.8	38	2626	2515.01
88	2	41	2	345	345	21.85	478	492.995
165.1	3.7	42.7	3.19	357.7	409.8	90.7	2446	2494.88
158	1.5	114	1.5	308	308	18.7	589	585.288
189.1	6.77	59.7	3.34	327.3	342.1	38	2894	2968.62
189.9	5.12	58.9	3.31	346.9	342.1	51	2950	2967.7
114.3	1.64	76.1	1.14	262	235	58.6	551	534.934
165.3	5.96	76.1	2.79	347	385.6	53.7	2183	2399.73
99.9	0.71	80.5	0.67	409	474	58.6	357	323.673
165.3	2.93	31.9	5.35	276	619	40.5	1943	1854.3
81	0.9	62	1	524	470	58.6	330	343.297
140.2	2.9	55.1	10.62	300	739	40.5	2543	2375.11
158	2.14	40	2.14	286	286	18.7	968.2	931.004
189.7	5.12	59.5	3.32	346.9	342.1	38	2611	2665.41
190.7	5.15	101.1	4.1	464	345.8	37.4	3082	3081.78
140	5	78	3	290	285	35.2717	1334.3	1357.63
99.8	0.66	61.4	0.55	409	432	58.6	443	419.526
180	3	140	3	275.9	342	47.4	1435	1342.05
168.4	3.22	101.8	1.7	281.5	353.3	40.1	1332	1241.86
188.9	5.09	33.7	3.09	464	348.2	38	3182	3089.72
111.6	1.3	41	2	345	345	9.84	547.53	461.77
165.3	2.94	22	4.14	276	794	40.5	1750	1753.97
88.8	1.55	63.5	1.16	286	216	58.6	357	374.815
114	2.5	39	1	345	345	9.84	590.97	623.104
74.7	0.97	62	0.94	486	470	58.6	285	288.867
114.3	2.73	60.3	2.52	285	396	38.5	734.6	821.659
140	5	68	3	290	285	35.2717	1347	1392.2
160	2.1	75	2.1	300	300	23.6	879	925.018
163	1.95	101.6	3.2	395	394	63.4	1328	1375.84
190.7	5.15	101.1	4.1	464	345.8	38	3082	3090.54
140.1	2.91	38.1	7.63	300	433	40.5	1626	1496.19
240	4	80	4	280	280	29	2735	2589.9
165	5.99	76.2	2.81	347	385.6	53.7	2203	2401.14
114.3	1.64	88.9	1.56	262	286	58.6	524	473.677
165.3	2.94	22.1	4.04	276	794	115.6	2911	2893.66
158	2.14	77	2.14	286	286	18.7	879.1	840.027
165.2	3.68	42.5	3.19	357.7	409.8	53.7	2060	2091.25
114.3	6	48.3	2.9	454	425	63.4	1665	1597.29
114	2.5	41	2	345	345	21.85	773.97	758.921
191	5.15	59.4	3.31	464	342.1	37.4	3286	3124.7
88	2	39	1	345	345	9.84	367.99	389.472
165.2	2.94	22.1	4.09	276	794	79.9	2413	2426.38
300	2	180	2	250	250	28	2311	2077.04
111.6	1.3	39	1	345	345	10.35	470	424.749
114	2	76	1.6	278.7	235	40.2	601	568.809
190.5	5.13	33.9	3.1	346.9	348.2	37.4	2724	2660.35
190.1	4.21	59.3	3.3	336.8	342.1	37.4	2406	2360.03
168.4	3.22	101.9	2.79	281.5	226	40.1	1354	1263.55
188.9	5.12	33.5	3.06	464	348.2	37.4	3232	3087.05
139	2	75	3	250	250	46.7	810	874.176
114	2	89	1.6	278.7	235	40.2	520	500.152
202.7	1.99	101.9	2.79	304	226	40.1	1625	1564.42
140	3	58	5	285	290	35.2717	1223.7	1212.05
356	5.5	219	3.3	618	356	38.8	7242	7342.53
157	2.14	115	2.14	286	286	18.7	703.6	736.011
180	3	48	5	300	320	35.2717	1852.2	1868.87
356	5.5	219	3.3	618	356	38.8	7159	7342.53
140.1	2.87	89	3.89	300	1029	40.5	2025	2001.89
164.9	6.02	76.1	2.8	428.6	385.6	141	3304	3381.07
140.1	2.91	31.9	5.36	300	619	115.6	2537	2301.13
140.1	2.9	55.2	10.76	300	739	79.9	2775	2808.54
139	2	75	3	250	250	46.7	930	874.176
114.3	6.11	60.3	2.52	535	396	41	1681.98	1666.91
180	3	88	3	275.9	370.2	47.4	1650	1693.14
165.4	2.91	89.1	3.91	276	1029	79.9	2580	2593.76
140.1	2.86	89.1	3.91	300	1029	79.9	2107	2120.2
101.8	1.7	50.9	3.07	353.3	228.9	40.1	634	625.421
81.5	1.14	62.2	1.13	524	470	58.6	395	389.958
160	2.1	112	2.1	300	300	23.6	703	794.336
114.3	6.11	60.3	2.52	535	396	67.9	1752.59	1729.25
200	2.74	140	2.74	358.5	358.5	57.5731	1975.3	1851.04
188.9	5.09	33.7	3.09	464	348.2	37.4	3182	3074.72
158	1.5	77	1.5	308	308	18.7	728.1	699.297
170	3.58	114.1	3.58	365	380	35	1667.7	1667.48
114.3	2.73	60.3	2.52	285	396	64.3	899.21	915.987
170	3.58	76.1	3.58	365	320	35	1687.7	1757.61
190.6	5.15	34	3.08	346.9	348.2	37.4	2718	2666.53
180	3	140	3	275.9	342	47.4	1358	1342.05
101.4	1.56	63.4	1.15	255	216	58.6	477	484.234
240	3	114	3	275.9	294.5	47.4	2460	2605.05
180	3	88	3	275.9	370.2	47.4	1648	1693.14
165.1	3.5	101.6	3.3	433	394	63.4	1629	1787.46
188.8	5.08	59.5	3.31	346.9	342.1	37.4	2579	2621.5
87.9	1.17	61.2	0.85	444	452	58.6	408	409.646
168.4	3.22	49.6	1.53	281.5	376.5	40.1	1569	1544.89
165.1	5.94	75.9	2.8	428.6	385.6	141	3322	3365.44
140	3	48	3	342	396.1	36.9127	1430	1240.95
165.1	3.5	101.8	3.1	433	410	63.4	1700	1786.5
168.4	3.22	89.2	3.22	281.5	259.2	40.1	1464	1399.46
114.3	6.11	60.3	5.77	535	310	41	1823.35	1842.49
140	3	48	5	285	290	35.2717	1232.4	1216.4
139	2	75	3	250	250	46.7	877	874.176
114.3	3.2	48.3	2.9	430	425	63.4	1145	1164.56
140.2	2.9	37.9	7.39	300	433	115.6	2500	2337.49
190.7	5.11	101.6	4.03	346.9	345.8	37.4	2626	2506.87
114	2	48	1.6	278.7	235	40.2	660	685.817
190.3	4.26	59.4	3.36	336.8	342.1	37.4	2376	2383.25
180	3	48	3	275.9	396.1	47.4	1790	1893.09
88	2	41	2	345	345	11.01	453.96	453.701
189.9	5.12	58.9	3.31	346.9	342.1	50.7	2950	2961.57
164.8	6	75.8	2.8	347	385.6	90.7	2631	2625.77
114.3	2.74	60.3	5.77	355	310	41	969.16	1012.64
75.4	1.29	62.7	1.23	486	470	58.6	348	352.976
76.3	1.78	62	1	486	470	58.6	395	390.024
114	2	48	1.6	278.7	235	40.2	698	685.817
162.5	1.7	101.6	3.2	395	394	63.4	1236	1328.21
202.7	1.99	76.2	1.66	304	398.9	40.1	1658	1694.25
165.2	2.92	88.9	3.88	276	1029	115.6	2671	2804.5
190.5	5.15	59.6	3.32	346.9	342.1	37.4	2718	2673.89
165	3.7	76	2.8	357.7	385.6	53.7	1831	1855.34
152.6	1.6	50.9	1.66	314.5	398.8	40.1	997	1023.59
101.9	2.79	49.6	1.53	226	376.5	40.1	593	619.254
165	3.68	42.6	3.21	357.7	409.8	90.7	2423	2482.33
165	3.7	76.2	2.79	357.7	385.6	53.7	1876	1853.19
168.4	3.22	114.1	2.79	281.5	281.2	40.1	1319	1248.83
300	3	165	3	275.9	320.5	47.4	3331	3670.31
114.3	2.74	60.3	5.77	355	310	67.9	1068.06	1153.01
158	0.9	38	0.9	221	221	18.7	635	631.763
190	5.11	59.1	3.31	346.9	342.1	28.9	2494	2433.68
114.3	2.73	60.3	5.77	285	310	64.3	1088.06	1083.93
101.7	1.61	61.5	0.56	409	432	58.6	644	554.506
111.6	1.3	41	2	345	345	20.92	591.13	555.189
180	3	48	3	275.9	396.1	47.4	1791	1893.09
180	3	102	3	275.9	320.5	36.9127	1662.5	1451.9
81.5	1.11	62.7	1.14	524	470	58.6	386	384.872
165.3	2.94	31.8	5.25	276	619	79.9	2550	2481.63
114	3	58	3	294.5	374.5	47.4	904	903.211
114.3	2.74	60.3	2.52	355	396	67.9	914.32	990.725
164.9	3.69	42.5	3.2	357.7	409.8	141	3110	3114.22
114.3	2.74	60.3	2.52	355	396	41	789.42	870.248
159	0.9	76	0.9	221	221	18.7	540	516.995
114.3	5.85	60.3	5.77	455	310	64.3	1666.41	1684.07
356	5.5	168	3.3	618	357	38.8	6917	7887.8
121.33	4.43	57.87	4.03	486	450	39.0232	1285.25	1508.09
164.9	6.01	76	2.81	347	385.6	141	3110	3126.82
350	3.82	231	2.92	439.3	396.5	44.4	5499	5307.51
86	1	41	2	345	345	20.92	361.07	361.205
158	1.5	39	1.5	308	308	18.7	851.6	831.603
163.8	2.35	101.6	3.2	395	394	63.4	1487	1454.68
190.4	5.15	59.9	3.33	346.9	342.1	28.9	2460	2452.47
114.3	3.6	48.3	2.9	453	425	63.4	1243	1245.55
165.5	2.92	89	3.92	276	1029	40.5	2375	2405.37
99.9	0.69	86.8	0.61	409	444	58.6	299	265.059
164.9	6.01	75.9	2.8	347	385.6	90.7	2666	2630.01
164.8	3.68	76.3	2.8	357.7	385.6	141	2732	2673.88
114	2	89	1.6	278.7	235	40.2	493	500.152
114.3	4.8	48.3	2.9	416	425	63.4	1441	1361.66
300	6	135	4	763	748	88.9935	11179	10809.7
114.5	5.9	48.4	2.8	454	425	63.4	1418	1579.73
168.4	3.22	76.2	1.66	281.5	398.9	40.1	1470	1416.22
300	6	100	4	763	748	88.9935	11867	11675.3
190.1	5.07	59.7	3.35	346.9	342.1	37.4	2588	2647.59
165.1	3	101.6	3.2	395	394	63.4	1613	1592.44
114.3	6.11	60.3	5.77	535	310	67.9	1889.69	1922.32
189.1	6.77	59.7	3.34	327.3	342.1	37.4	2894	2953.9
76.3	1.74	62	0.94	512	470	58.6	395	388.889
140.2	2.89	22.1	4.08	300	794	115.6	2321	2317.72
160	1.5	75	1.5	255	255	23.6	728	721.594
114.3	2.73	60.3	5.77	285	310	38.5	913.7	957.375
121.25	4.37	57.71	4.03	486	450	51.7769	1439.42	1554.48
165	5.99	75.8	2.8	428.6	385.6	90.7	2971	2903.6
165	3	73	3	304.3	370.2	36.9127	1607	1446.41
114.4	3.5	48.4	2.8	453	425	63.4	1191	1225.1
188.6	5.08	58.9	3.33	346.9	342.1	50.7	3026	2920.81
114	2	76	1.6	278.7	235	40.2	578	568.809
240	3	114	3	275.9	294.5	47.4	2421	2605.05
88	2	39	1	345	345	20.18	418.78	429.245
87.3	0.94	61.6	0.88	428	452	58.6	385	375.397
164.9	3.69	42.7	3.2	357.7	409.8	53.7	2003	2085.61
140.1	2.9	38	7.51	300	433	79.9	2083	1944.94
152.6	1.6	49.6	1.7	314.5	353.3	40.1	825	1009.18
101.8	1.7	49.6	1.53	353.3	376.5	40.1	583	595.596
190.3	4.26	59.4	3.36	336.8	342.1	38	2376	2397.53
200	2.74	60	2.74	358.5	358.5	57.5731	2837.7	2472.01
152.6	1.6	49.6	1.53	314.5	376.5	40.1	1055	1010.3
99.7	0.59	80.3	0.55	409	474	58.6	283	295.127
101.5	1.65	76.1	1.19	255	235	58.6	417	413.469
240	4	120	4	280	280	29	2517	2400.23
190.5	5.15	59.6	3.32	346.9	342.1	38	2718	2689
114.3	5.85	60.3	5.77	455	310	38.5	1574.26	1607.12
74.8	1.03	62	1	486	470	58.6	283	301.859
189.7	5.12	59.5	3.32	346.9	342.1	37.4	2611	2650.47
139	2	75	3	250	250	46.7	879	874.176
190.4	5.15	59.9	3.33	346.9	342.1	29	2460	2455.11
114.3	5.85	60.3	2.52	455	396	64.3	1505.67	1510.96
180	3	58	5	300	320	35.2717	1841.4	1844.72
200	2.74	140	2.74	358.5	358.5	35.7405	1640.8	1605.3
159	0.9	114	0.9	221	221	18.7	378.3	384.038
160	1.5	112	1.5	255	255	23.6	589	586.282
140.2	2.92	31.9	5.27	300	619	79.9	2012	1904.64
114.2	3	48.4	2.8	430	425	63.4	1100	1128.83
300	6	135	4	763	748	89.2291	10897	10811.7
164.8	3.69	42.6	3.2	357.7	409.8	141	3068	3108.76
300	6	100	4	763	748	89.2291	12015	11679.5
165	5.96	76	2.79	428.6	385.6	53.7	2601	2644.99
114	2.5	39	1	345	345	20.18	637.98	698.7
189.1	5.1	59.4	3.35	346.9	342.1	38	2623	2651.16
188.6	6.73	59.8	3.33	327.3	342.1	37.4	2928	2932.96
240	3	80	3	280	280	29	2207	2195.98
114.6	4.7	48.4	2.8	416	425	63.4	1390	1346.28
114.1	2.79	50.9	3.07	281.2	228.9	40.1	902	809.776
87.9	1.26	61.4	0.89	428	452	58.6	432	418.468
240	3	120	3	280	280	29	1990	2001.28
180	5	78	3	320	300	35.2717	2043.3	2109.8
189.1	5.1	59.4	3.35	346.9	342.1	37.4	2623	2636.33
111.6	1.3	39	1	345	345	19.51	514.98	502.284
164.8	6	76.1	2.78	347	385.6	141	3032	3110.92
165	6.01	75.9	2.78	428.6	385.6	90.7	2911	2904.08
356	5.5	168	3.3	618	357	38.8	8516	7887.8
300	3	165	3	275.9	320.5	47.4	3266	3670.31
190.7	5.09	100.9	4.07	464	345.8	37.4	3192	3051.93
86	1	39	1	345	345	10.35	263.99	255.726
75.2	1.19	62.4	1.2	486	470	58.6	348	339.705
160	1	75	1	220	220	23.6	540	611.585
188.2	5.04	59.1	3.28	346.9	342.1	37.4	2482	2597.25
114.3	5.85	60.3	2.52	455	396	38.5	1421.54	1466.72
189.2	5.08	101.2	4.05	346.9	345.8	37.4	2462	2472.83
140.2	2.92	22.1	4.09	300	794	40.5	1410	1393.4
202.7	1.99	50.9	3.07	304	228.9	40.1	1653	1809.03
140.2	2.88	89.1	3.91	300	1029	115.6	2195	2227.99
114.1	2.79	49.6	1.63	281.2	376.5	40.1	804	782.895
180	5	68	3	320	300	35.2717	2057.5	2177.34
139	2	75	3	250	250	46.7	807	874.176
191	5.15	59.4	3.31	464	342.1	38	3286	3139.74
190.6	5.15	34	3.08	346.9	348.2	38	2718	2683.72
165.3	2.94	31.9	5.39	276	619	40.5	1891	1858.12
114	2.5	41	2	345	345	11.62	705.07	689.39
81	0.87	62	0.94	524	470	58.6	335	333.324
165.2	5.95	76.1	2.79	428.6	385.6	53.7	2645	2647.56
350	3.82	231	2.92	439.3	396.5	44.4	5396	5307.51
140.3	2.89	32	5.48	300	619	40.5	1423	1471.5
114.3	1.64	63.5	1.12	262	216	58.6	598	616.123
152.6	1.6	50.9	2.79	314.5	226	40.1	882	1015.73
165.2	3.69	76.4	2.8	357.7	385.6	90.7	2202	2105.99
202.7	1.99	152.6	1.6	304	314.5	40.1	1142	1160.02
