# Supplementary material for: Prediction of the axial compression capacity of stub CFST columns using machine learning techniques
Source: Sci Rep. 2024 Feb 5;14:2885. doi: 10.1038/s41598-024-53352-1 (PMC10838919; doi:10.1038/s41598-024-53352-1)
Supplement: Supplementary file 1 — Supplementary Information. [file 41598_2024_53352_MOESM1_ESM.zip › supplementary data/excels results of 8 ML models vs EC4 - AISC360/RF_circ.xlsx]

## Sheet: Sheet1
D	t	L	Fy	fc	P_exp	P_pred
90	4.5	300	357	36.1312	925.2	808.455
153	3.64	306	320	75.8216	2205	2159.99
165	4	500	386.04	34.2	1919.6	1884.2
181.15	2.27	675	734	39.1795	2400	2334.87
89.11	4.97	222.5	388	78.7	1085.4	1119.98
159.3	5.25	409	357.378	33.7936	1814.85	2035.57
102	3.4	200	311	71.8	1120.2	1019.06
113.64	3.64	400	259.6	48.3234	1011	943.764
114	4.03	280	330.74	48.2853	1265.9	1141.66
165	4.25	495	351	49.4281	2210	2186.75
105.3	3	312	322.16	23.1464	627.84	651.903
165	4.25	495	351	33.9435	1727	1835.68
131	4	393	306	62.4732	1482	1521.91
105.2	2.9	311	265.164	27.7666	586.638	637.753
222	6.47	666	843	40.5	5714	6085.3
153	1.54	306	345	75.8216	1842	1845.15
235	5.66	470	290	75.8216	5047	4984.57
114.3	6.3	250	428	166.56	2610	2781.27
166	5	500	274.68	29.6786	2045.39	1804.24
165	3.5	500	361.34	34.2	1757	1700.93
114.43	3.82	300	343	28.0936	929	973.971
450	2.96	1350	279	41.1	6985	8142.61
133	5	399	306	65.3568	1712	1735.3
125	1	438	232	84.7	1275	1278.43
190	1.94	663.5	256.4	74.7	2592	2445.14
1020	9.64	3060	336	16.9	30000	28909.7
114	4	280	330.74	29.2272	977.24	1000.82
100	3	300	255	29.9609	592	613.833
557.65	16.52	994.9	546	25.4158	28830	25626.5
60.3	4.5	200	225	47.05	390	354.456
108	6	324	343.5	101.133	1850	1740.06
166	5	660	274.68	29.6786	1863.9	1772.68
219.1	6.3	600	300	142.848	6838	6787.74
280	8	1000	495	117	11868	11058.2
150	0.7	480	245.25	33.4521	744.579	863.239
372	3.64	744	320	75.8216	9604	10089.2
108.2	4.45	312	322.16	23.1464	738.693	866.237
101.8	5.7	200	305.091	37.3761	971.19	988.902
114	4	280	330.74	35.9202	981.39	1005.59
105	2.8	311	265.164	27.7666	577.809	624.668
800	20	2000	535	110	85665.4	84074.4
76.454	1.6764	152.349	363.285	40.8859	434.591	396.905
200	1.87	600	282	75.6266	2824	2746.83
76.11	2.48	300	286	145	774	824.156
800	8	2000	535	150	89551.5	91775.4
76.12	2.51	300	286	145	762	824.277
108	4.5	240	410.058	27.5031	1236.06	1133
800	20	2000	635	150	110960	110048
150	1.87	450	282	75.6266	1701	1739.51
113.7	2.05	342	269.9	130.8	1535	1615.18
114.3	2.74	300	235	56.2	901.81	901.482
159	4.5	447	317.6	31.4	1607.33	1705.77
100	3	300	255	29.9609	590	613.833
219	7.06	659	429	54.5179	4100	4490.73
474	7.42	948	317	75.8216	17885	18148.8
87.1	1.9	348.4	255	26	340	366.949
120.828	4.064	241.325	451.607	34.4048	1201.02	1325.64
200	3	600	303.5	50.0163	2160	2299.51
323.9	5.6	1000	443.9	92.3	11481	10658.4
133	4.75	400	338	24.9362	1380	1299.52
107.9	4.3	320	265.164	27.7666	805.401	833.199
318.3	10.36	954.9	331	39.3	7933	7220.81
152	1.7	500	270	73	1548	1702.78
168.33	12.08	421	460	78.7	4955.5	5166.15
101.6	3	300	425.03	34.04	703.3	814.005
140.8	6.28	349.6	397	55.2	2238.9	2272.34
108.55	4.6	325.7	272.129	29.7051	757.332	912.523
222	6.47	666	843	40.5	5638	6085.3
180	3	540	320.5	36.9127	1750	1759.8
178	9	360	283.411	22.1706	2923.38	2535.34
114.3	3.85	300	343	25.5936	998	915.518
282	4.36	564	322	75.8216	6811	6570.93
105.2	3.05	312	322.16	38.5575	785.781	767.13
113.7	2.09	342	269.9	59	904	895.77
108	4.5	240	410.058	27.5031	1245.87	1133
101.3	0.55	300	357.378	35.585	343.35	424.544
108	4.5	378	358	77.4	1535	1437.4
200	3	600	303.5	50.0163	2320	2299.51
92	3	193.2	260.946	20.4806	538.569	467.467
105	2.86	321	265.164	27.7666	578.79	632.481
131	4	393	306	67.092	1542	1582.47
165	2.73	510	350	67.8644	2080	2181.82
101.6	3	300	425.03	93.51	1075.5	1211.39
133	5	399	306	47.9479	1518	1498.16
273	5	816	312	54.5179	5050	4888.82
107.9	7.99	342	251.8	59	1249	1285.05
101.9	3.03	305.7	371	51.3	877	887.826
469	4.66	938	291	75.8216	16670	15986.9
156.3	3.03	424	357.378	35.585	1373.4	1479.9
139.6	5.1	349.7	458	72.6	2645.2	2463.73
159.3	5.25	409	357.378	33.7936	2051.27	2035.57
165	2.82	580.5	363.3	48.3	1662	1787.57
393	9.38	786	312	75.8216	13936	13586.8
100	3	400	426.735	35.585	777.933	804.932
127	2	445	258	84.7	1339	1411.05
114	4.5	342	335.04	41.67	1121.75	1134.76
152.603	3.1496	304.927	415.133	23.0974	1201.02	1315.49
108	6.47	324	853	40.5	2402	2626
325	3.57	971	329	45.1237	5300	5396.69
200	3	600	303.5	50.0163	2383	2299.51
159	4	636	466.5	25.1234	1793.9	1766.26
133.1	4.5	397	324.3	67.4781	1535	1761.7
140	6.21	420	359	125	3202	3229.2
165	2.82	580.5	363.3	80.2	2295	2427.48
477	11.36	954	310	75.8216	20462	19912.7
166	5	660	274.68	29.6786	2109.15	1772.68
216.4	6.61	649.2	452	24.3	3568	3436
140.66	6.32	349.5	397	72.9	2450.4	2538.12
800	20	1600	535	150	104834	104040
108	6	324	343.5	111.117	1950	1830.09
376	3.28	1125	305	45.1237	6750	6683.43
190	1.52	663.5	306.1	80.2	2602	2585.41
100	2.5	380	244.269	35.2261	671.004	566.968
60	1.87	180	282	75.6266	312	334.677
150	0.7	480	245.25	22.563	538.569	628.03
220.97	2.13	825	734	39.1795	2950	3069.75
105.2	2.95	312	322.16	23.1464	583.695	641.333
100	3	300	303.5	50.0163	814	755.724
129	3	387	306	47.0102	1093	1116.32
140.54	6.28	349.5	397	65.2	2418	2424.67
113.6	3.2	337	354.6	67.4781	1145	1221.74
360	4.54	1080	525	41.1	7045	7497.91
100	1.87	300	282	75.6266	845	820.346
174	3	360	266.047	45.7146	1677.51	1783.8
168.656	5.0038	304.8	260.622	27.4411	1983.91	1767.21
325	3.57	971	329	54.5179	6050	6172.14
89.01	5.02	222.6	388	39.9	1000.7	929.339
200	3	600	303.5	50.0163	2330	2299.51
189.2	5.11	567.6	346.9	38	2374	2519.75
159	5.07	477	391.5	41.5	2230	2207.5
166	5	660	274.68	29.6786	1873.71	1772.68
159.3	5.25	409	357.378	33.7936	2043.42	2035.57
100	3	300	303.5	50.0163	820	755.724
140.84	2.37	525	734	39.1795	1610	1642.11
153	3.64	306	320	75.8216	2205	2159.99
219	4.75	650	350	35.2485	3150	2906.07
301	2.96	903	279	80.3	5540	6617.34
168.148	3.6068	304.8	221.322	26.6138	1556.88	1348.34
150.62	3.04	562.5	691	39.1795	2050	2052.85
372	3.64	744	320	75.8216	9163	10089.2
150	1.87	450	282	75.6266	1670	1739.51
108.3	4.4	312	322.16	23.1464	758.313	860.332
358	5.66	716	290	75.8216	9609	9901.16
107.9	8.01	342	251.8	113.2	1482	1677.74
100	1.5	300	232.497	35.2261	505.215	475.971
131	4	393	306	57.3107	1452	1447.43
240	3.04	720	648.9	49.8195	4438	4281.76
60	2	180	404	80.3158	432	410.901
114.3	3.6	250	403	166.56	2422	2353.32
240	3.05	720	571.2	49.8195	4425	4079.88
140	8.36	420	813	125	5531	5464.08
140	10.46	420	773	125	6187	6019.49
131	4	393	306	65.3568	1496	1561.85
298.48	5.74	600	400.248	79.202	7946.1	8194.75
200	3	600	303.5	50.0163	2160	2299.51
477	11.36	954	310	75.8216	19854	19912.7
140	6.27	420	1153	125	5386	5807.35
189.6	5.09	568.8	464	38	3168	2974.27
114	8	400	400	69.1782	1943	2012
149	2.96	447	308	25.4	941	1087.02
114	6	400	406	65.7152	1768	1736.26
108	10	324	384.8	117.173	2460	2408.53
800	18	2000	535	150	100661	101940
157	2.48	314	326	75.8216	2117	2043.42
100	3	300	432.82	93.51	1141.3	1186.26
297	11.88	600	348.255	79.202	9397.98	9531.31
76	3	228	255	29.9609	394	408.656
100	0.52	200	244.269	17.9523	237.402	241.269
630	10.21	1890	323.3	38.4	20500	20776.8
159	4.64	477	397.2	46.6887	2330.8	2244.78
101.9	3.03	305.7	371	23.2	649	680.821
165	2.72	510	350	48.6053	1750	1770.92
165	2.75	510	350	38.645	1560	1569.73
152.578	4.9276	304.902	633.421	41.9891	2909.14	2767.02
166	5	500	274.68	29.6786	2001.24	1804.24
114	8	400	368	82.4366	1996.84	2023.82
89	5.04	222.9	388	72.9	1064.7	1099.78
800	20	2000	735	150	117093	115487
114.9	3.93	342	304.3	59	1163	1150.21
298.48	5.74	600	400.248	26.6518	4542.03	4726.28
140	3	600	300	36.7	1322	1133.6
190	1.11	656	203.1	110.3	2940	3263.42
262	2.16	975	734	39.1795	4150	4048.32
100	1.5	380	232.497	35.2261	505.215	475.795
100	2	380	236.421	35.2261	537.588	519.399
102.7	1.65	309	265.164	33.7936	485.595	514.239
190	0.86	663.5	210.7	74.7	2451	2258.43
153	1.54	306	345	75.8216	1823	1845.15
800	14	2000	535	150	97551.8	97888.1
159.3	4.83	420	357.378	33.7936	1864.88	1933.69
76.4286	1.7018	152.375	363.285	25.9243	372.316	343.661
140	10.46	420	773	52.5	5420	5020.24
220	2.13	825	734	39.1795	3250	3052.37
120	1.51	369	222.7	41.4364	690	697.582
111.64	1.9	400	261.3	48.3234	701.9	735.533
469	4.66	938	291	75.8216	15827	15986.9
165	3	330	242	28.7511	1364.7	1329.31
153	1.54	306	345	75.8216	1872	1845.15
168.44	11.98	420.8	460	72.6	5000	5062.99
318.3	10.36	954.9	331	24.2	6565	6188.08
235	5.66	470	290	75.8216	5096	4984.57
358	5.66	716	290	75.8216	9947	9901.16
166	5	660	274.68	29.6786	1697.13	1772.68
235	5.66	470	290	75.8216	5390	4984.57
140	8.19	420	389	125	3354	3584.21
477	11.36	954	310	75.8216	20237	19912.7
166	5	660	274.68	26.539	1746.18	1672.45
168.656	5.0038	304.8	260.622	27.4411	1983.91	1767.21
168.656	2.6416	304.8	297.854	34.129	1218.81	1429.68
88.98	5.1	222.8	388	72.9	1047.9	1104.9
157	2.48	314	326	75.8216	2058	2043.42
76.18	3.31	300	305	145	841	881.324
301.5	4.5	600	381.609	34.1859	4551.84	4748.14
153	3.64	306	320	75.8216	2264	2159.99
559.4	16.54	994.85	546	25.4158	29590	25753.9
111.3	2	339	354.6	67.4781	894	1010.16
358	5.66	716	290	75.8216	9947	9901.16
108	4.5	290	410.058	27.5031	1226.25	1133.93
140.39	6.28	349.7	397	39.9	2190.5	2058.52
60.3	4.5	200	225	47.05	395	354.456
76.4286	1.7018	152.349	363.285	24.959	355.858	337.83
168.656	5.0038	304.8	260.622	32.888	1970.56	1904.16
157	2.48	314	326	75.8216	2068	2043.42
122	4.54	366	576	25.4	1509	1624.12
180	3	540	320.5	36.9127	1750	1759.8
150	3.55	450	326	30.8782	1375	1390.98
240	3.04	720	648.9	49.8195	4357	4281.76
166	5	660	274.68	29.6786	1736.37	1772.68
219.1	10	600	381	177.696	9085	9192.23
140	11.58	420	367	125	4104	3967.4
100	2	300	404	75.6266	930	928.229
219.1	6.3	600	300	156.48	6915	7300.16
100	3	300	303.5	50.0163	708	755.724
115.02	5.02	300.5	365	49.1693	1413	1376.74
219.1	6.3	600	300	168.384	7407	7747.63
320	7	520	250.155	47.3126	5895.81	6092.41
250	2.48	500	326	75.8216	4733	4750
140	16.72	420	389	125	5135	4698.65
114.9	4.01	342	304.3	130.8	1748	1886.02
165	2.3	500	332.47	34.2	1396.5	1375.37
100	2	300	236.421	35.2261	537.588	519.737
216.4	6.61	649.2	452	46.8	4214	4183.59
151.05	2.98	562.5	691	39.1795	2150	2006.29
282	4.36	564	322	75.8216	6380	6570.93
101.7	3.03	305.1	371	40.2	800	799.233
140	6.21	420	359	125	3215	3229.2
133	4.7	465	352	84.7	2158	2155.74
102.3	1.45	312	265.164	33.7936	438.507	491.549
89	3	267	255	29.9609	522	515.695
108	6	324	343.5	117.173	2120	1887.06
320	7	440	250.155	47.3126	5905.62	6120.18
900	20	2250	535	150	129354	128768
101.3	0.55	300	357.378	35.585	373.761	424.544
140	16.72	420	389	125	5120	4698.65
131	4	393	306	45.5131	1280	1298.64
273	3.5	818	305	72.5481	5450	5531.05
157.5	1.5	450	308	18.7	815.4	763.248
222	6.47	666	843	77	7304	7346.52
166	5	350	274.68	29.6786	2040.48	1838.33
112	3	342	288.53	19.2009	690.5	633.574
820	8.93	2460	331	45	33600	34283.4
200	2	600	404	75.6266	3020	3047.26
280	8	1000	495	82	9648	8950.5
337	6.47	1011	823	41.1	9668	10152.7
101.702	3.0734	203.276	605.084	34.129	1112.06	1066.41
165	2	330	242	28.7511	1265.1	1162.06
165	2.37	615	287.5	24.086	1008	1090.14
129	3	387	306	45.5131	1068	1095.38
133	5	399	306	62.4732	1673	1695.14
720	8.3	2160	312	15	15000	14284.3
360	4.54	1080	525	85.1	11505	11916.2
800	20	2400	535	150	103848	104003
133	4.5	399	335.04	64.31	1677.61	1747.73
700	20	1750	535	150	81798.6	81909.3
190	1.11	660	203.1	110.3	3000	3263.05
89.14	4.93	222	388	66.8	1047.4	1070.61
114.9	4.01	342	304.3	113.2	1631	1699.68
159	4.5	447	317.6	31.4	1510.39	1705.77
76	3	304	255	29.9609	394	406.275
114.3	5.9	300	355	56.2	1735.77	1526.85
298.35	7.65	600	384.552	26.6518	4924.62	5364.32
108	4	432	332.363	40.2781	971.19	967.362
76.19	2.99	300	278	145	805	835.364
115.04	4.92	300	365	95.0083	1787	1796.34
300	4	800	276	25.5133	3611	3421.28
879.5	15.55	2198	260	45.9061	39546	40558.1
100	0.52	200	244.269	37.3761	404.172	409.812
477	11.36	954	310	75.8216	19854	19912.7
150	2	450	404	75.6266	1870	1909.88
180	6	600	320	36.7	1918	2320.64
101.8	5.7	200	305.091	17.9523	953.532	887.701
140	8.36	420	813	52.5	4436	4404.95
76	3	304	255	29.9609	394	406.275
89	4.92	222.8	388	55.2	1050.9	1003.12
101.3	3.03	303.9	371	40.2	742	792.831
140	6.27	420	1153	52.5	4274	4701.6
133	3.5	465	352	84.7	1995	1919.81
179	5.5	360	248.585	22.1706	1814.85	1749.73
273	3.5	813	305	54.5179	4500	4431.05
800	20	2000	535	130	94037.9	94020.3
318.5	10.36	955.5	331	52.5	8289	8016.65
800	20	2000	535	150	104467	104003
180	4	540	340	45.1393	2629.6	2315.03
87.1	1.9	348.4	255	26	325	366.949
100	3	300	432.09	34.04	724	804.139
165	4	500	386.04	34.2	1941.5	1884.2
190	1.11	662	203.1	94.7	2462	2813.94
190	1.11	662	203.1	110.3	3140	3253.67
114	3.01	280	301.4	48.2853	1106.5	952.006
168.148	3.6068	304.8	221.322	32.7501	1432.33	1519.77
190	0.86	662	210.7	108	3070	3178.3
181.8	2.17	675	734	39.1795	2300	2298.71
76.454	1.7018	152.4	363.285	33.3017	433.257	392.623
235	5.66	470	290	75.8216	5096	4984.57
82.55	1.397	254	482.633	40.8514	530.228	471.643
140	6	600	300	36.7	1390	1545.55
190	1.94	660	256.4	108	3360	3365.69
133	6	399	381.79	41.67	1795.7	1800.89
138.9	5.15	349.1	458	78.7	2510.3	2523.47
219	4.78	650	350	42.5315	3400	3130.58
474	7.42	948	317	75.8216	18306	18148.8
469	4.66	938	291	75.8216	16670	15986.9
165	2.37	615	287.5	24.086	996	1090.14
133	4.7	465	352	84.7	2253	2155.74
179	5.5	360	248.585	43.6545	2040.48	2199.56
301.34	11.59	600	471.861	34.1859	8603.37	8586.8
469	4.66	938	291	75.8216	15239	15986.9
630	8.44	1890	350	34.5	18600	19126.6
165	4.5	500	385.85	34.2	2068.4	2009.59
101.4	3.03	304.2	371	23.2	660	676.963
168.33	11.85	420.2	460	61.7	4992.3	4843.89
105.1	2.75	312	322.16	23.1464	575.847	615.421
129	3	387	306	60.6526	1266	1274.37
122	4.54	366	576	40.5	1657	1752.14
250	2.48	500	326	75.8216	4528	4750
169.164	2.6162	304.8	317.159	33.5775	1330.02	1458.63
393	9.38	786	312	75.8216	14161	13586.8
219.1	6.3	600	300	167.52	7569	7715.15
111.64	1.9	400	261.3	40.0294	666.6	659.231
140	3	540	294.5	36.9127	1180	1136.41
114	4.5	342	335.04	64.31	1387.75	1365.68
114.43	3.98	300	343	25.1494	948	929.197
157	2.48	314	326	75.8216	2058	2043.42
1000	20	2500	535	150	155156	156133
129	3	387	306	47.9479	1118	1126.29
320	7	520	250.155	47.3126	6386.31	6092.41
216.4	6.61	649.2	452	38.3	4023	3938.64
153	3.64	306	320	75.8216	2274	2159.99
133	5	399	306	67.092	1774	1760.15
165	3.5	500	361.34	34.2	1732	1700.93
153	3.64	306	320	75.8216	2274	2159.99
250	2.48	500	326	75.8216	4733	4750
152.629	3.175	304.8	415.133	20.8911	1201.02	1275.55
92	3	322	260.946	20.4806	501.291	465.724
89.04	4.94	222.7	388	65.2	1054.8	1064.1
250	2	750	404	80.3158	4720	4802.69
76	2	228	255	29.9609	354.5	335.517
169.164	2.6162	304.8	317.159	36.5422	1307.78	1477.3
159.3	5.25	409	357.378	33.7936	2452.5	2035.57
114	2.5	200	365	65.7	1265.62	1152.94
165	3	500	377.06	34.2	1672.9	1613.1
120.802	4.0894	241.351	451.607	29.5785	1201.02	1323.32
474	7.42	948	317	75.8216	17885	18148.8
140.33	6.29	349.7	397	72.6	2663.7	2526.86
219.1	5	600	380	177.696	7837	8377.73
372	3.64	744	320	75.8216	9996	10089.2
133	5	399	306	57.3107	1661	1619.71
469	4.66	938	291	75.8216	15827	15986.9
159	6	447	325.4	31.4	2137.9	2031.33
238	4.54	714	507	77	5578	5580.95
108	4	324	332.363	40.2781	971.19	967.323
273	5	816	312	45.1237	4200	4339.75
75.97	2.98	300	278	145	801	830.43
159.3	5.25	409	357.378	33.7936	2109.15	2035.57
139.35	5.06	349.9	458	72.9	2569.7	2452.17
108	6.47	324	853	25.4	2275	2611.03
160	4.5	400	410.058	27.5031	1873.71	1920.56
108	4.5	378	358	77.4	1518	1437.4
337	6.47	1011	823	25.4	8475	9276.44
133	4.5	399	335.04	41.67	1401.42	1427.58
89.03	5.03	222.9	388	72.6	1062.3	1099.41
140.54	6.26	349.7	397	39.9	2225.5	2060.46
101.8	3.03	305.4	371	23.2	682	680.095
88.7	3.98	265	392.2	22.7	594	704.398
131	4	393	306	52.281	1320	1376.16
114.88	4.91	300.5	365	28.0936	1380	1222.98
168.7	7.96	500	330	22.7	2034	2335.38
100	1.87	300	282	75.6266	822	820.346
474	7.42	948	317	75.8216	18306	18148.8
114	2.5	200	365	46.8	983	948.244
800	20	2000	435	150	97758.9	98680
159.8	5.08	425	357.378	33.7936	1912.95	1993.48
131	4	393	306	55.2182	1430	1417.4
165	2.82	577.5	363.3	108	2673	3022.42
474	7.42	948	317	75.8216	17787	18148.8
190	0.86	659	210.7	41	1350	1331.27
477	11.36	954	310	75.8216	20237	19912.7
114.26	3.93	300	343	87.3908	1359	1408.82
133	5	399	306	45.5131	1454	1465.32
139.06	5.13	349.1	458	66.8	2330.2	2359.06
139.4	5.1	349.3	458	65.2	2332.2	2348.47
90	3	300	381	36.1312	662	643.195
129	3	387	306	57.3107	1192	1229.4
133	4.7	465	352	84.7	2273	2155.74
133	5	399	306	52.281	1548	1547.33
250	4	800	276	25.5133	2645	2550.73
361	4.54	1083	525	41.1	7260	7531.38
393	9.38	786	312	75.8216	13936	13586.8
141.44	2.22	525	734	39.1795	1570	1595.75
100	0.52	200	244.269	17.9523	242.307	241.269
165	4.25	495	351	49.4281	2196	2186.75
102.5	1.55	311	265.164	33.7936	441.45	503.235
630	11.6	1890	347.2	46	24400	23996.9
372	3.64	744	320	75.8216	9604	10089.2
133	6	399	381.79	64.31	2005.17	2103.46
1020	13.25	3060	368.7	28.9	46000	46472.2
150	2	450	404	80.3158	1910	1998.21
133	3.5	465	352	84.7	1962	1919.81
250	2.48	500	326	75.8216	4528	4750
114	6	400	406	69.1782	1815	1761.89
100	3	300	303.5	50.0163	780	755.724
393	9.38	786	312	75.8216	14406	13586.8
87.1	1.9	252.59	255	26	345	369.662
298.35	7.65	600	384.552	79.202	8397.36	8736.02
76	3	228	255	29.9609	424.5	408.656
152.552	4.9022	304.876	633.421	43.437	2913.59	2787.72
60	2	180	404	75.6266	415	398.148
108	4.5	380	410.058	27.5031	1211.54	1131.94
190	1.11	662	203.1	110.3	3030	3253.67
100	1.9	300	404	111.694	1100	1181.3
235	5.66	470	290	75.8216	5390	4984.57
250	2	750	404	75.6266	4442	4593.36
89	3	267	255	29.9609	516	515.695
141.14	6.35	349	397	66.8	2386	2468.79
105.2	3.05	312	322.16	38.5575	776.952	767.13
630	7	1890	291.4	36	16650	17307.2
159	4.64	477	397.2	46.6887	2247.6	2244.78
102	3.4	400	311	71.8	1084.9	1017.17
133	5	399	306	50.2989	1569	1525.91
75.84	2.99	300	278	145	796	828.152
165	4.25	495	351	33.9435	1632	1835.68
474	7.42	948	317	75.8216	17787	18148.8
282	4.36	564	322	75.8216	6811	6570.93
133	3.5	465	352	84.7	1991	1919.81
477	11.36	954	310	75.8216	20462	19912.7
298.48	5.74	600	400.248	31.0781	5130.63	5104.08
114.3	2.74	300	235	66.75	981.23	1012.69
800	20	2000	535	190	123351	124023
152.4	2.11	450	336	70.8	1777.6	1811.98
800	20	2200	535	150	104200	104003
100	2.5	400	433.602	46.5774	828.945	811.239
179	5.5	360	248.585	43.6545	2030.67	2199.56
153	3.64	306	320	75.8216	2264	2159.99
282	4.36	564	322	75.8216	6860	6570.93
393	9.38	786	312	75.8216	14406	13586.8
114.29	3.75	300	343	49.1693	1067	1086.88
113.7	2.06	342	269.9	113.2	1491	1427.56
129	3	387	306	55.2182	1147	1200.99
125	1	438	232	84.7	1239	1278.43
129	3	387	306	52.281	1095	1161.38
140	4	420	310	27.3075	1140	1219.51
200	2	600	404	75.6266	3011	3047.26
358	5.66	716	290	75.8216	9607	9901.16
297	11.88	600	348.255	34.1859	7229.97	6947.32
76	2	228	255	29.9609	354.5	335.517
127	2	445	258	84.7	1491	1411.05
219	7.06	659	429	72.5481	5050	5151.62
140	10.46	420	773	125	6339	6019.49
133	5	399	306	47.0102	1470	1486.58
120	2.5	300	445.52	94.68	1417.2	1568.78
114	8	400	368	78.6687	2008.69	1989.66
178	9	360	283.411	45.4203	3178.44	2959.6
168.8	5.01	500	411.3	22.7	1805	2011.86
108	4	324	339.23	29.0298	1059.48	952.748
190	1.11	664	203.1	110.3	3055	3254
337	6.47	1011	823	41.1	9835	10152.7
140.88	6.32	349.2	397	55.2	2249.6	2280.57
131	4	393	306	53.7005	1389	1395.33
60	2	180	404	75.6266	427	398.148
108	4	324	339.23	29.0298	1074.19	952.748
168.53	11.93	420	460	72.9	4979.7	5057.71
159	3	300	336.28	90.85	2021.7	2430.63
250	2.48	500	326	75.8216	4871	4750
282	4.36	564	322	75.8216	6860	6570.93
100	1.9	300	404	111.694	1170	1181.3
153	1.54	306	345	75.8216	1842	1845.15
178	9	360	283.411	45.4203	3217.68	2959.6
101.5	3.03	304.5	371	51.3	862	881.398
114.37	3.85	299.5	343	89.0682	1182	1415.91
297	11.88	600	348.255	26.6518	5915.43	6520.83
168.3	2.8	300	317.8	93.74	2375.7	2690.26
219	4.72	650	350	42.5315	3350	3113.56
282	4.36	564	322	75.8216	6380	6570.93
114.49	3.75	299.3	343	49.1693	1038	1088.33
151.5	2.98	563	691	39.1795	1970	2014.33
165	4.25	495	351	38.8668	1873	1942.67
190	1.13	660	185.7	108	3058	3187.08
800	20	1800	535	150	104675	104018
165	3	500	377.06	34.2	1642	1613.1
179	5.5	360	248.585	23.9364	1814.85	1801.59
250	2.48	500	326	75.8216	4871	4750
273	5	816	312	72.5481	6150	5993.28
240	3.05	720	571.2	49.8195	4338	4079.88
122	4.54	366	576	40.5	1663	1752.14
261.7	2.13	975	734	39.1795	4300	4021.5
140	4.42	420	1020	125	4516	4494.61
159.3	5.25	409	357.378	33.7936	1912.95	2035.57
450	2.96	1350	279	41.1	6870	8142.61
174	3	360	266.047	23.9364	1304.73	1330.88
159	6	447	325.4	31.4	2076.04	2031.33
76	3	228	255	29.9609	424.5	408.656
120	2.65	360	340	15.32	640	652.076
165	2.3	500	332.47	34.2	1413.9	1375.37
800	12	2000	535	150	93089.1	95918.7
139.35	5.09	347.8	458	55.2	2131.7	2184.35
203	4	609	325.7	40.4	2195.32	2380.31
114	6	400	370	78.6687	1704.26	1762.53
114.3	2.74	300	235	107.2	1295.06	1387.11
298.35	7.65	600	384.552	34.0917	5827.14	5869.09
100	2	300	404	75.6266	920	928.229
630	7.61	1890	349.5	35	18000	18633.8
108	6.47	324	853	77	2713	2871.06
800	20	2000	535	170	113527	114013
168.14	12.06	420.5	460	39.9	4917.2	4478.91
222	6.47	666	843	25.4	4964	5641.45
273	3.5	813	305	45.1237	4020	3888.39
219.1	10	600	381	49.536	5241	4840.36
469	4.66	938	291	75.8216	15239	15986.9
76	3	228	255	29.9609	424.5	408.656
107.9	8.03	342	251.8	130.8	1613	1820.09
76.21	2.52	300	286	145	752	825.797
372	3.64	744	320	75.8216	9163	10089.2
89.04	5	222.9	388	65.2	1077.5	1069.46
139.3	5.07	349.3	458	61.7	2308.8	2286.13
122	4.54	366	576	77	2100	2171.76
165	4.25	495	351	38.8668	1891	1942.67
221.5	2.17	825	734	39.1795	3070	3106.1
133	5	399	306	53.7005	1581	1567.55
140	8.36	420	813	125	5502	5464.08
150	2	450	404	80.3158	1980	1998.21
87.1	1.9	252.59	255	26	351	369.662
165	4.5	500	385.85	34.2	2015.5	2009.59
133	4.75	400	338	24.9362	1420	1299.52
166	5	660	274.68	29.6786	2030.67	1772.68
150	1.5	459	222.7	37.2281	1024	978.35
190	1.94	663.5	256.4	41	1678	1531.43
180	4	540	340	45.1393	2440.4	2315.03
108	4.5	380	410.058	27.5031	1167.39	1131.94
141.42	2.35	525	734	39.1795	1510	1643.48
190	1.52	661.5	306.1	108	3260	3375.51
133	4.75	400	338	24.9362	1395	1299.52
1100.4	16.48	2748	267	45.9061	59361	61576.7
114	8	400	400	65.7152	2115	1989.63
108	4	324	339.23	29.0298	1118.34	952.748
337	6.47	1011	823	85.1	13776	13912.5
131	4	393	306	47.0102	1360	1320.25
261.9	2.11	975	734	39.1795	4080	4007.97
800	16	2000	535	150	100223	99922.6
100	3	300	303.5	50.0163	820	755.724
140.75	6.29	349.6	397	61.7	2302.8	2377.68
168.57	11.98	420.5	460	65.2	4992.1	4954.1
327	2	750	280	34.5685	3983	4033.39
300	2.96	900	279	41.1	3277	3882.54
120.828	4.0894	241.351	451.607	25.9243	1112.06	1240.03
108	10	324	384.8	101.133	2340	2282.62
182.5	2.27	675	734	39.1795	2290	2355.94
101.8	2.94	200	319.806	17.9523	627.84	569.757
372	3.64	744	320	75.8216	9996	10089.2
250	2	750	404	75.6266	4550	4593.36
210	2.5	840	237.402	26.539	1638.27	1587.67
108	4.5	285	410.058	27.5031	1255.68	1133.93
114.09	3.85	300.5	343	25.5936	948	918.097
152	1.7	500	270	73	1448	1702.78
100	2.5	300	244.269	35.2261	671.004	567.501
600	20	1500	535	150	63098	62370
109	6.47	327	853	40.5	2446	2649.36
200	1.87	600	282	75.6266	2783	2746.83
89.02	5.06	222.7	388	61.7	1050.7	1054.3
157	2.48	314	326	75.8216	2117	2043.42
358	5.66	716	290	75.8216	10045	9901.16
140.78	6.31	379	397	65.2	2406.6	2430.93
150	2	450	404	75.6266	1743	1909.88
130.6	2.3	396	324.3	67.4781	1250	1327.89
108.2	4.45	312	322.16	23.1464	745.56	866.237
133	5	399	306	55.2182	1609	1589.81
174	3	360	266.047	23.9364	1314.54	1330.88
180	3	600	320	36.7	1852	1745.18
76	2	304	255	29.9609	342.5	333.003
153.9	1.83	424	357.378	27.7666	1080.08	1081.79
168.656	2.6416	304.8	297.854	17.9264	1325.57	1069.57
108	4.5	378	358	77.4	1578	1437.4
210	2.5	840	237.402	26.539	1638.27	1587.67
250	1.87	750	282	75.6266	4102	4196.48
89.04	4.99	222.8	388	61.7	1053.9	1047.7
120	2.65	360	340	29.2611	816	861.584
149	2.96	447	308	77	1781	1903.13
159.3	5.25	409	357.378	33.7936	1905.1	2035.57
140	8.19	420	389	125	3398	3584.21
358	5.66	716	290	75.8216	10045	9901.16
100	1.9	300	404	111.694	1125	1181.3
131	4	393	306	50.2989	1459	1356.6
133	5	399	306	60.6526	1659	1668.14
114	4	280	330.74	42.6829	1130.38	1077.99
114.3	5.9	300	355	66.75	1818.62	1631.51
114.54	3.84	300	343	89.0682	1359	1417.73
190	1.13	664.5	185.7	41	1377	1337.11
280	8	1000	495	38	6816	6580.51
153	1.54	306	345	75.8216	1872	1845.15
129	3	387	306	67.092	1356	1355.48
100	0.52	200	244.269	37.3761	389.457	409.812
275	4.14	688	281	45.9061	3956	3970.14
140.92	6.34	349	397	78.7	2550.3	2618.4
101.702	3.0734	203.251	605.084	31.1643	1067.57	1088.98
108	10	324	384.8	111.117	2300	2359.27
275.5	5.09	689	275	45.9061	4195	4162.08
166	5	660	274.68	26.539	1697.13	1672.45
100	3	300	303.5	50.0163	766	755.724
108	4.5	340	410.058	27.5031	1162.48	1135.8
250	2	750	404	80.3158	4800	4802.69
235	5.66	470	290	75.8216	5047	4984.57
131	4	393	306	60.6526	1469	1495.43
139.56	5.08	350	458	39.9	2085.8	1978.61
166	5	660	274.68	29.6786	1976.72	1772.68
140	11.58	420	367	125	4300	3967.4
275	4.18	689	281	45.9061	3956	3979.01
140	6.27	420	1153	125	5354	5807.35
180	1.49	555	222.7	37.2281	1287	1356.21
76.454	1.7272	152.476	363.285	33.3017	434.591	395.274
114.3	6.3	250	428	166.56	2633	2781.27
76	2	304	255	29.9609	326	333.003
139.68	5.09	349	458	55.2	2204.1	2193.87
558.1	16.53	997.5	546	25.4158	29050	25656.8
190	1.13	662.5	185.7	80.2	2295	2395.96
165	4	330	242	28.7511	1438.4	1492.26
60	1.87	180	282	75.6266	320	334.677
150	3.55	450	326	24.5386	1303	1228.53
60	2	180	404	80.3158	437	410.901
135	1.46	417	222.7	37.2281	800	800.857
551.3	7.86	1376	263	45.9061	14037	15191.6
550	9.86	1376	265	45.9061	15576	16027.9
157.7	2.14	450	286	18.7	907.5	864.692
129	3	387	306	62.4732	1287	1299.36
114	6	400	370	82.4366	1735.46	1799.77
105.3	3.15	312	322.16	38.5575	768.123	780.394
129	3	387	306	65.3568	1301	1337.15
276	5.14	689	275	45.9061	4195	4185.9
100	1.9	300	404	111.694	1085	1181.3
168.656	5.0038	304.8	260.622	32.888	1966.11	1904.16
114.3	3.6	250	403	166.56	2340	2353.32
131	4	393	306	47.9479	1403	1331.91
190	1.52	664.5	306.1	48.3	1695	1731.06
153	1.54	306	345	75.8216	1823	1845.15
114.57	3.99	300	343	83.8473	1308	1428.05
139.48	5.09	350	458	61.7	2312.4	2296.85
157	2.48	314	326	75.8216	2068	2043.42
250	1.87	750	282	75.6266	3950	4196.48
140	4.42	420	1020	125	4312	4494.61
393	9.38	786	312	75.8216	14161	13586.8
174	3	360	266.047	45.7146	1608.84	1783.8
101.8	2.94	200	319.806	37.3761	660.213	701.891
168.27	12.06	420.7	460	66.8	4984.9	4992.01
166	5	350	274.68	29.6786	1785.42	1838.33
129	3	387	306	50.2989	1162	1144.54
140	4.42	420	1020	52.5	3020	3305.98
200	3	600	303.5	50.0163	2256	2299.51
129	3	387	306	53.7005	1128	1179.78
178	9	360	283.411	22.1706	2854.71	2535.34
140	3	540	294.5	36.9127	1180	1136.41
168.148	3.6068	304.8	221.322	32.7501	1463.46	1519.77
107.9	4.3	321	265.164	27.7666	830.907	833.199
100	0.52	200	244.269	37.3761	394.362	409.812
114.3	5.9	300	355	107.2	1989.86	1983.63
301.5	4.5	600	381.609	26.6518	3855.33	4191.72
100	0.52	200	244.269	17.9523	238.383	241.269
