# Supplementary material for: Prediction of the axial compression capacity of stub CFST columns using machine learning techniques
Source: Sci Rep. 2024 Feb 5;14:2885. doi: 10.1038/s41598-024-53352-1 (PMC10838919; doi:10.1038/s41598-024-53352-1)
Supplement: Supplementary file 1 — Supplementary Information. [file 41598_2024_53352_MOESM1_ESM.zip › supplementary data/excels results of 8 ML models vs EC4 - AISC360/RF_DS.xlsx]

## Sheet: Sheet1
Do	to	Di	ti	fyo	fyi	fc	P_exp	P_pred
114	3	58	3	294.5	374.5	47.4	898	915.838
87.4	0.99	61.8	0.87	428	452	58.6	378	387.774
164.7	3.71	76.1	2.78	357.7	385.6	141	2736	3046.85
101.9	2.79	50.9	3.07	226	228.9	40.1	681	605.406
190.1	5.11	59.1	3.29	464	342.1	37.4	3242	3010.47
165.1	3.67	76.1	2.81	357.7	385.6	90.7	2174	2242.17
300	4	180	2	250	250	28	2750	2709.02
140.2	2.91	22.1	4.1	300	794	79.9	1845	1903.65
99.9	0.7	74	0.62	409	512	58.6	380	392.77
86	1	41	2	345	345	9.84	334.39	292.999
86	1	39	1	345	345	19.51	324.74	292.783
190.7	5.11	101.6	4.03	346.9	345.8	38	2626	2608.93
88	2	41	2	345	345	21.85	478	489.967
165.1	3.7	42.7	3.19	357.7	409.8	90.7	2446	2502.54
158	1.5	114	1.5	308	308	18.7	589	654.562
189.1	6.77	59.7	3.34	327.3	342.1	38	2894	2884.24
189.9	5.12	58.9	3.31	346.9	342.1	51	2950	2780.26
114.3	1.64	76.1	1.14	262	235	58.6	551	555.608
165.3	5.96	76.1	2.79	347	385.6	53.7	2183	2193
99.9	0.71	80.5	0.67	409	474	58.6	357	351.474
165.3	2.93	31.9	5.35	276	619	40.5	1943	1705.86
81	0.9	62	1	524	470	58.6	330	357.6
140.2	2.9	55.1	10.62	300	739	40.5	2543	2195.16
158	2.14	40	2.14	286	286	18.7	968.2	857.487
189.7	5.12	59.5	3.32	346.9	342.1	38	2611	2634.61
190.7	5.15	101.1	4.1	464	345.8	37.4	3082	3007.19
140	5	78	3	290	285	35.2717	1334.3	1284.77
99.8	0.66	61.4	0.55	409	432	58.6	443	439.9
180	3	140	3	275.9	342	47.4	1435	1406.13
168.4	3.22	101.8	1.7	281.5	353.3	40.1	1332	1284.08
188.9	5.09	33.7	3.09	464	348.2	38	3182	3058.09
111.6	1.3	41	2	345	345	9.84	547.53	427.219
165.3	2.94	22	4.14	276	794	40.5	1750	1611.2
88.8	1.55	63.5	1.16	286	216	58.6	357	367.732
114	2.5	39	1	345	345	9.84	590.97	564.902
74.7	0.97	62	0.94	486	470	58.6	285	292.331
114.3	2.73	60.3	2.52	285	396	38.5	734.6	765.752
140	5	68	3	290	285	35.2717	1347	1306.34
160	2.1	75	2.1	300	300	23.6	879	908.607
163	1.95	101.6	3.2	395	394	63.4	1328	1517.55
190.7	5.15	101.1	4.1	464	345.8	38	3082	3016.86
140.1	2.91	38.1	7.63	300	433	40.5	1626	1427.92
240	4	80	4	280	280	29	2735	2504.01
165	5.99	76.2	2.81	347	385.6	53.7	2203	2130.3
114.3	1.64	88.9	1.56	262	286	58.6	524	525.801
165.3	2.94	22.1	4.04	276	794	115.6	2911	3279.44
158	2.14	77	2.14	286	286	18.7	879.1	802.977
165.2	3.68	42.5	3.19	357.7	409.8	53.7	2060	1884.69
114.3	6	48.3	2.9	454	425	63.4	1665	1568.87
114	2.5	41	2	345	345	21.85	773.97	754.525
191	5.15	59.4	3.31	464	342.1	37.4	3286	3046.39
88	2	39	1	345	345	9.84	367.99	361.017
165.2	2.94	22.1	4.09	276	794	79.9	2413	2453.04
300	2	180	2	250	250	28	2311	2237.75
111.6	1.3	39	1	345	345	10.35	470	375.154
114	2	76	1.6	278.7	235	40.2	601	559.348
190.5	5.13	33.9	3.1	346.9	348.2	37.4	2724	2692.17
190.1	4.21	59.3	3.3	336.8	342.1	37.4	2406	2401.51
168.4	3.22	101.9	2.79	281.5	226	40.1	1354	1292.43
188.9	5.12	33.5	3.06	464	348.2	37.4	3232	3050.88
139	2	75	3	250	250	46.7	810	897.414
114	2	89	1.6	278.7	235	40.2	520	503.396
202.7	1.99	101.9	2.79	304	226	40.1	1625	1632.12
140	3	58	5	285	290	35.2717	1223.7	1220.74
356	5.5	219	3.3	618	356	38.8	7242	7360.38
157	2.14	115	2.14	286	286	18.7	703.6	759.457
180	3	48	5	300	320	35.2717	1852.2	1799.57
356	5.5	219	3.3	618	356	38.8	7159	7360.38
140.1	2.87	89	3.89	300	1029	40.5	2025	1907.14
164.9	6.02	76.1	2.8	428.6	385.6	141	3304	3510.07
140.1	2.91	31.9	5.36	300	619	115.6	2537	2550.6
140.1	2.9	55.2	10.76	300	739	79.9	2775	2710.14
139	2	75	3	250	250	46.7	930	897.414
114.3	6.11	60.3	2.52	535	396	41	1681.98	1609.41
180	3	88	3	275.9	370.2	47.4	1650	1714.21
165.4	2.91	89.1	3.91	276	1029	79.9	2580	2689.16
140.1	2.86	89.1	3.91	300	1029	79.9	2107	2175.72
101.8	1.7	50.9	3.07	353.3	228.9	40.1	634	607.301
81.5	1.14	62.2	1.13	524	470	58.6	395	405.207
160	2.1	112	2.1	300	300	23.6	703	850.188
114.3	6.11	60.3	2.52	535	396	67.9	1752.59	1718.58
200	2.74	140	2.74	358.5	358.5	57.5731	1975.3	2040.9
188.9	5.09	33.7	3.09	464	348.2	37.4	3182	3041.2
158	1.5	77	1.5	308	308	18.7	728.1	710.794
170	3.58	114.1	3.58	365	380	35	1667.7	1764.61
114.3	2.73	60.3	2.52	285	396	64.3	899.21	910.21
170	3.58	76.1	3.58	365	320	35	1687.7	1759.64
190.6	5.15	34	3.08	346.9	348.2	37.4	2718	2702.63
180	3	140	3	275.9	342	47.4	1358	1406.13
101.4	1.56	63.4	1.15	255	216	58.6	477	483.673
240	3	114	3	275.9	294.5	47.4	2460	2607.87
180	3	88	3	275.9	370.2	47.4	1648	1714.21
165.1	3.5	101.6	3.3	433	394	63.4	1629	1881.91
188.8	5.08	59.5	3.31	346.9	342.1	37.4	2579	2589.74
87.9	1.17	61.2	0.85	444	452	58.6	408	417.983
168.4	3.22	49.6	1.53	281.5	376.5	40.1	1569	1469.48
165.1	5.94	75.9	2.8	428.6	385.6	141	3322	3530.99
140	3	48	3	342	396.1	36.9127	1430	1309.39
165.1	3.5	101.8	3.1	433	410	63.4	1700	1872.76
168.4	3.22	89.2	3.22	281.5	259.2	40.1	1464	1410.44
114.3	6.11	60.3	5.77	535	310	41	1823.35	1805.74
140	3	48	5	285	290	35.2717	1232.4	1199.29
139	2	75	3	250	250	46.7	877	897.414
114.3	3.2	48.3	2.9	430	425	63.4	1145	1148.5
140.2	2.9	37.9	7.39	300	433	115.6	2500	2562.09
190.7	5.11	101.6	4.03	346.9	345.8	37.4	2626	2598.62
114	2	48	1.6	278.7	235	40.2	660	664.094
190.3	4.26	59.4	3.36	336.8	342.1	37.4	2376	2413.68
180	3	48	3	275.9	396.1	47.4	1790	1848.01
88	2	41	2	345	345	11.01	453.96	425.6
189.9	5.12	58.9	3.31	346.9	342.1	50.7	2950	2772.24
164.8	6	75.8	2.8	347	385.6	90.7	2631	2570.66
114.3	2.74	60.3	5.77	355	310	41	969.16	1005.33
75.4	1.29	62.7	1.23	486	470	58.6	348	360.398
76.3	1.78	62	1	486	470	58.6	395	400.398
114	2	48	1.6	278.7	235	40.2	698	664.094
162.5	1.7	101.6	3.2	395	394	63.4	1236	1469.32
202.7	1.99	76.2	1.66	304	398.9	40.1	1658	1742.08
165.2	2.92	88.9	3.88	276	1029	115.6	2671	3160.66
190.5	5.15	59.6	3.32	346.9	342.1	37.4	2718	2642.58
165	3.7	76	2.8	357.7	385.6	53.7	1831	1812.37
152.6	1.6	50.9	1.66	314.5	398.8	40.1	997	1037.17
101.9	2.79	49.6	1.53	226	376.5	40.1	593	578.714
165	3.68	42.6	3.21	357.7	409.8	90.7	2423	2467.45
165	3.7	76.2	2.79	357.7	385.6	53.7	1876	1815.65
168.4	3.22	114.1	2.79	281.5	281.2	40.1	1319	1283.52
300	3	165	3	275.9	320.5	47.4	3331	3650.92
114.3	2.74	60.3	5.77	355	310	67.9	1068.06	1185.67
158	0.9	38	0.9	221	221	18.7	635	567.168
190	5.11	59.1	3.31	346.9	342.1	28.9	2494	2381.09
114.3	2.73	60.3	5.77	285	310	64.3	1088.06	1092.76
101.7	1.61	61.5	0.56	409	432	58.6	644	574.844
111.6	1.3	41	2	345	345	20.92	591.13	548.893
180	3	48	3	275.9	396.1	47.4	1791	1848.01
180	3	102	3	275.9	320.5	36.9127	1662.5	1547.23
81.5	1.11	62.7	1.14	524	470	58.6	386	400.458
165.3	2.94	31.8	5.25	276	619	79.9	2550	2558.7
114	3	58	3	294.5	374.5	47.4	904	915.838
114.3	2.74	60.3	2.52	355	396	67.9	914.32	985.879
164.9	3.69	42.5	3.2	357.7	409.8	141	3110	3383.29
114.3	2.74	60.3	2.52	355	396	41	789.42	832.828
159	0.9	76	0.9	221	221	18.7	540	484.888
114.3	5.85	60.3	5.77	455	310	64.3	1666.41	1708.59
356	5.5	168	3.3	618	357	38.8	6917	7787.85
121.33	4.43	57.87	4.03	486	450	39.0232	1285.25	1488.55
164.9	6.01	76	2.81	347	385.6	141	3110	3268.01
350	3.82	231	2.92	439.3	396.5	44.4	5499	5285.42
86	1	41	2	345	345	20.92	361.07	358.725
158	1.5	39	1.5	308	308	18.7	851.6	776.724
163.8	2.35	101.6	3.2	395	394	63.4	1487	1592.37
190.4	5.15	59.9	3.33	346.9	342.1	28.9	2460	2388.52
114.3	3.6	48.3	2.9	453	425	63.4	1243	1226.53
165.5	2.92	89	3.92	276	1029	40.5	2375	2257.61
99.9	0.69	86.8	0.61	409	444	58.6	299	290.245
164.9	6.01	75.9	2.8	347	385.6	90.7	2666	2564.7
164.8	3.68	76.3	2.8	357.7	385.6	141	2732	2983.95
114	2	89	1.6	278.7	235	40.2	493	503.396
114.3	4.8	48.3	2.9	416	425	63.4	1441	1348.92
300	6	135	4	763	748	88.9935	11179	10771.1
114.5	5.9	48.4	2.8	454	425	63.4	1418	1544.69
168.4	3.22	76.2	1.66	281.5	398.9	40.1	1470	1405.87
300	6	100	4	763	748	88.9935	11867	11032.2
190.1	5.07	59.7	3.35	346.9	342.1	37.4	2588	2608.2
165.1	3	101.6	3.2	395	394	63.4	1613	1720.12
114.3	6.11	60.3	5.77	535	310	67.9	1889.69	1951.52
189.1	6.77	59.7	3.34	327.3	342.1	37.4	2894	2871.12
76.3	1.74	62	0.94	512	470	58.6	395	401.228
140.2	2.89	22.1	4.08	300	794	115.6	2321	2468
160	1.5	75	1.5	255	255	23.6	728	721.908
114.3	2.73	60.3	5.77	285	310	38.5	913.7	928.202
121.25	4.37	57.71	4.03	486	450	51.7769	1439.42	1582.04
165	5.99	75.8	2.8	428.6	385.6	90.7	2971	2823.96
165	3	73	3	304.3	370.2	36.9127	1607	1525.18
114.4	3.5	48.4	2.8	453	425	63.4	1191	1205.92
188.6	5.08	58.9	3.33	346.9	342.1	50.7	3026	2737.3
114	2	76	1.6	278.7	235	40.2	578	559.348
240	3	114	3	275.9	294.5	47.4	2421	2607.87
88	2	39	1	345	345	20.18	418.78	422.415
87.3	0.94	61.6	0.88	428	452	58.6	385	383.406
164.9	3.69	42.7	3.2	357.7	409.8	53.7	2003	1877.5
140.1	2.9	38	7.51	300	433	79.9	2083	2015.41
152.6	1.6	49.6	1.7	314.5	353.3	40.1	825	1024.06
101.8	1.7	49.6	1.53	353.3	376.5	40.1	583	573.728
190.3	4.26	59.4	3.36	336.8	342.1	38	2376	2428.66
200	2.74	60	2.74	358.5	358.5	57.5731	2837.7	2566.99
152.6	1.6	49.6	1.53	314.5	376.5	40.1	1055	1033.23
99.7	0.59	80.3	0.55	409	474	58.6	283	319.75
101.5	1.65	76.1	1.19	255	235	58.6	417	424.941
240	4	120	4	280	280	29	2517	2462.88
190.5	5.15	59.6	3.32	346.9	342.1	38	2718	2656.95
114.3	5.85	60.3	5.77	455	310	38.5	1574.26	1571.43
74.8	1.03	62	1	486	470	58.6	283	305.983
189.7	5.12	59.5	3.32	346.9	342.1	37.4	2611	2620.37
139	2	75	3	250	250	46.7	879	897.414
190.4	5.15	59.9	3.33	346.9	342.1	29	2460	2391.42
114.3	5.85	60.3	2.52	455	396	64.3	1505.67	1487.98
180	3	58	5	300	320	35.2717	1841.4	1822.4
200	2.74	140	2.74	358.5	358.5	35.7405	1640.8	1807.76
159	0.9	114	0.9	221	221	18.7	378.3	392.725
160	1.5	112	1.5	255	255	23.6	589	629.473
140.2	2.92	31.9	5.27	300	619	79.9	2012	1989.87
114.2	3	48.4	2.8	430	425	63.4	1100	1117.52
300	6	135	4	763	748	89.2291	10897	10784.2
164.8	3.69	42.6	3.2	357.7	409.8	141	3068	3378.41
300	6	100	4	763	748	89.2291	12015	11046.9
165	5.96	76	2.79	428.6	385.6	53.7	2601	2398.5
114	2.5	39	1	345	345	20.18	637.98	678.493
189.1	5.1	59.4	3.35	346.9	342.1	38	2623	2615.56
188.6	6.73	59.8	3.33	327.3	342.1	37.4	2928	2860.13
240	3	80	3	280	280	29	2207	2195.17
114.6	4.7	48.4	2.8	416	425	63.4	1390	1326.94
114.1	2.79	50.9	3.07	281.2	228.9	40.1	902	787.073
87.9	1.26	61.4	0.89	428	452	58.6	432	425.538
240	3	120	3	280	280	29	1990	2110.52
180	5	78	3	320	300	35.2717	2043.3	2018.89
189.1	5.1	59.4	3.35	346.9	342.1	37.4	2623	2601.44
111.6	1.3	39	1	345	345	19.51	514.98	475.744
164.8	6	76.1	2.78	347	385.6	141	3032	3272.17
165	6.01	75.9	2.78	428.6	385.6	90.7	2911	2830.59
356	5.5	168	3.3	618	357	38.8	8516	7787.85
300	3	165	3	275.9	320.5	47.4	3266	3650.92
190.7	5.09	100.9	4.07	464	345.8	37.4	3192	2987.12
86	1	39	1	345	345	10.35	263.99	238.446
75.2	1.19	62.4	1.2	486	470	58.6	348	345.999
160	1	75	1	220	220	23.6	540	592.56
188.2	5.04	59.1	3.28	346.9	342.1	37.4	2482	2571
114.3	5.85	60.3	2.52	455	396	38.5	1421.54	1381.3
189.2	5.08	101.2	4.05	346.9	345.8	37.4	2462	2557.06
140.2	2.92	22.1	4.09	300	794	40.5	1410	1296.83
202.7	1.99	50.9	3.07	304	228.9	40.1	1653	1841.24
140.2	2.88	89.1	3.91	300	1029	115.6	2195	2492.61
114.1	2.79	49.6	1.63	281.2	376.5	40.1	804	765.279
180	5	68	3	320	300	35.2717	2057.5	2053.08
139	2	75	3	250	250	46.7	807	897.414
191	5.15	59.4	3.31	464	342.1	38	3286	3060.08
190.6	5.15	34	3.08	346.9	348.2	38	2718	2720.47
165.3	2.94	31.9	5.39	276	619	40.5	1891	1709.24
114	2.5	41	2	345	345	11.62	705.07	642.143
81	0.87	62	0.94	524	470	58.6	335	347.403
165.2	5.95	76.1	2.79	428.6	385.6	53.7	2645	2409.67
350	3.82	231	2.92	439.3	396.5	44.4	5396	5285.42
140.3	2.89	32	5.48	300	619	40.5	1423	1396.47
114.3	1.64	63.5	1.12	262	216	58.6	598	621.676
152.6	1.6	50.9	2.79	314.5	226	40.1	882	1045.81
165.2	3.69	76.4	2.8	357.7	385.6	90.7	2202	2260.37
202.7	1.99	152.6	1.6	304	314.5	40.1	1142	1245.42
