# Supplementary material for: Prediction of the axial compression capacity of stub CFST columns using machine learning techniques
Source: Sci Rep. 2024 Feb 5;14:2885. doi: 10.1038/s41598-024-53352-1 (PMC10838919; doi:10.1038/s41598-024-53352-1)
Supplement: Supplementary file 1 — Supplementary Information. [file 41598_2024_53352_MOESM1_ESM.zip › supplementary data/excels results of 8 ML models vs EC4 - AISC360/RF_rect.xlsx]

## Sheet: Sheet1
H	B	t	L	Fy	fc	P_exp	P_pred
120	120	3.84	360	330	24.9896	882	946.518
120	120	1.49	372	222.7	48.1075	916	856.679
200	200	4	600	293	35.9827	2320	2278.24
210	210	4.5	630	277	39.1	2713	2617.12
249.6	249.6	3.7	750	324.3	33.2421	3131	3043.05
200.5	200.5	6.3	600	437.88	19.0689	2830	2872.3
140	140	5.86	420	321	46.3828	2009	1882.43
120	120	8	500	379	103	2680	2579.25
250	250	2.5	750	342	58.0732	4040	4158.34
200	200	5.86	600	321	13.1696	1960	1972.36
190	190	2.5	570	270	49.828	2140	2190.2
140	105	2.86	420	228	50.7703	1086	1063.99
120	120	8	500	379	92	2430	2454.12
119	119	6.47	357	835	77	3318	3457.7
175	175	6.47	525	835	40.5	4542	4670.97
110	110	5	330	701	54.5	2234	2158.65
120	120	4	350	267.6	31.5224	1008.83	948.069
110	100	2.86	330	228	50.7703	844	823.317
99.4	98	8.16	301.1	508.4	87.8641	2346	2267.24
130	130	3	390	737	78	2491	2414.67
106	106	4	320	495	89	1749	1790.38
120	120	6.47	360	835	40.5	2957	3021.68
150	150	3.5	480	341.7	30.88	1430.35	1380.92
401	200	3.68	800	311	28.8116	3470	3541.41
500	500	10	1500	389	42.5	16500	17028.7
121.8	121.8	3.91	359	991	85.7	2853	3032.02
80.9	80.9	1.601	240	279.9	34.2185	347	364.914
200	150	0.7	480	245.25	22.563	795.591	796.805
161.5	161.9	4.01	480	629	85.7	3600	3704.54
100.3	99.48	5.97	298.75	701.7	91.8	2306	2452.97
200	200	1.87	400	282	71.5429	2890	3168.36
120	120	5	500	327	96	2040	1997.48
120	90	2.86	360	228	50.7703	760	809.221
200	200	2.973	600	731.9	85.7343	5140	4813.43
160	120	7.6	480	194	50.7703	1770	1663.25
140	140	5	420	701	54.5	2942	2981.45
300	300	6	900	334	27.9	4771	4587.98
100.4	100.7	3.99	300	722	35.5	1666	1529.03
140	140	3.84	420	330	12.4847	922	955.897
142.1	142.1	3.02	420	255.1	48.8985	1360	1436.55
120	120	2.86	360	228	50.7703	992	1031.67
161.5	124.3	2	484.5	305.1	54.2738	1320	1434.73
80.2	80.2	1.588	240	279.9	34.2185	353	358.694
130.3	101.6	5.03	390.9	347.3	54.2738	1580	1491.17
150	150	8.275	453	488.38	35.7975	3500	3086.35
90	70	2.86	270	228	50.7703	554	514.717
211	211	5.48	633	294	91.1	4773	4829.79
110	110	1.538	330	279.9	34.2185	510	601.766
120	120	2.5	350	271.7	23.3301	767.26	664.451
297	203	3.72	700	311	28.8116	2910	2759.76
148	148	4.38	444	262	77	2108	2273.44
100	100	2.99	300	288.414	20.601	527.778	552.95
200	200	4	600	293	39.6486	2448.56	2415.28
317.5	199.8	4.47	960	309.27	40.3955	4057.2	3811.72
92	92	3	295	420	19.2009	684.74	631.498
140	140	4	420	495	89	2752	2752.97
100	100	2	200	404	42.9032	770	741.787
140	140	5.86	420	321	12.0605	1343	1277.38
110	110	5	330	750	28	1832	1958.59
60	60	2	120	404	42.9032	322	335.459
150	150	12.5	450	446	141.12	6039	5619.8
157.1	122.5	2.01	471.3	305.1	67.1445	1800	1640.91
150	100	5	200	346.7	38.3	1200	1358.59
182.8	181.2	4.18	540	550	61.7061	3590	3480.66
200	200	2	400	404	42.9032	2054	2295.96
125	125	6	300	285	51.1476	1512.7	1550.24
140.9	140.9	2.02	422.7	305.1	46.6468	1280	1285.81
120	120	5.86	360	321	20.1804	1196	1148.98
150	100	5	100	346.7	38.3	1340	1358.59
120	80	5	200	362.6	36	955	998.832
300	300	4	900	464	47.2913	6100	6044.64
120	80	5	200	341	40.5	920	990.849
180	180	6.6	540	824	39.1	5028	4858.39
500.5	500.5	10.11	1250	276	45.9061	16690	15730.4
144	144	6.36	432	618	25.4	2572	2729.76
150	100	5	200	346.7	38.5	1210	1361.2
103.5	103.5	5.01	300	347.3	67.1074	1500	1396.14
101.3	101.3	4.97	303.9	347.3	54.2738	1310	1229.83
180	180	5	570	701	54.5	3882	3967.17
250	250	1.87	500	282	51.4307	3304	3555.38
300	300	3	900	356.1	53.3217	5664	5680.63
103.6	103.6	4.9	300	347.3	54.2465	1340	1260.12
120	120	5	500	439	96	2240	2249.35
200	200	3.97	499	279	45.9061	2549	2599.35
141.4	141.1	4.93	420	682	114.9	3760	4012.22
101.3	101.3	4.97	300	347.3	54.2465	1310	1226.1
142.3	142.3	5.09	426.9	347.3	67.1445	2520	2344.4
141.5	141.5	3.08	420	255.1	67.1074	1920	1801.55
150	150	5	450	416.3	87.8839	2980	3067.88
143.1	143.1	3.02	420	255.1	48.8985	1328	1443.33
74.04	74.04	4.91	285	762	100	1636	1550.14
120.2	120.6	5.3	359.1	430	87.8641	2100	2196.14
142.1	142.1	2.01	426.3	305.1	46.6468	1364	1310.04
120	120	3.84	360	330	24.9896	921	946.518
120	120	5	430	761	20	1835	2071.79
150	150	0.7	480	245.25	33.7464	747.522	864.638
138.3	139.7	8.13	421	508.4	87.8641	3695	3697.31
120	80	5	200	341	38.8	900	978.046
142.3	142.3	5.09	420	347.3	67.1074	2520	2343.14
142	142	5.08	420	347.3	54.2465	2250	2090.02
118.6	117.7	8.02	362.2	508.4	87.8641	3097	2894.27
120.65	119.57	5.87	359.5	732.8	55.2	2634.9	2743.32
150	100	5	100	346.7	38.5	1370	1361.2
323	323	4.38	969	262	41.1	4950	5362.27
200.3	200.3	4.35	600.9	322	63.7	3417	3428.98
100.2	50.7	3.96	300	721	35.5	1112	1031.39
250	250	8	500	379	33	4870	4741.68
100	100	1.87	200	282	71.5429	860	910.299
140.5	140.5	2	420	305.1	67.1074	1780	1676.36
301	201	3.69	700	311	46.2611	4020	3734.23
259	200.8	4.46	780	309.27	40.3955	3580.2	3208.07
125	125	5	375	701	21	2348	2050.96
180	180	5	570	701	54.5	3856	3967.17
120	120	8	500	364	80	2300	2264.56
140	140	4	420	495	89	2828	2752.97
101.5	100.6	4.18	300	550	61.7061	1535	1547.79
120	120	3.84	360	330	44.4676	1078	1198.43
300.5	300.5	6.1	901.5	395	26.5	5102	4941.53
100.1	100.1	2.18	300.3	300	53.7	851	810.695
201	201	3.74	600	311	28.8116	2090	2026.27
150	150	4	450	430	87.8839	2950	2905.23
211	211	8.83	633	536	39.1	5898	5205.89
142.3	142.3	2.01	426.9	305.1	67.1445	1855	1742.43
150	150	2	300	404	42.9032	1300	1410.69
101.9	101.9	5.03	300	347.3	67.1074	1440	1365.29
100.2	50.6	3.98	300	721	35.5	1113	1035.6
100.6	100.6	4	299.5	980	35.5	2009	1956.89
120	120	2.86	360	228	50.7703	1050	1031.67
160	160	5	480	750	30	2868	3068.96
116.6	119.4	8	363	730.3	87.8641	3515	3665.14
170.8	135.3	5.07	512.4	347.3	54.2738	2470	2293.53
211	211	6.36	633	618	40.5	4484	4615.66
150	150	5	450	701	21	2828	2548.42
142	142	5.08	426	347.3	54.2738	2250	2091.29
120	120	2.5	350	271.7	31.5224	835.69	778.98
204	204	5.95	612	540	39.1	4026	3975.53
150	150	12	450	756	150.912	8452	7850.33
175	175	6.47	525	835	77	5366	5576.48
200	200	3.75	600	311	46.2611	2500	2642.14
150	150	8	450	779	146.208	6536	6510.18
150	150	1.87	300	282	71.5429	1662	1879.96
120	120	4	350	267.6	39.1014	1174.22	1045.84
250	250	2	500	404	42.9032	3100	3313.6
200.3	200.3	5.1	498	268	45.9061	2868	2795.19
305	305	5.8	1200	471	110	11568	12276.5
160	125	4	480	495	89	2674	2787.89
142	142	5.11	420	347.3	54.2465	2160	2095.02
130	130	5	500	1030.6	125.4	4250.1	4502.99
200.1	200.1	4.35	600.3	322	57.9	3201	3211.07
410	410	12	1230	378	42.5	12800	13265.7
130.3	102.3	5.14	390.9	347.3	54.2738	1640	1516.57
410	410	16	1230	358	42.5	15300	14783.4
161.2	161.7	4.01	480	629	35.5	2785	2492.83
500.3	500.3	12.56	1250	270	45.9061	18104	16635.6
300	201	3.75	700	311	28.8116	2890	2789.07
190	190	2.5	570	342	58.0732	2480	2599.97
130	130	4	390	495	60	2018	2000.95
150	100	5	100	340	38.7	1300	1343.07
144	144	6.36	432	618	40.5	2808	2994.79
129.1	128.2	2.5	390	234.3	53.1323	1150	1181.29
120.2	118.2	9.96	362.1	543.3	87.8641	3338	3412.14
280	280	2.5	840	202	39.2905	3350	3431.77
142.1	142.1	2.01	420	305.1	48.8985	1328	1355.6
300	300	6	900	317.5	53.3217	6498	6473.07
265	265	6.47	795	835	25.4	6546	6939.63
100	100	2	200	404	42.9032	772	741.787
167.9	137.1	5.1	503.7	347.3	67.1445	2600	2574.1
300	300	6	900	334	27.9	4842	4587.98
142.3	142.3	2.01	420	305.1	67.1074	1855	1741.07
500	500	10	1500	302	27.9	11838	12174.1
150	150	2	300	404	71.5429	1980	2037.4
150	150	5	450	420	87.8839	3035	3080.01
150	150	2	300	404	71.5429	2060	2037.4
100	100	1.87	200	282	71.5429	840	910.299
1001	1001	20.19	2499	261	45.9061	61980	61737.7
130.3	102.3	5.14	390.9	347.3	54.2738	1600	1516.57
200	200	5.86	600	321	13.1696	2058	1972.36
200.5	200.5	3.68	499	279	45.9061	2549	2553.25
160.2	122.7	2.03	480.6	305.1	54.2738	1400	1425.9
300	300	3.7	900	311	48.9812	5570	5393.17
142	142	5.07	420	347.3	54.2465	2280	2088.33
106	106	4	320	495	89	1824	1790.38
200	200	4	600	464	47.2913	3318	3200.96
120	120	4	360	495	60	1701	1757.46
500	500	10	1500	302	27.9	11779	12174.1
215	215	4.38	645	262	41.1	2424	2631.39
141.2	140.7	4.94	420	682	35.5	2992	2582.88
100.1	100.1	2.18	300.3	300	61	911	882.595
149.87	149.87	4.92	510	762	100	3968	4245.13
120	120	3.84	360	330	21.5337	882	901.145
300.7	300.7	6.1	902.1	395	52.2	6496	6956.81
100	100	2.29	300	194.238	31.9806	498.348	497.726
200	200	3.69	600	311	28.8116	2160	1994.52
150	115	2.86	450	228	50.7703	1218	1222.47
199.5	199.5	10.1	600	381.68	19.0689	3900	3632.18
200	200	4	600	293	30.3512	2082.78	2067.58
150	115	2.86	450	228	50.7703	1251	1222.47
125	125	4.5	300	293	36.0722	1164.5	1164.54
99.2	99.2	4.93	360	762	100	2632	2377.11
211	211	6.36	633	618	40.5	4428	4615.66
121.9	121.8	3.93	359	991	85.7	2798	3042.34
150	150	12.5	450	446	150.912	5911	5782.91
200	200	2.973	600	731.9	31.2101	2618	2859.01
300	300	8	900	424	47.2913	8619	7607.28
300	300	5	1000	369	28.9462	4475	4523.55
250	250	8	500	379	91	8300	7880.74
100.2	50.9	4	300	721	85.7	1211	1251.58
317.5	199.5	4.4	960	309.27	40.3955	4024.1	3798.5
150	150	4	450	434.6	87.8839	2820	2916.63
119.18	120.85	5.95	360.15	732.8	91.8	2892.1	3189.3
140	140	3.84	420	330	46.3828	1470	1583.31
300	200	2.973	600	731.9	69.4888	6107	5925.67
120	120	5	500	438	46	1690	1629.13
141	141.4	4.97	420	682	85.7	3237	3482.71
100	100	2.8	400	361.6	71.8	1113.2	1110.22
100.7	100.4	4.18	300	550	72.6107	1775	1625.99
120	120	4	350	267.6	23.3301	952.87	838.956
251.1	251.1	3.73	750	324.3	33.2421	2677	3079.46
220	220	2.5	660	221	35.7059	2060	2070.65
100.9	100.6	3.97	300	722	85.7	1853	1979.87
250.4	249	2.5	750	234.3	51.242	3230	3501.72
120	120	3	350	273.5	39.1014	1032.9	945.045
60	60	2	120	404	71.5429	422	430.721
120	120	6.47	360	835	25.4	2819	2854.68
125	125	4.5	300	293	51.1476	1313	1388.24
180	180	6.6	540	824	91.1	5873	6202.06
148	148	4.38	444	262	40.5	1414	1515.84
144	144	6.36	432	618	77	3399	3681.51
150	100	5	100	340	39.6	1320	1354.47
140	140	3.84	420	330	11.7951	941	943.196
120	120	5	500	304	47	1440	1335.53
100	100	4.25	300	284.49	19.8162	666.099	675.801
150	135	2.86	450	228	50.7703	1420	1404
300	300	2	900	176.7	53.3217	5322	4918.86
100	100	2.86	300	228	50.7703	800	763.138
100	100	2.8	200	361.6	71.8	1082.2	1100.96
120	120	5.86	360	321	44.4676	1372	1441.91
132.3	102.7	4.98	396.9	347.3	67.1445	1725	1664.74
100	100	2.2	300	339.426	21.3858	510.12	518.28
150	150	2	300	404	42.9032	1420	1410.69
198.5	198.5	6.1	600	437.88	20.2326	3010	2818.88
250	250	2.5	750	342	58.0732	4080	4158.34
180	180	9.45	540	825	39.1	6803	6357.46
140	140	5.86	420	321	46.3828	1906	1882.43
300	300	3.75	900	311	32.2428	4370	4055.68
103.5	103.5	5.01	310.5	347.3	67.1445	1500	1400.04
119.4	119.3	12.04	358.2	488.9	87.8641	3530	3511.46
305	305	8.9	1200	600	110	14116	14818.1
150	150	6	450	430	87.8839	3257	3344.1
150.98	150.98	3.56	480	341.7	29.4926	1418.68	1377.46
125	125	6	300	285	36.0722	1444	1331.21
150	150	1.45	463	222.7	49.4515	1300	1305.55
124.43	124.43	4.93	435	762	100	3023	3219.66
152	150	8.275	451	488.38	47.0102	3575	3370.12
150	150	12	450	756	146.208	8585	7771.14
110	110	5	330	750	28	1836	1958.59
211	211	6.36	633	618	25.4	3920	4080.75
100	75	2.86	300	228	50.7703	640	598.317
109.8	109.8	1.53	330	279.9	34.2185	522	599.022
120	120	8	500	379	31	1680	1764.95
172.7	133.2	5.08	518.1	347.3	67.1445	2700	2559.47
204	204	5.95	612	540	91.1	5303	5774.75
200	200	5.6	600	397	112	5512	5709.09
170	170	5	580	761	20	2831	3041.91
350	350	6	1000	498	28.9462	7131	7227.21
180	180	9.45	540	825	91.1	7402	7593.63
142.1	142.1	3.02	426.3	255.1	46.6468	1360	1391.47
190	190	2.5	570	342	58.0732	2430	2599.97
101.9	101.9	5.03	305.7	347.3	67.1445	1440	1369.09
130	120.4	5.03	390	347.3	67.1445	1820	1858.29
120	120	6.47	360	835	40.5	2961	3021.68
102.1	102.1	4.97	306.3	347.3	67.1445	1330	1362.52
120	120	8	500	379	39	1800	1850.39
211	211	6.36	633	618	77	5758	5965.11
300	200	2.973	600	731.9	31.2101	3297	3861.19
102.1	102.1	4.97	300	347.3	67.1074	1330	1358.45
120	90	2.86	360	228	50.7703	800	809.221
200	200	2.01	600	301	49.8751	2185	2366.84
120	120	3	350	273.5	23.3301	819.07	730.304
160	125	4	480	495	89	2580	2787.89
150	150	1.87	300	282	71.5429	1740	1879.96
201	201	10.3	600	381.68	20.9041	3980	3774.91
140	140	5.86	420	321	13.7485	1292	1306.76
120	120	2.5	350	271.7	39.1014	950.87	882.265
211	211	8.83	633	536	91.1	7008	7028.71
180	180	1.49	553	222.7	49.4515	1788	1772.43
100.9	100.6	3.97	299.5	980	85.7	2177	2395.57
167.4	136.1	5.13	502.2	347.3	54.2738	2510	2285.89
160.4	125.1	2.85	481.2	255.1	67.1445	1855	1756.54
250	250	8	500	379	91	8300	7880.74
300	300	3	900	414	47.2913	5958	5397.2
120	120	3	350	273.5	31.5224	867.28	843.349
305	305	6.1	1200	660	110	12307	13610.9
120	120	8	500	379	80	2290	2317.71
160	160	2.5	480	221	33.4241	1150	1179.81
150	135	2.86	450	228	50.7703	1340	1404
201	201	10	600	381.68	20.2326	3920	3671.31
99.56	99.56	4.91	360	762	100	2520	2385.39
150	100	5	200	340	39.6	1200	1354.47
150	100	5	200	340	38.7	1190	1343.07
125	125	3.2	300	299	36.0722	865.05	1010.94
60	60	2	120	404	42.9032	318	335.459
80.5	80.2	3.98	240	756	85.7	1462	1461.01
175	175	6.47	525	835	25.4	4210	4310.87
120	120	5.86	360	321	23.8738	1176	1194.17
140	140	5	420	701	54.5	2840	2981.45
251	251	3.75	750	324.3	33.2421	2832	3085.78
142.1	142.1	2.01	420	305.1	48.8985	1364	1355.6
150	150	12	450	756	157.536	8730	7961.84
141.5	141.5	3.08	424.5	255.1	67.1445	1920	1803.11
158	158	3	450	330	23.4393	1156.53	1195.42
120	120	8	500	396	92	2300	2515.9
200	200	3.74	600	311	46.2611	2610	2639.57
144	144	6.36	432	618	40.5	2765	2994.79
80.3	80.5	3.97	240	1022	35.5	1722	1527.79
250	250	2.5	750	270	49.828	3495	3513.98
197	197	6.4	600	437.88	20.9041	2730	2906.48
120	80	5	200	362.6	39.1	950	1023.02
80.1	80.4	4	240	756	35.5	1328	1190.35
100	100	2.99	300	288.414	20.601	528.759	552.95
305	305	8.6	1200	269	110	11390	11546.1
148	148	4.38	444	262	40.5	1402	1515.84
110	100	2.86	330	228	50.7703	860	823.317
119.9	117.8	11.83	363	399.8	87.8641	3340	3004.94
103.6	103.6	4.9	310.8	347.3	54.2738	1340	1264.16
120	120	4	360	495	60	1657	1757.46
210	210	5.48	630	294	39.1	3183	2886.95
150	150	6	450	436.9	87.8839	3435	3371
203	102	8.275	60	488.38	47.0102	3230	3209.8
120	120	5.86	360	321	23.8738	1117	1194.17
130	130	4	390	495	60	2020	2000.95
200	200	1.87	400	282	71.5429	2920	3168.36
119.1	119.2	8.47	361	464.3	87.8641	2956	2822.01
60	60	1.87	120	282	71.5429	350	365.326
151.03	151.03	3.55	480	341.7	29.4926	1404.35	1376.35
200	150	1.4	480	245.25	33.7464	1173.28	1233.47
200.3	200.3	4.35	600.9	322	29.6	2230	2220.72
116.1	119.4	11.86	362.1	683.8	87.8641	4298	4443.61
149.3	149.3	3.625	450	283.6	44.5295	1771	1584.51
118.7	121.9	5.09	360.1	430	87.8641	2017	2173.87
125	125	3.2	300	299	51.1476	1115.8	1242.48
500	500	12	1500	378	42.5	17900	18091.1
150	150	12.5	450	446	157.536	6409	5893.26
130	130	5	500	1030.6	75.6	3449.5	3763.75
211	211	4.5	633	277	91.1	4371	4607.27
215	215	4.38	645	262	80.3	3837	4223.15
100	100	2.29	300	194.238	31.9806	497.367	497.726
160	160	5	480	750	30	2922	3068.96
801	801	20.35	1999	261	45.9061	40481	42233.7
120	120	8	500	300	46	1670	1653.08
120	120	8	500	323	103	2270	2385.93
124.94	124.94	4.94	435	762	100	2962	3242.7
60	60	2	120	404	71.5429	406	430.721
160	120	7.6	480	194	50.7703	1820	1663.25
150	150	0.7	480	245.25	22.563	558.189	613.469
121.9	121.8	3.93	360	991	35.5	2557	2399.74
250	250	1.87	500	282	51.4307	3400	3555.38
140	105	2.86	420	228	50.7703	1044	1063.99
140.9	140.9	2.02	420	305.1	48.8985	1280	1330.51
142.1	142.1	3.02	426.3	255.1	46.6468	1400	1391.47
402	200	3.69	800	311	48.9812	4810	5022.72
149.99	149.99	4.92	510	762	100	4115	4251.33
100.3	98.2	4.18	300	550	61.7061	1490	1506.86
258	198.5	4.41	780	309.27	40.3955	3624.8	3165.41
101.2	101.1	4.18	300	550	72.6107	1740	1640.73
110	110	5	330	701	54.5	2203	2158.65
160.3	126	2.92	480.9	255.1	54.2738	1560	1522.17
319	319	6.36	957	618	41.1	7780	8405.84
60	60	1.87	120	282	71.5429	382	365.326
150	150	12.5	450	446	142.08	6285	5635.79
120	120	8	500	376	57	1990	2067.18
140	140	3.84	420	330	46.3828	1499	1583.31
142	142	5.11	426	347.3	54.2738	2160	2096.3
200	200	6	600	288	24.5775	2362.74	2259.59
200	200	4	600	293	24.5775	1784.67	1853.4
265	265	6.47	795	835	41.1	7172	7837.75
148	148	4.38	444	262	25.4	1153	1210.91
99.92	100.06	5.99	299.25	701.7	55.2	2137.4	2175.45
120	120	5.86	360	321	44.4676	1460	1441.91
250	250	4	1000	351	28.9462	2982	3002.5
100	100	4.25	300	284.49	19.8162	667.08	675.801
181.8	180.4	4.18	540	550	72.6107	4210	3769.95
149.3	149.3	3.625	450	283.6	44.5295	1785	1584.51
200	200	3.49	600	315	49.8751	2630	2704.28
80.5	80.2	3.99	240	1022	85.7	1791	1806.62
150	150	12.5	450	446	146.208	5953	5704.55
120	120	2.75	300	397.82	46.5322	953	1161.08
175	175	6.47	525	835	40.5	4493	4670.97
120	120	3.84	360	330	41.39	1080	1157.81
161	126.2	2.98	483	255.1	54.2738	1580	1538.11
100	100	2.86	300	228	50.7703	760	763.138
142.1	142.1	2.01	426.3	305.1	46.6468	1328	1310.04
120	120	8	500	323	39	1550	1646.86
250	250	8	500	379	33	4870	4741.68
120	80	5	200	357.5	35.7	850	987.221
200	200	4.99	498	268	45.9061	2868	2761.95
