# Supplementary material for: Prediction of the axial compression capacity of stub CFST columns using machine learning techniques
Source: Sci Rep. 2024 Feb 5;14:2885. doi: 10.1038/s41598-024-53352-1 (PMC10838919; doi:10.1038/s41598-024-53352-1)
Supplement: Supplementary file 1 — Supplementary Information. [file 41598_2024_53352_MOESM1_ESM.zip › supplementary data/excels results of 8 ML models vs EC4 - AISC360/SR_circ.xlsx]

## Sheet: Sheet1
D	t	L	Fy	fc	P_exp	P_pred
90	4.5	300	357	36.1312	925.2	832.141
153	3.64	306	320	75.8216	2205	2141.11
165	4	500	386.04	34.2	1919.6	1828.6
181.15	2.27	675	734	39.1795	2400	2193.58
89.11	4.97	222.5	388	78.7	1085.4	1135.17
159.3	5.25	409	357.378	33.7936	1814.85	1972.39
102	3.4	200	311	71.8	1120.2	1038.99
113.64	3.64	400	259.6	48.3234	1011	962.024
114	4.03	280	330.74	48.2853	1265.9	1140.6
165	4.25	495	351	49.4281	2210	2093.55
105.3	3	312	322.16	23.1464	627.84	665.549
165	4.25	495	351	33.9435	1727	1803.84
131	4	393	306	62.4732	1482	1504.36
105.2	2.9	311	265.164	27.7666	586.638	624.225
222	6.47	666	843	40.5	5714	6230.76
153	1.54	306	345	75.8216	1842	1731.92
235	5.66	470	290	75.8216	5047	4935
114.3	6.3	250	428	166.56	2610	2660.9
166	5	500	274.68	29.6786	2045.38	1700.24
165	3.5	500	361.34	34.2	1757	1644.32
114.43	3.82	300	343	28.0936	929	952.863
450	2.96	1350	279	41.1	6985	8156.35
133	5	399	306	65.3568	1712	1734.4
125	1	438	232	84.7	1275	1130.16
190	1.94	663.5	256.4	74.7	2592	2464.85
1020	9.64	3060	336	16.9	30000	29382.3
114	4	280	330.74	29.2272	977.24	969.529
100	3	300	255	29.9609	592	596.913
557.65	16.52	994.9	546	25.4158	28830	27206.9
60.3	4.5	200	225	47.05	390	390.722
108	6	324	343.5	101.133	1850	1715.16
166	5	660	274.68	29.6786	1863.9	1689.47
219.1	6.3	600	300	142.848	6838	6684.56
280	8	1000	495	117	11868	11011.6
150	0.7	480	245.25	33.4521	744.579	706.149
372	3.64	744	320	75.8216	9604	10062.8
108.2	4.45	312	322.16	23.1464	738.693	904.422
101.8	5.7	200	305.091	37.3761	971.19	1067.66
114	4	280	330.74	35.9202	981.39	1028.24
105	2.8	311	265.164	27.7666	577.809	609.966
800	20	2000	535	110	85665.4	85840.4
76.454	1.6764	152.349	363.285	40.8859	434.591	394.922
200	1.87	600	282	75.6266	2824	2766.46
76.11	2.48	300	286	145	774	819.749
800	8	2000	535	150	89551.5	85418.3
76.12	2.51	300	286	145	762	822.04
108	4.5	240	410.058	27.5031	1236.06	1096.99
800	20	2000	635	150	110960	108978
150	1.87	450	282	75.6266	1701	1641.78
113.7	2.05	342	269.9	130.8	1535	1518.58
114.3	2.74	300	235	56.2	901.81	909.823
159	4.5	447	317.6	31.4	1607.33	1645.02
100	3	300	255	29.9609	590	596.913
219	7.06	659	429	54.5179	4100	4715.61
474	7.42	948	317	75.8216	17885	18105.7
87.1	1.9	348.4	255	26	340	356.793
120.828	4.064	241.325	451.607	34.4048	1201.02	1326.72
200	3	600	303.5	50.0163	2160	2357.36
323.9	5.6	1000	443.9	92.3	11481	10526.4
133	4.75	400	338	24.9362	1380	1293.27
107.9	4.3	320	265.164	27.7666	805.401	822.483
318.3	10.36	954.9	331	39.3	7933	7851.41
152	1.7	500	270	73	1548	1590.03
168.33	12.08	421	460	78.7	4955.5	5119.81
101.6	3	300	425.03	34.04	703.3	821.569
140.8	6.28	349.6	397	55.2	2238.9	2266.37
108.55	4.6	325.7	272.129	29.7051	757.332	892.423
222	6.47	666	843	40.5	5638	6230.76
180	3	540	320.5	36.9127	1750	1712.32
178	9	360	283.411	22.1706	2923.38	2627.16
114.3	3.85	300	343	25.5936	998	934.143
282	4.36	564	322	75.8216	6811	6409.31
105.2	3.05	312	322.16	38.5575	785.781	788.462
113.7	2.09	342	269.9	59	904	873.458
108	4.5	240	410.058	27.5031	1245.87	1096.99
101.3	0.55	300	357.378	35.585	343.35	371.467
108	4.5	378	358	77.4	1535	1371.95
200	3	600	303.5	50.0163	2320	2357.36
92	3	193.2	260.946	20.4806	538.569	488.07
105	2.86	321	265.164	27.7666	578.79	616.873
131	4	393	306	67.092	1542	1557.49
165	2.73	510	350	67.8644	2080	2077.05
101.6	3	300	425.03	93.51	1075.5	1235.07
133	5	399	306	47.9479	1518	1533.31
273	5	816	312	54.5179	5050	4998.86
107.9	7.99	342	251.8	59	1249	1402.25
101.9	3.03	305.7	371	51.3	877	892.295
469	4.66	938	291	75.8216	16670	15820
156.3	3.03	424	357.378	35.585	1373.4	1428.79
139.6	5.1	349.7	458	72.6	2645.2	2367.14
159.3	5.25	409	357.378	33.7936	2051.27	1972.39
165	2.82	580.5	363.3	48.3	1662	1738.09
393	9.38	786	312	75.8216	13936	14040.6
100	3	400	426.735	35.585	777.933	812.483
127	2	445	258	84.7	1339	1316.01
114	4.5	342	335.04	41.67	1121.75	1155.04
152.603	3.1496	304.927	415.133	23.0974	1201.02	1313.32
108	6.47	324	853	40.5	2402	2576.67
325	3.57	971	329	45.1237	5300	5382.89
200	3	600	303.5	50.0163	2383	2357.36
159	4	636	466.5	25.1234	1793.9	1751.81
133.1	4.5	397	324.3	67.4781	1535	1720.7
140	6.21	420	359	125	3202	2971.91
165	2.82	580.5	363.3	80.2	2295	2349.04
477	11.36	954	310	75.8216	20462	20631.8
166	5	660	274.68	29.6786	2109.15	1689.47
216.4	6.61	649.2	452	24.3	3568	3635.11
140.66	6.32	349.5	397	72.9	2450.4	2494.8
800	20	1600	535	150	104834	104259
108	6	324	343.5	111.117	1950	1785.04
376	3.28	1125	305	45.1237	6750	6627.06
190	1.52	663.5	306.1	80.2	2602	2570.2
100	2.5	380	244.269	35.2261	671.004	562.324
60	1.87	180	282	75.6266	312	340.584
150	0.7	480	245.25	22.563	538.569	524.058
220.97	2.13	825	734	39.1795	2950	2850.93
105.2	2.95	312	322.16	23.1464	583.695	657.343
100	3	300	303.5	50.0163	814	783.6
129	3	387	306	47.0102	1093	1130.13
140.54	6.28	349.5	397	65.2	2418	2386.57
113.6	3.2	337	354.6	67.4781	1145	1199.78
360	4.54	1080	525	41.1	7045	7678.31
100	1.87	300	282	75.6266	845	804.041
174	3	360	266.047	45.7146	1677.51	1751.41
168.656	5.0038	304.8	260.622	27.4411	1983.91	1699.94
325	3.57	971	329	54.5179	6050	6101.66
89.01	5.02	222.6	388	39.9	1000.7	951.934
200	3	600	303.5	50.0163	2330	2357.36
189.2	5.11	567.6	346.9	38	2374	2523.53
159	5.07	477	391.5	41.5	2230	2144.8
166	5	660	274.68	29.6786	1873.71	1689.47
159.3	5.25	409	357.378	33.7936	2043.42	1972.39
100	3	300	303.5	50.0163	820	783.6
140.84	2.37	525	734	39.1795	1610	1572.56
153	3.64	306	320	75.8216	2205	2141.11
219	4.75	650	350	35.2485	3150	2927.29
301	2.96	903	279	80.3	5540	6617.14
168.148	3.6068	304.8	221.322	26.6138	1556.88	1314.87
150.62	3.04	562.5	691	39.1795	2050	1945.76
372	3.64	744	320	75.8216	9163	10062.8
150	1.87	450	282	75.6266	1670	1641.78
108.3	4.4	312	322.16	23.1464	758.313	898.334
358	5.66	716	290	75.8216	9609	10165.4
107.9	8.01	342	251.8	113.2	1482	1753.42
100	1.5	300	232.497	35.2261	505.215	445.924
131	4	393	306	57.3107	1452	1444.92
240	3.04	720	648.9	49.8195	4438	4105.17
60	2	180	404	80.3158	432	411.482
114.3	3.6	250	403	166.56	2422	2227.04
240	3.05	720	571.2	49.8195	4425	3907.63
140	8.36	420	813	125	5531	5130.69
140	10.46	420	773	125	6187	5663.19
131	4	393	306	65.3568	1496	1537.53
298.48	5.74	600	400.248	79.202	7946.1	8306.48
200	3	600	303.5	50.0163	2160	2357.36
477	11.36	954	310	75.8216	19854	20631.8
140	6.27	420	1153	125	5386	5410.15
189.6	5.09	568.8	464	38	3168	2924.55
114	8	400	400	69.1782	1943	2051.5
149	2.96	447	308	25.4	941	1073.71
114	6	400	406	65.7152	1768	1730.49
108	10	324	384.8	117.173	2460	2399.47
800	18	2000	535	150	100661	100422
157	2.48	314	326	75.8216	2117	2003.19
100	3	300	432.82	93.51	1141.3	1211.54
297	11.88	600	348.255	79.202	9397.98	10366.7
76	3	228	255	29.9609	394	405.741
100	0.52	200	244.269	17.9523	237.402	213.079
630	10.21	1890	323.3	38.4	20500	21200.6
159	4.64	477	397.2	46.6887	2330.8	2140.9
101.9	3.03	305.7	371	23.2	649	694.557
165	2.72	510	350	48.6053	1750	1703.47
165	2.75	510	350	38.645	1560	1518.38
152.578	4.9276	304.902	633.421	41.9891	2909.14	2658.64
166	5	500	274.68	29.6786	2001.24	1700.24
114	8	400	368	82.4366	1996.84	2049.16
89	5.04	222.9	388	72.9	1064.7	1113.36
800	20	2000	735	150	117093	114631
114.9	3.93	342	304.3	59	1163	1183.44
298.48	5.74	600	400.248	26.6518	4542.03	4943.8
140	3	600	300	36.7	1322	1124.12
190	1.11	656	203.1	110.3	2940	3187.06
262	2.16	975	734	39.1795	4150	3726.31
100	1.5	380	232.497	35.2261	505.215	442.116
100	2	380	236.421	35.2261	537.588	500.467
102.7	1.65	309	265.164	33.7936	485.595	491.671
190	0.86	663.5	210.7	74.7	2451	2202.45
153	1.54	306	345	75.8216	1823	1731.92
800	14	2000	535	150	97551.8	94511.2
159.3	4.83	420	357.378	33.7936	1864.88	1872.53
76.4286	1.7018	152.375	363.285	25.9243	372.316	334.686
140	10.46	420	773	52.5	5420	4883.74
220	2.13	825	734	39.1795	3250	2831.82
120	1.51	369	222.7	41.4364	690	660.103
111.64	1.9	400	261.3	48.3234	701.9	717.125
469	4.66	938	291	75.8216	15827	15820
165	3	330	242	28.7511	1364.7	1233.85
153	1.54	306	345	75.8216	1872	1731.92
168.44	11.98	420.8	460	72.6	5000	5002.07
318.3	10.36	954.9	331	24.2	6565	6822.92
235	5.66	470	290	75.8216	5096	4935
358	5.66	716	290	75.8216	9947	10165.4
166	5	660	274.68	29.6786	1697.13	1689.47
235	5.66	470	290	75.8216	5390	4935
140	8.19	420	389	125	3354	3401.07
477	11.36	954	310	75.8216	20237	20631.8
166	5	660	274.68	26.539	1746.18	1631.37
168.656	5.0038	304.8	260.622	27.4411	1983.91	1699.94
168.656	2.6416	304.8	297.854	34.129	1218.81	1415.86
88.98	5.1	222.8	388	72.9	1047.9	1120.06
157	2.48	314	326	75.8216	2058	2003.19
76.18	3.31	300	305	145	841	894.269
301.5	4.5	600	381.609	34.1859	4551.84	4789.44
153	3.64	306	320	75.8216	2264	2141.11
559.4	16.54	994.85	546	25.4158	29590	27342.5
111.3	2	339	354.6	67.4781	894	971.199
358	5.66	716	290	75.8216	9947	10165.4
108	4.5	290	410.058	27.5031	1226.25	1092.66
140.39	6.28	349.7	397	39.9	2190.5	2063.18
60.3	4.5	200	225	47.05	395	390.722
76.4286	1.7018	152.349	363.285	24.959	355.858	330.589
168.656	5.0038	304.8	260.622	32.888	1970.56	1811.41
157	2.48	314	326	75.8216	2068	2003.19
122	4.54	366	576	25.4	1509	1586.98
180	3	540	320.5	36.9127	1750	1712.32
150	3.55	450	326	30.8782	1375	1325.83
240	3.04	720	648.9	49.8195	4357	4105.17
166	5	660	274.68	29.6786	1736.37	1689.47
219.1	10	600	381	177.696	9085	9116.66
140	11.58	420	367	125	4104	3814.84
100	2	300	404	75.6266	930	905.6
219.1	6.3	600	300	156.48	6915	7122.95
100	3	300	303.5	50.0163	708	783.6
115.02	5.02	300.5	365	49.1693	1413	1376.51
219.1	6.3	600	300	168.384	7407	7505.49
320	7	520	250.155	47.3126	5895.81	6655.7
250	2.48	500	326	75.8216	4733	4569.52
140	16.72	420	389	125	5135	4635.68
114.9	4.01	342	304.3	130.8	1748	1816.05
165	2.3	500	332.47	34.2	1396.5	1295.04
100	2	300	236.421	35.2261	537.588	504.467
216.4	6.61	649.2	452	46.8	4214	4345.98
151.05	2.98	562.5	691	39.1795	2150	1928.97
282	4.36	564	322	75.8216	6380	6409.31
101.7	3.03	305.1	371	40.2	800	812.157
140	6.21	420	359	125	3215	2971.91
133	4.7	465	352	84.7	2158	2004.48
102.3	1.45	312	265.164	33.7936	438.507	462.897
89	3	267	255	29.9609	522	505.97
108	6	324	343.5	117.173	2120	1827.39
320	7	440	250.155	47.3126	5905.62	6827.15
900	20	2250	535	150	129354	126685
101.3	0.55	300	357.378	35.585	373.761	371.467
140	16.72	420	389	125	5120	4635.68
131	4	393	306	45.5131	1280	1308.75
273	3.5	818	305	72.5481	5450	5384.24
157.5	1.5	450	308	18.7	815.4	714.352
222	6.47	666	843	77	7304	7440.15
166	5	350	274.68	29.6786	2040.48	1726.55
112	3	342	288.53	19.2009	690.5	648.413
820	8.93	2460	331	45	33600	34160.3
200	2	600	404	75.6266	3020	2972.84
280	8	1000	495	82	9648	9174.51
337	6.47	1011	823	41.1	9668	10648
101.702	3.0734	203.276	605.084	34.129	1112.06	1042.57
165	2	330	242	28.7511	1265.1	1037.3
165	2.37	615	287.5	24.086	1008	1044.7
129	3	387	306	45.5131	1068	1112.87
133	5	399	306	62.4732	1673	1701.15
720	8.3	2160	312	15	15000	15092.5
360	4.54	1080	525	85.1	11505	11777.2
800	20	2400	535	150	103848	102832
133	4.5	399	335.04	64.31	1677.61	1703.77
700	20	1750	535	150	81798.6	82262.5
190	1.11	660	203.1	110.3	3000	3186.61
89.14	4.93	222	388	66.8	1047.4	1073.51
114.9	4.01	342	304.3	113.2	1631	1664.22
159	4.5	447	317.6	31.4	1510.39	1645.02
76	3	304	255	29.9609	394	403.282
114.3	5.9	300	355	56.2	1735.77	1535.01
298.35	7.65	600	384.552	26.6518	4924.62	5780.19
108	4	432	332.363	40.2781	971.19	978.791
76.19	2.99	300	278	145	805	850.02
115.04	4.92	300	365	95.0083	1787	1749.83
300	4	800	276	25.5133	3611	3414.21
879.5	15.55	2198	260	45.9061	39546	44392.8
100	0.52	200	244.269	37.3761	404.172	360.729
477	11.36	954	310	75.8216	19854	20631.8
150	2	450	404	75.6266	1870	1795.72
180	6	600	320	36.7	1918	2441.5
101.8	5.7	200	305.091	17.9523	953.532	938.387
140	8.36	420	813	52.5	4436	4295.94
76	3	304	255	29.9609	394	403.282
89	4.92	222.8	388	55.2	1050.9	1013.56
101.3	3.03	303.9	371	40.2	742	807.603
140	6.27	420	1153	52.5	4274	4520.43
133	3.5	465	352	84.7	1995	1793.99
179	5.5	360	248.585	22.1706	1814.85	1778.29
273	3.5	813	305	54.5179	4500	4421.07
800	20	2000	535	130	94037.9	94594.9
318.5	10.36	955.5	331	52.5	8289	8753.46
800	20	2000	535	150	104467	103334
180	4	540	340	45.1393	2629.6	2200.66
87.1	1.9	348.4	255	26	325	356.793
100	3	300	432.09	34.04	724	811.205
165	4	500	386.04	34.2	1941.5	1828.6
190	1.11	662	203.1	94.7	2462	2773.65
190	1.11	662	203.1	110.3	3140	3186.38
114	3.01	280	301.4	48.2853	1106.5	949.095
168.148	3.6068	304.8	221.322	32.7501	1432.33	1442.81
190	0.86	662	210.7	108	3070	3088.58
181.8	2.17	675	734	39.1795	2300	2152.15
76.454	1.7018	152.4	363.285	33.3017	433.257	366.047
235	5.66	470	290	75.8216	5096	4935
82.55	1.397	254	482.633	40.8514	530.228	447.863
140	6	600	300	36.7	1390	1654.63
190	1.94	660	256.4	108	3360	3331.71
133	6	399	381.79	41.67	1795.7	1832.51
138.9	5.15	349.1	458	78.7	2510.3	2438.02
219	4.78	650	350	42.5315	3400	3181.16
474	7.42	948	317	75.8216	18306	18105.7
469	4.66	938	291	75.8216	16670	15820
165	2.37	615	287.5	24.086	996	1044.7
133	4.7	465	352	84.7	2253	2004.48
179	5.5	360	248.585	43.6545	2040.48	2262.91
301.34	11.59	600	471.861	34.1859	8603.37	9256.19
469	4.66	938	291	75.8216	15239	15820
630	8.44	1890	350	34.5	18600	18982.5
165	4.5	500	385.85	34.2	2068.4	1960.31
101.4	3.03	304.2	371	23.2	660	690.103
168.33	11.85	420.2	460	61.7	4992.3	4789.35
105.1	2.75	312	322.16	23.1464	575.847	626.998
129	3	387	306	60.6526	1266	1287.06
122	4.54	366	576	40.5	1657	1734.12
250	2.48	500	326	75.8216	4528	4569.52
169.164	2.6162	304.8	317.159	33.5775	1330.02	1434.44
393	9.38	786	312	75.8216	14161	14040.6
219.1	6.3	600	300	167.52	7569	7477.74
111.64	1.9	400	261.3	40.0294	666.6	644.201
140	3	540	294.5	36.9127	1180	1121.03
114	4.5	342	335.04	64.31	1387.75	1345.86
114.43	3.98	300	343	25.1494	948	952.889
157	2.48	314	326	75.8216	2058	2003.19
1000	20	2500	535	150	155156	152315
129	3	387	306	47.9479	1118	1140.93
320	7	520	250.155	47.3126	6386.31	6655.7
216.4	6.61	649.2	452	38.3	4023	4078.02
153	3.64	306	320	75.8216	2274	2141.11
133	5	399	306	67.092	1774	1754.39
165	3.5	500	361.34	34.2	1732	1644.32
153	3.64	306	320	75.8216	2274	2141.11
250	2.48	500	326	75.8216	4733	4569.52
152.629	3.175	304.8	415.133	20.8911	1201.02	1282.88
92	3	322	260.946	20.4806	501.291	480.018
89.04	4.94	222.7	388	65.2	1054.8	1065.11
250	2	750	404	80.3158	4720	4650.72
76	2	228	255	29.9609	354.5	320.343
169.164	2.6162	304.8	317.159	36.5422	1307.78	1497.49
159.3	5.25	409	357.378	33.7936	2452.5	1972.39
114	2.5	200	365	65.7	1265.62	1120.13
165	3	500	377.06	34.2	1672.9	1543.72
120.802	4.0894	241.351	451.607	29.5785	1201.02	1283.28
474	7.42	948	317	75.8216	17885	18105.7
140.33	6.29	349.7	397	72.6	2663.7	2476.09
219.1	5	600	380	177.696	7837	7851.78
372	3.64	744	320	75.8216	9996	10062.8
133	5	399	306	57.3107	1661	1641.58
469	4.66	938	291	75.8216	15827	15820
159	6	447	325.4	31.4	2137.9	1988.69
238	4.54	714	507	77	5578	5496.07
108	4	324	332.363	40.2781	971.19	983.997
273	5	816	312	45.1237	4200	4505.2
75.97	2.98	300	278	145	801	844.985
159.3	5.25	409	357.378	33.7936	2109.15	1972.39
139.35	5.06	349.9	458	72.9	2569.7	2355.12
108	6.47	324	853	25.4	2275	2472.99
160	4.5	400	410.058	27.5031	1873.71	1830.43
108	4.5	378	358	77.4	1518	1371.95
337	6.47	1011	823	25.4	8475	9394.33
133	4.5	399	335.04	41.67	1401.42	1438.06
89.03	5.03	222.9	388	72.6	1062.3	1111.3
140.54	6.26	349.7	397	39.9	2225.5	2061.98
101.8	3.03	305.4	371	23.2	682	693.665
88.7	3.98	265	392.2	22.7	594	729.958
131	4	393	306	52.281	1320	1386.93
114.88	4.91	300.5	365	28.0936	1380	1176.27
168.7	7.96	500	330	22.7	2034	2451.65
100	1.87	300	282	75.6266	822	804.041
474	7.42	948	317	75.8216	18306	18105.7
114	2.5	200	365	46.8	983	943.764
800	20	2000	435	150	97758.9	97702.1
159.8	5.08	425	357.378	33.7936	1912.95	1939.08
131	4	393	306	55.2182	1430	1420.8
165	2.82	577.5	363.3	108	2673	2880.3
474	7.42	948	317	75.8216	17787	18105.7
190	0.86	659	210.7	41	1350	1304.47
477	11.36	954	310	75.8216	20237	20631.8
114.26	3.93	300	343	87.3908	1359	1484.39
133	5	399	306	45.5131	1454	1505.09
139.06	5.13	349.1	458	66.8	2330.2	2286.59
139.4	5.1	349.3	458	65.2	2332.2	2267.39
90	3	300	381	36.1312	662	665.171
129	3	387	306	57.3107	1192	1248.67
133	4.7	465	352	84.7	2273	2004.48
133	5	399	306	52.281	1548	1583.45
250	4	800	276	25.5133	2645	2570.07
361	4.54	1083	525	41.1	7260	7711.18
393	9.38	786	312	75.8216	13936	14040.6
141.44	2.22	525	734	39.1795	1570	1520.84
100	0.52	200	244.269	17.9523	242.307	213.079
165	4.25	495	351	49.4281	2196	2093.55
102.5	1.55	311	265.164	33.7936	441.45	477.252
630	11.6	1890	347.2	46	24400	25197.4
372	3.64	744	320	75.8216	9604	10062.8
133	6	399	381.79	64.31	2005.17	2086.02
1020	13.25	3060	368.7	28.9	46000	45785.8
150	2	450	404	80.3158	1910	1871.16
133	3.5	465	352	84.7	1962	1793.99
250	2.48	500	326	75.8216	4528	4569.52
114	6	400	406	69.1782	1815	1757.82
100	3	300	303.5	50.0163	780	783.6
393	9.38	786	312	75.8216	14406	14040.6
87.1	1.9	252.59	255	26	345	360.122
298.35	7.65	600	384.552	79.202	8397.36	9066.34
76	3	228	255	29.9609	424.5	405.741
152.552	4.9022	304.876	633.421	43.437	2913.59	2671.84
60	2	180	404	75.6266	415	400.323
108	4.5	380	410.058	27.5031	1211.54	1088.73
190	1.11	662	203.1	110.3	3030	3186.38
100	1.9	300	404	111.694	1100	1141.59
235	5.66	470	290	75.8216	5390	4935
250	2	750	404	75.6266	4442	4436.86
89	3	267	255	29.9609	516	505.97
141.14	6.35	349	397	66.8	2386	2436.53
105.2	3.05	312	322.16	38.5575	776.952	788.462
630	7	1890	291.4	36	16650	17080.3
159	4.64	477	397.2	46.6887	2247.6	2140.9
102	3.4	400	311	71.8	1084.9	1011.25
133	5	399	306	50.2989	1569	1560.52
75.84	2.99	300	278	145	796	843.054
165	4.25	495	351	33.9435	1632	1803.84
474	7.42	948	317	75.8216	17787	18105.7
282	4.36	564	322	75.8216	6811	6409.31
133	3.5	465	352	84.7	1991	1793.99
477	11.36	954	310	75.8216	20462	20631.8
298.48	5.74	600	400.248	31.0781	5130.63	5231.61
114.3	2.74	300	235	66.75	981.23	1005.1
800	20	2000	535	190	123351	120780
152.4	2.11	450	336	70.8	1777.6	1716.09
800	20	2200	535	150	104200	103049
100	2.5	400	433.602	46.5774	828.945	807.095
179	5.5	360	248.585	43.6545	2030.67	2262.91
153	3.64	306	320	75.8216	2264	2141.11
282	4.36	564	322	75.8216	6860	6409.31
393	9.38	786	312	75.8216	14406	14040.6
114.29	3.75	300	343	49.1693	1067	1125.64
113.7	2.06	342	269.9	113.2	1491	1360.66
129	3	387	306	55.2182	1147	1224.62
125	1	438	232	84.7	1239	1130.16
129	3	387	306	52.281	1095	1190.83
140	4	420	310	27.3075	1140	1210.32
200	2	600	404	75.6266	3011	2972.84
358	5.66	716	290	75.8216	9607	10165.4
297	11.88	600	348.255	34.1859	7229.97	7727.15
76	2	228	255	29.9609	354.5	320.343
127	2	445	258	84.7	1491	1316.01
219	7.06	659	429	72.5481	5050	5291.08
140	10.46	420	773	125	6339	5663.19
133	5	399	306	47.0102	1470	1522.44
120	2.5	300	445.52	94.68	1417.2	1566.91
114	8	400	368	78.6687	2008.69	2021.7
178	9	360	283.411	45.4203	3178.44	3107.07
168.8	5.01	500	411.3	22.7	1805	2014.46
108	4	324	339.23	29.0298	1059.48	907.868
190	1.11	664	203.1	110.3	3055	3186.16
337	6.47	1011	823	41.1	9835	10648
140.88	6.32	349.2	397	55.2	2249.6	2276.59
131	4	393	306	53.7005	1389	1403.3
60	2	180	404	75.6266	427	400.323
108	4	324	339.23	29.0298	1074.19	907.868
168.53	11.93	420	460	72.9	4979.7	4998.46
159	3	300	336.28	90.85	2021.7	2457.12
250	2.48	500	326	75.8216	4871	4569.52
282	4.36	564	322	75.8216	6860	6409.31
100	1.9	300	404	111.694	1170	1141.59
153	1.54	306	345	75.8216	1842	1731.92
178	9	360	283.411	45.4203	3217.68	3107.07
101.5	3.03	304.5	371	51.3	862	887.091
114.37	3.85	299.5	343	89.0682	1182	1489.8
297	11.88	600	348.255	26.6518	5915.43	7277.22
168.3	2.8	300	317.8	93.74	2375.7	2709.1
219	4.72	650	350	42.5315	3350	3161.71
282	4.36	564	322	75.8216	6380	6409.31
114.49	3.75	299.3	343	49.1693	1038	1128.71
151.5	2.98	563	691	39.1795	1970	1936.89
165	4.25	495	351	38.8668	1873	1896.14
190	1.13	660	185.7	108	3058	3115.58
800	20	1800	535	150	104675	103720
165	3	500	377.06	34.2	1642	1543.72
179	5.5	360	248.585	23.9364	1814.85	1818.72
250	2.48	500	326	75.8216	4871	4569.52
273	5	816	312	72.5481	6150	5943.41
240	3.05	720	571.2	49.8195	4338	3907.63
122	4.54	366	576	40.5	1663	1734.12
261.7	2.13	975	734	39.1795	4300	3696.46
140	4.42	420	1020	125	4516	4114.28
159.3	5.25	409	357.378	33.7936	1912.95	1972.39
450	2.96	1350	279	41.1	6870	8156.35
174	3	360	266.047	23.9364	1304.73	1270.26
159	6	447	325.4	31.4	2076.04	1988.69
76	3	228	255	29.9609	424.5	405.741
120	2.65	360	340	15.32	640	674.237
165	2.3	500	332.47	34.2	1413.9	1295.04
800	12	2000	535	150	93089.1	91510.9
139.35	5.09	347.8	458	55.2	2131.7	2135.92
203	4	609	325.7	40.4	2195.32	2470.93
114	6	400	370	78.6687	1704.26	1747.66
114.3	2.74	300	235	107.2	1295.06	1368.43
298.35	7.65	600	384.552	34.0917	5827.14	6252.54
100	2	300	404	75.6266	920	905.6
630	7.61	1890	349.5	35	18000	18303.2
108	6.47	324	853	77	2713	2826.88
800	20	2000	535	170	113527	112062
168.14	12.06	420.5	460	39.9	4917.2	4484.77
222	6.47	666	843	25.4	4964	5728.95
273	3.5	813	305	45.1237	4020	3917.3
219.1	10	600	381	49.536	5241	5253.18
469	4.66	938	291	75.8216	15239	15820
76	3	228	255	29.9609	424.5	405.741
107.9	8.03	342	251.8	130.8	1613	1867.65
76.21	2.52	300	286	145	752	824.493
372	3.64	744	320	75.8216	9163	10062.8
89.04	5	222.9	388	65.2	1077.5	1072.29
139.3	5.07	349.3	458	61.7	2308.8	2213.06
122	4.54	366	576	77	2100	2088.16
165	4.25	495	351	38.8668	1891	1896.14
221.5	2.17	825	734	39.1795	3070	2887.42
133	5	399	306	53.7005	1581	1599.87
140	8.36	420	813	125	5502	5130.69
150	2	450	404	80.3158	1980	1871.16
87.1	1.9	252.59	255	26	351	360.122
165	4.5	500	385.85	34.2	2015.5	1960.31
133	4.75	400	338	24.9362	1420	1293.27
166	5	660	274.68	29.6786	2030.67	1689.47
150	1.5	459	222.7	37.2281	1024	898.69
190	1.94	663.5	256.4	41	1678	1585.65
180	4	540	340	45.1393	2440.4	2200.66
108	4.5	380	410.058	27.5031	1167.39	1088.73
141.42	2.35	525	734	39.1795	1510	1573.5
190	1.52	661.5	306.1	108	3260	3300.07
133	4.75	400	338	24.9362	1395	1293.27
1100.4	16.48	2748	267	45.9061	59361	66020.9
114	8	400	400	65.7152	2115	2026.23
108	4	324	339.23	29.0298	1118.34	907.868
337	6.47	1011	823	85.1	13776	14146.4
131	4	393	306	47.0102	1360	1326.06
261.9	2.11	975	734	39.1795	4080	3685.45
800	16	2000	535	150	100223	97481.5
100	3	300	303.5	50.0163	820	783.6
140.75	6.29	349.6	397	61.7	2302.8	2349.64
168.57	11.98	420.5	460	65.2	4992.1	4888.28
327	2	750	280	34.5685	3983	3788.62
300	2.96	900	279	41.1	3277	4016.04
120.828	4.0894	241.351	451.607	25.9243	1112.06	1246.79
108	10	324	384.8	101.133	2340	2304.75
182.5	2.27	675	734	39.1795	2290	2217.61
101.8	2.94	200	319.806	17.9523	627.84	595.948
372	3.64	744	320	75.8216	9996	10062.8
250	2	750	404	75.6266	4550	4436.86
210	2.5	840	237.402	26.539	1638.27	1525.99
108	4.5	285	410.058	27.5031	1255.68	1092.99
114.09	3.85	300.5	343	25.5936	948	931.783
152	1.7	500	270	73	1448	1590.03
100	2.5	300	244.269	35.2261	671.004	566.404
600	20	1500	535	150	63098	63470.7
109	6.47	327	853	40.5	2446	2605.66
200	1.87	600	282	75.6266	2783	2766.46
89.02	5.06	222.7	388	61.7	1050.7	1062.33
157	2.48	314	326	75.8216	2117	2003.19
358	5.66	716	290	75.8216	10045	10165.4
140.78	6.31	379	397	65.2	2406.6	2393.26
150	2	450	404	75.6266	1743	1795.72
130.6	2.3	396	324.3	67.4781	1250	1296.25
108.2	4.45	312	322.16	23.1464	745.56	904.422
133	5	399	306	55.2182	1609	1617.41
174	3	360	266.047	23.9364	1314.54	1270.26
180	3	600	320	36.7	1852	1700.7
76	2	304	255	29.9609	342.5	317.909
153.9	1.83	424	357.378	27.7666	1080.08	971.94
168.656	2.6416	304.8	297.854	17.9264	1325.57	1068.82
108	4.5	378	358	77.4	1578	1371.95
210	2.5	840	237.402	26.539	1638.27	1525.99
250	1.87	750	282	75.6266	4102	4178.02
89.04	4.99	222.8	388	61.7	1053.9	1054.21
120	2.65	360	340	29.2611	816	815.559
149	2.96	447	308	77	1781	1877.14
159.3	5.25	409	357.378	33.7936	1905.1	1972.39
140	8.19	420	389	125	3398	3401.07
358	5.66	716	290	75.8216	10045	10165.4
100	1.9	300	404	111.694	1125	1141.59
131	4	393	306	50.2989	1459	1364.05
133	5	399	306	60.6526	1659	1680.15
114	4	280	330.74	42.6829	1130.38	1087.31
114.3	5.9	300	355	66.75	1818.62	1620.38
114.54	3.84	300	343	89.0682	1359	1491.94
190	1.13	664.5	185.7	41	1377	1340.84
280	8	1000	495	38	6816	6856.05
153	1.54	306	345	75.8216	1872	1731.92
129	3	387	306	67.092	1356	1360.96
100	0.52	200	244.269	37.3761	389.457	360.729
275	4.14	688	281	45.9061	3956	4185.96
140.92	6.34	349	397	78.7	2550.3	2579.2
101.702	3.0734	203.251	605.084	31.1643	1067.57	1021.33
108	10	324	384.8	111.117	2300	2363.73
275.5	5.09	689	275	45.9061	4195	4500.77
166	5	660	274.68	26.539	1697.13	1631.37
100	3	300	303.5	50.0163	766	783.6
108	4.5	340	410.058	27.5031	1162.48	1090.09
250	2	750	404	80.3158	4800	4650.72
235	5.66	470	290	75.8216	5047	4935
131	4	393	306	60.6526	1469	1483.41
139.56	5.08	350	458	39.9	2085.8	1940.32
166	5	660	274.68	29.6786	1976.71	1689.47
140	11.58	420	367	125	4300	3814.84
275	4.18	689	281	45.9061	3956	4199.67
140	6.27	420	1153	125	5354	5410.15
180	1.49	555	222.7	37.2281	1287	1230.87
76.454	1.7272	152.476	363.285	33.3017	434.591	369.042
114.3	6.3	250	428	166.56	2633	2660.9
76	2	304	255	29.9609	326	317.909
139.68	5.09	349	458	55.2	2204.1	2143.08
558.1	16.53	997.5	546	25.4158	29050	27245.2
190	1.13	662.5	185.7	80.2	2295	2379.92
165	4	330	242	28.7511	1438.4	1423.8
60	1.87	180	282	75.6266	320	340.584
150	3.55	450	326	24.5386	1303	1226.35
60	2	180	404	80.3158	437	411.482
135	1.46	417	222.7	37.2281	800	744.219
551.3	7.86	1376	263	45.9061	14037	16241.8
550	9.86	1376	265	45.9061	15576	17542.9
157.7	2.14	450	286	18.7	907.5	836.545
129	3	387	306	62.4732	1287	1307.96
114	6	400	370	82.4366	1735.46	1777.35
105.3	3.15	312	322.16	38.5575	768.123	803.776
129	3	387	306	65.3568	1301	1341.05
276	5.14	689	275	45.9061	4195	4531.47
100	1.9	300	404	111.694	1085	1141.59
168.656	5.0038	304.8	260.622	32.888	1966.11	1811.41
114.3	3.6	250	403	166.56	2340	2227.04
131	4	393	306	47.9479	1403	1336.89
190	1.52	664.5	306.1	48.3	1695	1731.25
153	1.54	306	345	75.8216	1823	1731.92
114.57	3.99	300	343	83.8473	1308	1469.07
139.48	5.09	350	458	61.7	2312.4	2221.94
157	2.48	314	326	75.8216	2068	2003.19
250	1.87	750	282	75.6266	3950	4178.02
140	4.42	420	1020	125	4312	4114.28
393	9.38	786	312	75.8216	14161	14040.6
174	3	360	266.047	45.7146	1608.84	1751.41
101.8	2.94	200	319.806	37.3761	660.213	739.375
168.27	12.06	420.7	460	66.8	4984.9	4921.79
166	5	350	274.68	29.6786	1785.42	1726.55
129	3	387	306	50.2989	1162	1168.01
140	4.42	420	1020	52.5	3020	3171.78
200	3	600	303.5	50.0163	2256	2357.36
129	3	387	306	53.7005	1128	1207.16
178	9	360	283.411	22.1706	2854.71	2627.16
140	3	540	294.5	36.9127	1180	1121.03
168.148	3.6068	304.8	221.322	32.7501	1463.46	1442.81
107.9	4.3	321	265.164	27.7666	830.907	822.416
100	0.52	200	244.269	37.3761	394.362	360.729
114.3	5.9	300	355	107.2	1989.86	1945.7
301.5	4.5	600	381.609	26.6518	3855.33	4282.78
100	0.52	200	244.269	17.9523	238.383	213.079
