# Supplementary material for: Prediction of the axial compression capacity of stub CFST columns using machine learning techniques
Source: Sci Rep. 2024 Feb 5;14:2885. doi: 10.1038/s41598-024-53352-1 (PMC10838919; doi:10.1038/s41598-024-53352-1)
Supplement: Supplementary file 1 — Supplementary Information. [file 41598_2024_53352_MOESM1_ESM.zip › supplementary data/excels results of 8 ML models vs EC4 - AISC360/SR_DS.xlsx]

## Sheet: Sheet1
Do	to	Di	ti	fyo	fyi	fc	P_exp	P_pred
114	3	58	3	294.5	374.5	47.4	898	890.253
87.4	0.99	61.8	0.87	428	452	58.6	378	363.745
164.7	3.71	76.1	2.78	357.7	385.6	141	2736	2755.1
101.9	2.79	50.9	3.07	226	228.9	40.1	681	576.315
190.1	5.11	59.1	3.29	464	342.1	37.4	3242	3014.45
165.1	3.67	76.1	2.81	357.7	385.6	90.7	2174	2236.56
300	4	180	2	250	250	28	2750	2736.67
140.2	2.91	22.1	4.1	300	794	79.9	1845	1899.85
99.9	0.7	74	0.62	409	512	58.6	380	362.065
86	1	41	2	345	345	9.84	334.39	277.075
86	1	39	1	345	345	19.51	324.74	272.847
190.7	5.11	101.6	4.03	346.9	345.8	38	2626	2427.87
88	2	41	2	345	345	21.85	478	444.521
165.1	3.7	42.7	3.19	357.7	409.8	90.7	2446	2554.68
158	1.5	114	1.5	308	308	18.7	589	649.118
189.1	6.77	59.7	3.34	327.3	342.1	38	2894	2832.9
189.9	5.12	58.9	3.31	346.9	342.1	51	2950	2777.85
114.3	1.64	76.1	1.14	262	235	58.6	551	530.753
165.3	5.96	76.1	2.79	347	385.6	53.7	2183	2284.56
99.9	0.71	80.5	0.67	409	474	58.6	357	329.405
165.3	2.93	31.9	5.35	276	619	40.5	1943	1812.3
81	0.9	62	1	524	470	58.6	330	337.664
140.2	2.9	55.1	10.62	300	739	40.5	2543	2094.69
158	2.14	40	2.14	286	286	18.7	968.2	981.965
189.7	5.12	59.5	3.32	346.9	342.1	38	2611	2565.44
190.7	5.15	101.1	4.1	464	345.8	37.4	3082	2863.44
140	5	78	3	290	285	35.2717	1334.3	1291.15
99.8	0.66	61.4	0.55	409	432	58.6	443	391.013
180	3	140	3	275.9	342	47.4	1435	1392.29
168.4	3.22	101.8	1.7	281.5	353.3	40.1	1332	1284.8
188.9	5.09	33.7	3.09	464	348.2	38	3182	3248.24
111.6	1.3	41	2	345	345	9.84	547.53	438.584
165.3	2.94	22	4.14	276	794	40.5	1750	1873.32
88.8	1.55	63.5	1.16	286	216	58.6	357	340.875
114	2.5	39	1	345	345	9.84	590.97	592.952
74.7	0.97	62	0.94	486	470	58.6	285	277.333
114.3	2.73	60.3	2.52	285	396	38.5	734.6	786.547
140	5	68	3	290	285	35.2717	1347	1328.53
160	2.1	75	2.1	300	300	23.6	879	968.357
163	1.95	101.6	3.2	395	394	63.4	1328	1539.92
190.7	5.15	101.1	4.1	464	345.8	38	3082	2871.04
140.1	2.91	38.1	7.63	300	433	40.5	1626	1432.04
240	4	80	4	280	280	29	2735	2689.35
165	5.99	76.2	2.81	347	385.6	53.7	2203	2284.35
114.3	1.64	88.9	1.56	262	286	58.6	524	501.459
165.3	2.94	22.1	4.04	276	794	115.6	2911	3172.19
158	2.14	77	2.14	286	286	18.7	879.1	876.332
165.2	3.68	42.5	3.19	357.7	409.8	53.7	2060	2101.6
114.3	6	48.3	2.9	454	425	63.4	1665	1703.31
114	2.5	41	2	345	345	21.85	773.97	725.432
191	5.15	59.4	3.31	464	342.1	37.4	3286	3048.13
88	2	39	1	345	345	9.84	367.99	356.519
165.2	2.94	22.1	4.09	276	794	79.9	2413	2533.78
300	2	180	2	250	250	28	2311	2123.95
111.6	1.3	39	1	345	345	10.35	470	404.7
114	2	76	1.6	278.7	235	40.2	601	533.034
190.5	5.13	33.9	3.1	346.9	348.2	37.4	2724	2810.64
190.1	4.21	59.3	3.3	336.8	342.1	37.4	2406	2306.59
168.4	3.22	101.9	2.79	281.5	226	40.1	1354	1291.53
188.9	5.12	33.5	3.06	464	348.2	37.4	3232	3247.92
139	2	75	3	250	250	46.7	810	885.263
114	2	89	1.6	278.7	235	40.2	520	475.945
202.7	1.99	101.9	2.79	304	226	40.1	1625	1573.14
140	3	58	5	285	290	35.2717	1223.7	1168.01
356	5.5	219	3.3	618	356	38.8	7242	7640.78
157	2.14	115	2.14	286	286	18.7	703.6	774.276
180	3	48	5	300	320	35.2717	1852.2	1819.68
356	5.5	219	3.3	618	356	38.8	7159	7640.78
140.1	2.87	89	3.89	300	1029	40.5	2025	1858.4
164.9	6.02	76.1	2.8	428.6	385.6	141	3304	3362.42
140.1	2.91	31.9	5.36	300	619	115.6	2537	2191.17
140.1	2.9	55.2	10.76	300	739	79.9	2775	2420.47
139	2	75	3	250	250	46.7	930	885.263
114.3	6.11	60.3	2.52	535	396	41	1681.98	1722.93
180	3	88	3	275.9	370.2	47.4	1650	1695.5
165.4	2.91	89.1	3.91	276	1029	79.9	2580	2549.55
140.1	2.86	89.1	3.91	300	1029	79.9	2107	2092.52
101.8	1.7	50.9	3.07	353.3	228.9	40.1	634	574.325
81.5	1.14	62.2	1.13	524	470	58.6	395	386.38
160	2.1	112	2.1	300	300	23.6	703	861.505
114.3	6.11	60.3	2.52	535	396	67.9	1752.59	1830.88
200	2.74	140	2.74	358.5	358.5	57.5731	1975.3	1937.11
188.9	5.09	33.7	3.09	464	348.2	37.4	3182	3236.01
158	1.5	77	1.5	308	308	18.7	728.1	744.496
170	3.58	114.1	3.58	365	380	35	1667.7	1703.81
114.3	2.73	60.3	2.52	285	396	64.3	899.21	902.081
170	3.58	76.1	3.58	365	320	35	1687.7	1768.99
190.6	5.15	34	3.08	346.9	348.2	37.4	2718	2816.2
180	3	140	3	275.9	342	47.4	1358	1392.29
101.4	1.56	63.4	1.15	255	216	58.6	477	443.965
240	3	114	3	275.9	294.5	47.4	2460	2571.53
180	3	88	3	275.9	370.2	47.4	1648	1695.5
165.1	3.5	101.6	3.3	433	394	63.4	1629	2009.17
188.8	5.08	59.5	3.31	346.9	342.1	37.4	2579	2526.19
87.9	1.17	61.2	0.85	444	452	58.6	408	397.785
168.4	3.22	49.6	1.53	281.5	376.5	40.1	1569	1558.97
165.1	5.94	75.9	2.8	428.6	385.6	141	3322	3356.62
140	3	48	3	342	396.1	36.9127	1430	1267.98
165.1	3.5	101.8	3.1	433	410	63.4	1700	1999.75
168.4	3.22	89.2	3.22	281.5	259.2	40.1	1464	1409.4
114.3	6.11	60.3	5.77	535	310	41	1823.35	1848.21
140	3	48	5	285	290	35.2717	1232.4	1182.08
139	2	75	3	250	250	46.7	877	885.263
114.3	3.2	48.3	2.9	430	425	63.4	1145	1218.59
140.2	2.9	37.9	7.39	300	433	115.6	2500	2127.98
190.7	5.11	101.6	4.03	346.9	345.8	37.4	2626	2420.45
114	2	48	1.6	278.7	235	40.2	660	630.315
190.3	4.26	59.4	3.36	336.8	342.1	37.4	2376	2325.65
180	3	48	3	275.9	396.1	47.4	1790	1904.49
88	2	41	2	345	345	11.01	453.96	401.226
189.9	5.12	58.9	3.31	346.9	342.1	50.7	2950	2773.26
164.8	6	75.8	2.8	347	385.6	90.7	2631	2621.53
114.3	2.74	60.3	5.77	355	310	41	969.16	1007.95
75.4	1.29	62.7	1.23	486	470	58.6	348	342.105
76.3	1.78	62	1	486	470	58.6	395	387.506
114	2	48	1.6	278.7	235	40.2	698	630.315
162.5	1.7	101.6	3.2	395	394	63.4	1236	1474.87
202.7	1.99	76.2	1.66	304	398.9	40.1	1658	1714.12
165.2	2.92	88.9	3.88	276	1029	115.6	2671	2913.69
190.5	5.15	59.6	3.32	346.9	342.1	37.4	2718	2579.51
165	3.7	76	2.8	357.7	385.6	53.7	1831	1872.85
152.6	1.6	50.9	1.66	314.5	398.8	40.1	997	1057.55
101.9	2.79	49.6	1.53	226	376.5	40.1	593	563.368
165	3.68	42.6	3.21	357.7	409.8	90.7	2423	2549.57
165	3.7	76.2	2.79	357.7	385.6	53.7	1876	1871.01
168.4	3.22	114.1	2.79	281.5	281.2	40.1	1319	1278.33
300	3	165	3	275.9	320.5	47.4	3331	3521.02
114.3	2.74	60.3	5.77	355	310	67.9	1068.06	1124.83
158	0.9	38	0.9	221	221	18.7	635	604.8
190	5.11	59.1	3.31	346.9	342.1	28.9	2494	2416.29
114.3	2.73	60.3	5.77	285	310	64.3	1088.06	1027.36
101.7	1.61	61.5	0.56	409	432	58.6	644	552.164
111.6	1.3	41	2	345	345	20.92	591.13	514.172
180	3	48	3	275.9	396.1	47.4	1791	1904.49
180	3	102	3	275.9	320.5	36.9127	1662.5	1475.39
81.5	1.11	62.7	1.14	524	470	58.6	386	381.134
165.3	2.94	31.8	5.25	276	619	79.9	2550	2400.86
114	3	58	3	294.5	374.5	47.4	904	890.253
114.3	2.74	60.3	2.52	355	396	67.9	914.32	999.553
164.9	3.69	42.5	3.2	357.7	409.8	141	3110	3188.71
114.3	2.74	60.3	2.52	355	396	41	789.42	882.673
159	0.9	76	0.9	221	221	18.7	540	495.758
114.3	5.85	60.3	5.77	455	310	64.3	1666.41	1717.66
356	5.5	168	3.3	618	357	38.8	6917	8291.47
121.33	4.43	57.87	4.03	486	450	39.0232	1285.25	1590.77
164.9	6.01	76	2.81	347	385.6	141	3110	3097.71
350	3.82	231	2.92	439.3	396.5	44.4	5499	5248.84
86	1	41	2	345	345	20.92	361.07	315.851
158	1.5	39	1.5	308	308	18.7	851.6	858.342
163.8	2.35	101.6	3.2	395	394	63.4	1487	1643.32
190.4	5.15	59.9	3.33	346.9	342.1	28.9	2460	2430.33
114.3	3.6	48.3	2.9	453	425	63.4	1243	1319.54
165.5	2.92	89	3.92	276	1029	40.5	2375	2164.67
99.9	0.69	86.8	0.61	409	444	58.6	299	275.1
164.9	6.01	75.9	2.8	347	385.6	90.7	2666	2625.19
164.8	3.68	76.3	2.8	357.7	385.6	141	2732	2753.15
114	2	89	1.6	278.7	235	40.2	493	475.945
114.3	4.8	48.3	2.9	416	425	63.4	1441	1443.75
300	6	135	4	763	748	88.9935	11179	10272.2
114.5	5.9	48.4	2.8	454	425	63.4	1418	1686.64
168.4	3.22	76.2	1.66	281.5	398.9	40.1	1470	1427.65
300	6	100	4	763	748	88.9935	11867	10719.6
190.1	5.07	59.7	3.35	346.9	342.1	37.4	2588	2552.68
165.1	3	101.6	3.2	395	394	63.4	1613	1809.95
114.3	6.11	60.3	5.77	535	310	67.9	1889.69	1956.17
189.1	6.77	59.7	3.34	327.3	342.1	37.4	2894	2823.17
76.3	1.74	62	0.94	512	470	58.6	395	389.542
140.2	2.89	22.1	4.08	300	794	115.6	2321	2305.72
160	1.5	75	1.5	255	255	23.6	728	740.515
114.3	2.73	60.3	5.77	285	310	38.5	913.7	911.827
121.25	4.37	57.71	4.03	486	450	51.7769	1439.42	1645.42
165	5.99	75.8	2.8	428.6	385.6	90.7	2971	2912.23
165	3	73	3	304.3	370.2	36.9127	1607	1461.91
114.4	3.5	48.4	2.8	453	425	63.4	1191	1298.14
188.6	5.08	58.9	3.33	346.9	342.1	50.7	3026	2733.37
114	2	76	1.6	278.7	235	40.2	578	533.034
240	3	114	3	275.9	294.5	47.4	2421	2571.53
88	2	39	1	345	345	20.18	418.78	401.29
87.3	0.94	61.6	0.88	428	452	58.6	385	358.101
164.9	3.69	42.7	3.2	357.7	409.8	53.7	2003	2096.45
140.1	2.9	38	7.51	300	433	79.9	2083	1787.36
152.6	1.6	49.6	1.7	314.5	353.3	40.1	825	1053.75
101.8	1.7	49.6	1.53	353.3	376.5	40.1	583	561.114
190.3	4.26	59.4	3.36	336.8	342.1	38	2376	2335.44
200	2.74	60	2.74	358.5	358.5	57.5731	2837.7	2477.14
152.6	1.6	49.6	1.53	314.5	376.5	40.1	1055	1050.36
99.7	0.59	80.3	0.55	409	474	58.6	283	298.14
101.5	1.65	76.1	1.19	255	235	58.6	417	395.136
240	4	120	4	280	280	29	2517	2489.94
190.5	5.15	59.6	3.32	346.9	342.1	38	2718	2589.38
114.3	5.85	60.3	5.77	455	310	38.5	1574.26	1613.68
74.8	1.03	62	1	486	470	58.6	283	290.301
189.7	5.12	59.5	3.32	346.9	342.1	37.4	2611	2555.67
139	2	75	3	250	250	46.7	879	885.263
190.4	5.15	59.9	3.33	346.9	342.1	29	2460	2432.13
114.3	5.85	60.3	2.52	455	396	64.3	1505.67	1592.38
180	3	58	5	300	320	35.2717	1841.4	1784.17
200	2.74	140	2.74	358.5	358.5	35.7405	1640.8	1706.6
159	0.9	114	0.9	221	221	18.7	378.3	394.202
160	1.5	112	1.5	255	255	23.6	589	626.124
140.2	2.92	31.9	5.27	300	619	79.9	2012	1829.41
114.2	3	48.4	2.8	430	425	63.4	1100	1177.43
300	6	135	4	763	748	89.2291	10897	10279.2
164.8	3.69	42.6	3.2	357.7	409.8	141	3068	3183.35
300	6	100	4	763	748	89.2291	12015	10727.3
165	5.96	76	2.79	428.6	385.6	53.7	2601	2571.43
114	2.5	39	1	345	345	20.18	637.98	679.241
189.1	5.1	59.4	3.35	346.9	342.1	38	2623	2550.03
188.6	6.73	59.8	3.33	327.3	342.1	37.4	2928	2801.77
240	3	80	3	280	280	29	2207	2332.99
114.6	4.7	48.4	2.8	416	425	63.4	1390	1428.83
114.1	2.79	50.9	3.07	281.2	228.9	40.1	902	764.561
87.9	1.26	61.4	0.89	428	452	58.6	432	405.634
240	3	120	3	280	280	29	1990	2124.09
180	5	78	3	320	300	35.2717	2043.3	2051.91
189.1	5.1	59.4	3.35	346.9	342.1	37.4	2623	2540.33
111.6	1.3	39	1	345	345	19.51	514.98	469.174
164.8	6	76.1	2.78	347	385.6	141	3032	3088.91
165	6.01	75.9	2.78	428.6	385.6	90.7	2911	2913.93
356	5.5	168	3.3	618	357	38.8	8516	8291.47
300	3	165	3	275.9	320.5	47.4	3266	3521.02
190.7	5.09	100.9	4.07	464	345.8	37.4	3192	2843.87
86	1	39	1	345	345	10.35	263.99	239.526
75.2	1.19	62.4	1.2	486	470	58.6	348	327.789
160	1	75	1	220	220	23.6	540	580.059
188.2	5.04	59.1	3.28	346.9	342.1	37.4	2482	2504.79
114.3	5.85	60.3	2.52	455	396	38.5	1421.54	1488.4
189.2	5.08	101.2	4.05	346.9	345.8	37.4	2462	2388.29
140.2	2.92	22.1	4.09	300	794	40.5	1410	1466.67
202.7	1.99	50.9	3.07	304	228.9	40.1	1653	1884.73
140.2	2.88	89.1	3.91	300	1029	115.6	2195	2318
114.1	2.79	49.6	1.63	281.2	376.5	40.1	804	757.946
180	5	68	3	320	300	35.2717	2057.5	2105.47
139	2	75	3	250	250	46.7	807	885.263
191	5.15	59.4	3.31	464	342.1	38	3286	3058.31
190.6	5.15	34	3.08	346.9	348.2	38	2718	2828.36
165.3	2.94	31.9	5.39	276	619	40.5	1891	1815.98
114	2.5	41	2	345	345	11.62	705.07	646.993
81	0.87	62	0.94	524	470	58.6	335	328.108
165.2	5.95	76.1	2.79	428.6	385.6	53.7	2645	2573.47
350	3.82	231	2.92	439.3	396.5	44.4	5396	5248.84
140.3	2.89	32	5.48	300	619	40.5	1423	1450.43
114.3	1.64	63.5	1.12	262	216	58.6	598	587.457
152.6	1.6	50.9	2.79	314.5	226	40.1	882	1050.44
165.2	3.69	76.4	2.8	357.7	385.6	90.7	2202	2239.9
202.7	1.99	152.6	1.6	304	314.5	40.1	1142	1219.15
