# Supplementary material for: Prediction of the axial compression capacity of stub CFST columns using machine learning techniques
Source: Sci Rep. 2024 Feb 5;14:2885. doi: 10.1038/s41598-024-53352-1 (PMC10838919; doi:10.1038/s41598-024-53352-1)
Supplement: Supplementary file 1 — Supplementary Information. [file 41598_2024_53352_MOESM1_ESM.zip › supplementary data/excels results of 8 ML models vs EC4 - AISC360/SR_rect.xlsx]

## Sheet: Sheet1
H	B	t	L	Fy	fc	P_exp	P_pred
120	120	3.84	360	330	24.9896	882	935.282
120	120	1.49	372	222.7	48.1075	916	794.745
200	200	4	600	293	35.9827	2320	2265.47
210	210	4.5	630	277	39.1	2713	2654.9
249.6	249.6	3.7	750	324.3	33.2421	3131	3064.68
200.5	200.5	6.3	600	437.88	19.0689	2830	2858.11
140	140	5.86	420	321	46.3828	2009	1910.18
120	120	8	500	379	103	2680	2721.37
250	250	2.5	750	342	58.0732	4040	4075.91
200	200	5.86	600	321	13.1696	1960	1965.52
190	190	2.5	570	270	49.828	2140	2148.88
140	105	2.86	420	228	50.7703	1086	1059.99
120	120	8	500	379	92	2430	2575.8
119	119	6.47	357	835	77	3318	3398.39
175	175	6.47	525	835	40.5	4542	4738.43
110	110	5	330	701	54.5	2234	2067.63
120	120	4	350	267.6	31.5224	1008.83	946.686
110	100	2.86	330	228	50.7703	844	824.357
99.4	98	8.16	301.1	508.4	87.8641	2346	2212.76
130	130	3	390	737	78	2491	2286.75
106	106	4	320	495	89	1749	1739.35
120	120	6.47	360	835	40.5	2957	2970.39
150	150	3.5	480	341.7	30.88	1430.35	1350.27
401	200	3.68	800	311	28.8116	3470	3538.19
500	500	10	1500	389	42.5	16500	17351.4
121.8	121.8	3.91	359	991	85.7	2853	2934.09
80.9	80.9	1.601	240	279.9	34.2185	347	352.279
200	150	0.7	480	245.25	22.563	795.591	713.742
161.5	161.9	4.01	480	629	85.7	3600	3593.98
100.3	99.48	5.97	298.75	701.7	91.8	2306	2404.78
200	200	1.87	400	282	71.5429	2890	2977.19
120	120	5	500	327	96	2040	2117.87
120	90	2.86	360	228	50.7703	760	819.037
200	200	2.973	600	731.9	85.7343	5140	4709.9
160	120	7.6	480	194	50.7703	1770	1649.85
140	140	5	420	701	54.5	2942	2851.25
300	300	6	900	334	27.9	4771	4681.77
100.4	100.7	3.99	300	722	35.5	1666	1434.67
140	140	3.84	420	330	12.4847	922	922.632
142.1	142.1	3.02	420	255.1	48.8985	1360	1368.33
120	120	2.86	360	228	50.7703	992	1017.1
161.5	124.3	2	484.5	305.1	54.2738	1320	1351.92
80.2	80.2	1.588	240	279.9	34.2185	353	346.292
130.3	101.6	5.03	390.9	347.3	54.2738	1580	1429.62
150	150	8.275	453	488.38	35.7975	3500	3057.92
90	70	2.86	270	228	50.7703	554	514.898
211	211	5.48	633	294	91.1	4773	5203.78
110	110	1.538	330	279.9	34.2185	510	565.52
120	120	2.5	350	271.7	23.3301	767.26	636.641
297	203	3.72	700	311	28.8116	2910	2766.16
148	148	4.38	444	262	77	2108	2314.08
100	100	2.99	300	288.414	20.601	527.778	534.751
200	200	4	600	293	39.6486	2448.56	2402.66
317.5	199.8	4.47	960	309.27	40.3955	4057.2	3855.55
92	92	3	295	420	19.2009	684.74	601.215
140	140	4	420	495	89	2752	2676.8
100	100	2	200	404	42.9032	770	708.447
140	140	5.86	420	321	12.0605	1343	1243.55
110	110	5	330	750	28	1832	1878.7
60	60	2	120	404	42.9032	322	333.365
150	150	12.5	450	446	141.12	6039	5764.05
157.1	122.5	2.01	471.3	305.1	67.1445	1800	1534.86
150	100	5	200	346.7	38.3	1200	1296.27
182.8	181.2	4.18	540	550	61.7061	3590	3475.35
200	200	2	400	404	42.9032	2054	2156.81
125	125	6	300	285	51.1476	1512.7	1613.03
140.9	140.9	2.02	422.7	305.1	46.6468	1280	1186.42
120	120	5.86	360	321	20.1804	1196	1148.3
150	100	5	100	346.7	38.3	1340	1296.27
120	80	5	200	362.6	36	955	933.02
300	300	4	900	464	47.2913	6100	5977.79
120	80	5	200	341	40.5	920	933.209
180	180	6.6	540	824	39.1	5028	4893.2
500.5	500.5	10.11	1250	276	45.9061	16690	16294.5
144	144	6.36	432	618	25.4	2572	2646.01
150	100	5	200	346.7	38.5	1210	1299.37
103.5	103.5	5.01	300	347.3	67.1074	1500	1399.29
101.3	101.3	4.97	303.9	347.3	54.2738	1310	1218.76
180	180	5	570	701	54.5	3882	4025.92
250	250	1.87	500	282	51.4307	3304	3370.93
300	300	3	900	356.1	53.3217	5664	5532.02
103.6	103.6	4.9	300	347.3	54.2465	1340	1248.81
120	120	5	500	439	96	2240	2323.65
200	200	3.97	499	279	45.9061	2549	2592.36
141.4	141.1	4.93	420	682	114.9	3760	3894.6
101.3	101.3	4.97	300	347.3	54.2465	1310	1218.48
142.3	142.3	5.09	426.9	347.3	67.1445	2520	2284.52
141.5	141.5	3.08	420	255.1	67.1074	1920	1716.69
150	150	5	450	416.3	87.8839	2980	3069.28
143.1	143.1	3.02	420	255.1	48.8985	1328	1384.07
74.04	74.04	4.91	285	762	100	1636	1525.21
120.2	120.6	5.3	359.1	430	87.8641	2100	2267.04
142.1	142.1	2.01	426.3	305.1	46.6468	1364	1201.43
120	120	3.84	360	330	24.9896	921	935.282
120	120	5	430	761	20	1835	2007.68
150	150	0.7	480	245.25	33.7464	747.522	767.328
138.3	139.7	8.13	421	508.4	87.8641	3695	3771.8
120	80	5	200	341	38.8	900	918.421
142.3	142.3	5.09	420	347.3	67.1074	2520	2283.79
142	142	5.08	420	347.3	54.2465	2250	2023.64
118.6	117.7	8.02	362.2	508.4	87.8641	3097	2907.12
120.65	119.57	5.87	359.5	732.8	55.2	2634.9	2682.86
150	100	5	100	346.7	38.5	1370	1299.37
323	323	4.38	969	262	41.1	4950	5392.97
200.3	200.3	4.35	600.9	322	63.7	3417	3485.69
100.2	50.7	3.96	300	721	35.5	1112	935.585
250	250	8	500	379	33	4870	4890.8
100	100	1.87	200	282	71.5429	860	874.838
140.5	140.5	2	420	305.1	67.1074	1780	1544.93
301	201	3.69	700	311	46.2611	4020	3757.8
259	200.8	4.46	780	309.27	40.3955	3580.2	3237.6
125	125	5	375	701	21	2348	1977.79
180	180	5	570	701	54.5	3856	4025.92
120	120	8	500	364	80	2300	2363.24
140	140	4	420	495	89	2828	2676.8
101.5	100.6	4.18	300	550	61.7061	1535	1474.22
120	120	3.84	360	330	44.4676	1078	1205.35
300.5	300.5	6.1	901.5	395	26.5	5102	5027.7
100.1	100.1	2.18	300.3	300	53.7	851	762.049
201	201	3.74	600	311	28.8116	2090	1995.87
150	150	4	450	430	87.8839	2950	2832.95
211	211	8.83	633	536	39.1	5898	5443.24
142.3	142.3	2.01	426.9	305.1	67.1445	1855	1582.23
150	150	2	300	404	42.9032	1300	1341.45
101.9	101.9	5.03	300	347.3	67.1074	1440	1369.42
100.2	50.6	3.98	300	721	35.5	1113	938.463
100.6	100.6	4	299.5	980	35.5	2009	1828.09
120	120	2.86	360	228	50.7703	1050	1017.1
160	160	5	480	750	30	2868	3007.65
116.6	119.4	8	363	730.3	87.8641	3515	3667.9
170.8	135.3	5.07	512.4	347.3	54.2738	2470	2280.16
211	211	6.36	633	618	40.5	4484	4843.7
150	150	5	450	701	21	2828	2456.02
142	142	5.08	426	347.3	54.2738	2250	2024.17
120	120	2.5	350	271.7	31.5224	835.69	748.093
204	204	5.95	612	540	39.1	4026	4027.83
150	150	12	450	756	150.912	8452	7939.09
175	175	6.47	525	835	77	5366	5726.65
200	200	3.75	600	311	46.2611	2500	2630.32
150	150	8	450	779	146.208	6536	6480.55
150	150	1.87	300	282	71.5429	1662	1773.97
120	120	4	350	267.6	39.1014	1174.22	1054.88
250	250	2	500	404	42.9032	3100	3154.52
200.3	200.3	5.1	498	268	45.9061	2868	2842.11
305	305	5.8	1200	471	110	11568	12491.3
160	125	4	480	495	89	2674	2764.13
142	142	5.11	420	347.3	54.2465	2160	2029.68
130	130	5	500	1030.6	125.4	4250.1	4417.26
200.1	200.1	4.35	600.3	322	57.9	3201	3262.99
410	410	12	1230	378	42.5	12800	13951.5
130.3	102.3	5.14	390.9	347.3	54.2738	1640	1449.72
410	410	16	1230	358	42.5	15300	15959.8
161.2	161.7	4.01	480	629	35.5	2785	2415.61
500.3	500.3	12.56	1250	270	45.9061	18104	17665.7
300	201	3.75	700	311	28.8116	2890	2781.09
190	190	2.5	570	342	58.0732	2480	2530.6
130	130	4	390	495	60	2018	1931.62
150	100	5	100	340	38.7	1300	1288.99
144	144	6.36	432	618	40.5	2808	2932.59
129.1	128.2	2.5	390	234.3	53.1323	1150	1132.38
120.2	118.2	9.96	362.1	543.3	87.8641	3338	3385.95
280	280	2.5	840	202	39.2905	3350	3350.1
142.1	142.1	2.01	420	305.1	48.8985	1328	1242.84
300	300	6	900	317.5	53.3217	6498	6701.43
265	265	6.47	795	835	25.4	6546	7151.26
100	100	2	200	404	42.9032	772	708.447
167.9	137.1	5.1	503.7	347.3	67.1445	2600	2565.67
300	300	6	900	334	27.9	4842	4681.77
142.3	142.3	2.01	420	305.1	67.1074	1855	1581.55
500	500	10	1500	302	27.9	11838	12429.1
150	150	2	300	404	71.5429	1980	1917.62
150	150	5	450	420	87.8839	3035	3078.25
150	150	2	300	404	71.5429	2060	1917.62
100	100	1.87	200	282	71.5429	840	874.838
1001	1001	20.19	2499	261	45.9061	61980	64158.7
130.3	102.3	5.14	390.9	347.3	54.2738	1600	1449.72
200	200	5.86	600	321	13.1696	2058	1965.52
200.5	200.5	3.68	499	279	45.9061	2549	2529.92
160.2	122.7	2.03	480.6	305.1	54.2738	1400	1334.62
300	300	3.7	900	311	48.9812	5570	5342.94
142	142	5.07	420	347.3	54.2465	2280	2021.62
106	106	4	320	495	89	1824	1739.35
200	200	4	600	464	47.2913	3318	3165.8
120	120	4	360	495	60	1701	1717.89
500	500	10	1500	302	27.9	11779	12429.1
215	215	4.38	645	262	41.1	2424	2763.83
141.2	140.7	4.94	420	682	35.5	2992	2467.22
100.1	100.1	2.18	300.3	300	61	911	830.82
149.87	149.87	4.92	510	762	100	3968	4170.1
120	120	3.84	360	330	21.5337	882	887.365
300.7	300.7	6.1	902.1	395	52.2	6496	7159.35
100	100	2.29	300	194.238	31.9806	498.348	488.996
200	200	3.69	600	311	28.8116	2160	1967.89
150	115	2.86	450	228	50.7703	1218	1204.96
199.5	199.5	10.1	600	381.68	19.0689	3900	3666.2
200	200	4	600	293	30.3512	2082.78	2054.71
150	115	2.86	450	228	50.7703	1251	1204.96
125	125	4.5	300	293	36.0722	1164.5	1192.42
99.2	99.2	4.93	360	762	100	2632	2298.16
211	211	6.36	633	618	40.5	4428	4843.7
121.9	121.8	3.93	359	991	85.7	2798	2944.91
150	150	12.5	450	446	150.912	5911	5951.25
200	200	2.973	600	731.9	31.2101	2618	2805.16
300	300	8	900	424	47.2913	8619	7902.43
300	300	5	1000	369	28.9462	4475	4544.94
250	250	8	500	379	91	8300	8328.32
100.2	50.9	4	300	721	85.7	1211	1115.81
317.5	199.5	4.4	960	309.27	40.3955	4024.1	3826.1
150	150	4	450	434.6	87.8839	2820	2841.98
119.18	120.85	5.95	360.15	732.8	91.8	2892.1	3177.3
140	140	3.84	420	330	46.3828	1470	1553.81
300	200	2.973	600	731.9	69.4888	6107	5828.51
120	120	5	500	438	46	1690	1637.18
141	141.4	4.97	420	682	85.7	3237	3383.05
100	100	2.8	400	361.6	71.8	1113.2	1070.71
100.7	100.4	4.18	300	550	72.6107	1775	1565.66
120	120	4	350	267.6	23.3301	952.87	829.731
251.1	251.1	3.73	750	324.3	33.2421	2677	3104.32
220	220	2.5	660	221	35.7059	2060	2061.98
100.9	100.6	3.97	300	722	85.7	1853	1890.36
250.4	249	2.5	750	234.3	51.242	3230	3471.74
120	120	3	350	273.5	39.1014	1032.9	924.538
60	60	2	120	404	71.5429	422	430.765
120	120	6.47	360	835	25.4	2819	2777.62
125	125	4.5	300	293	51.1476	1313	1425.17
180	180	6.6	540	824	91.1	5873	6384.22
148	148	4.38	444	262	40.5	1414	1529.65
144	144	6.36	432	618	77	3399	3625.29
150	100	5	100	340	39.6	1320	1303.12
140	140	3.84	420	330	11.7951	941	909.791
120	120	5	500	304	47	1440	1374.74
100	100	4.25	300	284.49	19.8162	666.099	663.202
150	135	2.86	450	228	50.7703	1420	1357.02
300	300	2	900	176.7	53.3217	5322	4723.57
100	100	2.86	300	228	50.7703	800	757.811
100	100	2.8	200	361.6	71.8	1082.2	1070.71
120	120	5.86	360	321	44.4676	1372	1496.7
132.3	102.7	4.98	396.9	347.3	67.1445	1725	1644.39
100	100	2.2	300	339.426	21.3858	510.12	491.256
150	150	2	300	404	42.9032	1420	1341.45
198.5	198.5	6.1	600	437.88	20.2326	3010	2798.35
250	250	2.5	750	342	58.0732	4080	4075.91
180	180	9.45	540	825	39.1	6803	6443.39
140	140	5.86	420	321	46.3828	1906	1910.18
300	300	3.75	900	311	32.2428	4370	4003.24
103.5	103.5	5.01	310.5	347.3	67.1445	1500	1399.68
119.4	119.3	12.04	358.2	488.9	87.8641	3530	3499.89
305	305	8.9	1200	600	110	14116	15565.1
150	150	6	450	430	87.8839	3257	3365.13
150.98	150.98	3.56	480	341.7	29.4926	1418.68	1346.21
125	125	6	300	285	36.0722	1444	1377.51
150	150	1.45	463	222.7	49.4515	1300	1199.42
124.43	124.43	4.93	435	762	100	3023	3177.78
152	150	8.275	451	488.38	47.0102	3575	3317.34
150	150	12	450	756	146.208	8585	7847.72
110	110	5	330	750	28	1836	1878.7
211	211	6.36	633	618	25.4	3920	4237.33
100	75	2.86	300	228	50.7703	640	595.536
109.8	109.8	1.53	330	279.9	34.2185	522	562.761
120	120	8	500	379	31	1680	1768.57
172.7	133.2	5.08	518.1	347.3	67.1445	2700	2571.76
204	204	5.95	612	540	91.1	5303	5999.44
200	200	5.6	600	397	112	5512	5915.4
170	170	5	580	761	20	2831	3023.68
350	350	6	1000	498	28.9462	7131	7281.54
180	180	9.45	540	825	91.1	7402	7939.28
142.1	142.1	3.02	426.3	255.1	46.6468	1360	1325.05
190	190	2.5	570	342	58.0732	2430	2530.6
101.9	101.9	5.03	305.7	347.3	67.1445	1440	1369.8
130	120.4	5.03	390	347.3	67.1445	1820	1876.66
120	120	6.47	360	835	40.5	2961	2970.39
102.1	102.1	4.97	306.3	347.3	67.1445	1330	1365.97
120	120	8	500	379	39	1800	1874.44
211	211	6.36	633	618	77	5758	6309.44
300	200	2.973	600	731.9	31.2101	3297	3802.19
102.1	102.1	4.97	300	347.3	67.1074	1330	1365.58
120	90	2.86	360	228	50.7703	800	819.037
200	200	2.01	600	301	49.8751	2185	2264.3
120	120	3	350	273.5	23.3301	819.07	706.514
160	125	4	480	495	89	2580	2764.13
150	150	1.87	300	282	71.5429	1740	1773.97
201	201	10.3	600	381.68	20.9041	3980	3829.34
140	140	5.86	420	321	13.7485	1292	1276.33
120	120	2.5	350	271.7	39.1014	950.87	851.2
211	211	8.83	633	536	91.1	7008	7592.2
180	180	1.49	553	222.7	49.4515	1788	1675.63
100.9	100.6	3.97	299.5	980	85.7	2177	2265.16
167.4	136.1	5.13	502.2	347.3	54.2738	2510	2264.05
160.4	125.1	2.85	481.2	255.1	67.1445	1855	1711.16
250	250	8	500	379	91	8300	8328.32
300	300	3	900	414	47.2913	5958	5234.05
120	120	3	350	273.5	31.5224	867.28	819.765
305	305	6.1	1200	660	110	12307	13867.4
120	120	8	500	379	80	2290	2417
160	160	2.5	480	221	33.4241	1150	1149.96
150	135	2.86	450	228	50.7703	1340	1357.02
201	201	10	600	381.68	20.2326	3920	3718.1
99.56	99.56	4.91	360	762	100	2520	2304.45
150	100	5	200	340	39.6	1200	1303.12
150	100	5	200	340	38.7	1190	1288.99
125	125	3.2	300	299	36.0722	865.05	1003.64
60	60	2	120	404	42.9032	318	333.365
80.5	80.2	3.98	240	756	85.7	1462	1415.48
175	175	6.47	525	835	25.4	4210	4329.6
120	120	5.86	360	321	23.8738	1176	1201.29
140	140	5	420	701	54.5	2840	2851.25
251	251	3.75	750	324.3	33.2421	2832	3109.29
142.1	142.1	2.01	420	305.1	48.8985	1364	1242.84
150	150	12	450	756	157.536	8730	8067.75
141.5	141.5	3.08	424.5	255.1	67.1445	1920	1717.4
158	158	3	450	330	23.4393	1156.53	1154.14
120	120	8	500	396	92	2300	2636.73
200	200	3.74	600	311	46.2611	2610	2627.59
144	144	6.36	432	618	40.5	2765	2932.59
80.3	80.5	3.97	240	1022	35.5	1722	1439.49
250	250	2.5	750	270	49.828	3495	3467.88
197	197	6.4	600	437.88	20.9041	2730	2895.14
120	80	5	200	362.6	39.1	950	958.304
80.1	80.4	4	240	756	35.5	1328	1127.24
100	100	2.99	300	288.414	20.601	528.759	534.751
305	305	8.6	1200	269	110	11390	12701.8
148	148	4.38	444	262	40.5	1402	1529.65
110	100	2.86	330	228	50.7703	860	824.357
119.9	117.8	11.83	363	399.8	87.8641	3340	2966.51
103.6	103.6	4.9	310.8	347.3	54.2738	1340	1249.1
120	120	4	360	495	60	1657	1717.89
210	210	5.48	630	294	39.1	3183	2968
150	150	6	450	436.9	87.8839	3435	3385.36
203	102	8.275	60	488.38	47.0102	3230	2968.43
120	120	5.86	360	321	23.8738	1117	1201.29
130	130	4	390	495	60	2020	1931.62
200	200	1.87	400	282	71.5429	2920	2977.19
119.1	119.2	8.47	361	464.3	87.8641	2956	2864.39
60	60	1.87	120	282	71.5429	350	374.516
151.03	151.03	3.55	480	341.7	29.4926	1404.35	1344.75
200	150	1.4	480	245.25	33.7464	1173.28	1153.61
200.3	200.3	4.35	600.9	322	29.6	2230	2207.44
116.1	119.4	11.86	362.1	683.8	87.8641	4298	4393.45
149.3	149.3	3.625	450	283.6	44.5295	1771	1545.95
118.7	121.9	5.09	360.1	430	87.8641	2017	2217.37
125	125	3.2	300	299	51.1476	1115.8	1228.27
500	500	12	1500	378	42.5	17900	18719.9
150	150	12.5	450	446	157.536	6409	6077.88
130	130	5	500	1030.6	75.6	3449.5	3686.24
211	211	4.5	633	277	91.1	4371	4862.72
215	215	4.38	645	262	80.3	3837	4477.79
100	100	2.29	300	194.238	31.9806	497.367	488.996
160	160	5	480	750	30	2922	3007.65
801	801	20.35	1999	261	45.9061	40481	45041
120	120	8	500	300	46	1670	1683.93
120	120	8	500	323	103	2270	2520.66
124.94	124.94	4.94	435	762	100	2962	3200.25
60	60	2	120	404	71.5429	406	430.765
160	120	7.6	480	194	50.7703	1820	1649.85
150	150	0.7	480	245.25	22.563	558.189	547.015
121.9	121.8	3.93	360	991	35.5	2557	2295.95
250	250	1.87	500	282	51.4307	3400	3370.93
140	105	2.86	420	228	50.7703	1044	1059.99
140.9	140.9	2.02	420	305.1	48.8985	1280	1227.17
142.1	142.1	3.02	426.3	255.1	46.6468	1400	1325.05
402	200	3.69	800	311	48.9812	4810	5080.14
149.99	149.99	4.92	510	762	100	4115	4175.06
100.3	98.2	4.18	300	550	61.7061	1490	1438.29
258	198.5	4.41	780	309.27	40.3955	3624.8	3185.06
101.2	101.1	4.18	300	550	72.6107	1740	1578.96
110	110	5	330	701	54.5	2203	2067.63
160.3	126	2.92	480.9	255.1	54.2738	1560	1480.69
319	319	6.36	957	618	41.1	7780	8629.63
60	60	1.87	120	282	71.5429	382	374.516
150	150	12.5	450	446	142.08	6285	5782.41
120	120	8	500	376	57	1990	2101.88
140	140	3.84	420	330	46.3828	1499	1553.81
142	142	5.11	426	347.3	54.2738	2160	2030.21
200	200	6	600	288	24.5775	2362.74	2296.4
200	200	4	600	293	24.5775	1784.67	1838.64
265	265	6.47	795	835	41.1	7172	8118.28
148	148	4.38	444	262	25.4	1153	1205.13
99.92	100.06	5.99	299.25	701.7	55.2	2137.4	2080.44
120	120	5.86	360	321	44.4676	1460	1496.7
250	250	4	1000	351	28.9462	2982	3027.14
100	100	4.25	300	284.49	19.8162	667.08	663.202
181.8	180.4	4.18	540	550	72.6107	4210	3771.21
149.3	149.3	3.625	450	283.6	44.5295	1785	1545.95
200	200	3.49	600	315	49.8751	2630	2701.89
80.5	80.2	3.99	240	1022	85.7	1791	1725.79
150	150	12.5	450	446	146.208	5953	5861.32
120	120	2.75	300	397.82	46.5322	953	1130.73
175	175	6.47	525	835	40.5	4493	4738.43
120	120	3.84	360	330	41.39	1080	1162.68
161	126.2	2.98	483	255.1	54.2738	1580	1499.09
100	100	2.86	300	228	50.7703	760	757.811
142.1	142.1	2.01	426.3	305.1	46.6468	1328	1201.43
120	120	8	500	323	39	1550	1673.73
250	250	8	500	379	33	4870	4890.8
120	80	5	200	357.5	35.7	850	921.542
200	200	4.99	498	268	45.9061	2868	2809.25
