# Supplementary material for: Prediction of the axial compression capacity of stub CFST columns using machine learning techniques
Source: Sci Rep. 2024 Feb 5;14:2885. doi: 10.1038/s41598-024-53352-1 (PMC10838919; doi:10.1038/s41598-024-53352-1)
Supplement: Supplementary file 1 — Supplementary Information. [file 41598_2024_53352_MOESM1_ESM.zip › supplementary data/excels results of 8 ML models vs EC4 - AISC360/SVR_Circ.xlsx]

## Sheet: Sheet1
D	t	L	Fy	fc	P_exp	P_pred
90	4.5	300	357	36.1312	925.2	909.314
153	3.64	306	320	75.8216	2205	2263.71
165	4	500	386.04	34.2	1919.6	1935.84
181.15	2.27	675	734	39.1795	2400	2317.09
89.11	4.97	222.5	388	78.7	1085.4	1056.12
159.3	5.25	409	357.378	33.7936	1814.85	2018.91
102	3.4	200	311	71.8	1120.2	1060.35
113.64	3.64	400	259.6	48.3234	1011	992.091
114	4.03	280	330.74	48.2853	1265.9	1101.86
165	4.25	495	351	49.4281	2210	2195.76
105.3	3	312	322.16	23.1464	627.84	656.411
165	4.25	495	351	33.9435	1727	1799.67
131	4	393	306	62.4732	1482	1497.07
105.2	2.9	311	265.164	27.7666	586.638	629.155
222	6.47	666	843	40.5	5714	5788.74
153	1.54	306	345	75.8216	1842	1841.85
235	5.66	470	290	75.8216	5047	5095.95
114.3	6.3	250	428	166.56	2610	2632.94
166	5	500	274.68	29.6786	2045.39	1796.03
165	3.5	500	361.34	34.2	1757	1731.8
114.43	3.82	300	343	28.0936	929	978.616
450	2.96	1350	279	41.1	6985	6869.74
133	5	399	306	65.3568	1712	1742.51
125	1	438	232	84.7	1275	1239.15
190	1.94	663.5	256.4	74.7	2592	2461.22
1020	9.64	3060	336	16.9	30000	27972
114	4	280	330.74	29.2272	977.24	1003.74
100	3	300	255	29.9609	592	607.721
557.65	16.52	994.9	546	25.4158	28830	29006.1
60.3	4.5	200	225	47.05	390	394.999
108	6	324	343.5	101.133	1850	1665.89
166	5	660	274.68	29.6786	1863.9	1742.82
219.1	6.3	600	300	142.848	6838	6733.3
280	8	1000	495	117	11868	11616.2
150	0.7	480	245.25	33.4521	744.579	762.113
372	3.64	744	320	75.8216	9604	9604.51
108.2	4.45	312	322.16	23.1464	738.693	932.687
101.8	5.7	200	305.091	37.3761	971.19	1194.18
114	4	280	330.74	35.9202	981.39	1042.01
105	2.8	311	265.164	27.7666	577.809	617.012
800	20	2000	535	110	85665.4	88856.6
76.454	1.6764	152.349	363.285	40.8859	434.591	467.643
200	1.87	600	282	75.6266	2824	2783.2
76.11	2.48	300	286	145	774	762.37
800	8	2000	535	150	89551.5	98405
76.12	2.51	300	286	145	762	764.585
108	4.5	240	410.058	27.5031	1236.06	1173.01
800	20	2000	635	150	110960	113778
150	1.87	450	282	75.6266	1701	1669.72
113.7	2.05	342	269.9	130.8	1535	1603.51
114.3	2.74	300	235	56.2	901.81	905.613
159	4.5	447	317.6	31.4	1607.33	1639.64
100	3	300	255	29.9609	590	607.721
219	7.06	659	429	54.5179	4100	4377.45
474	7.42	948	317	75.8216	17885	17887.4
87.1	1.9	348.4	255	26	340	356.694
120.828	4.064	241.325	451.607	34.4048	1201.02	1279.59
200	3	600	303.5	50.0163	2160	2256.21
323.9	5.6	1000	443.9	92.3	11481	11004.8
133	4.75	400	338	24.9362	1380	1394.94
107.9	4.3	320	265.164	27.7666	805.401	831.218
318.3	10.36	954.9	331	39.3	7933	7610.04
152	1.7	500	270	73	1548	1552.91
168.33	12.08	421	460	78.7	4955.5	5040.42
101.6	3	300	425.03	34.04	703.3	771.154
140.8	6.28	349.6	397	55.2	2238.9	2240.16
108.55	4.6	325.7	272.129	29.7051	757.332	931.964
222	6.47	666	843	40.5	5638	5788.74
180	3	540	320.5	36.9127	1750	1768.7
178	9	360	283.411	22.1706	2923.38	2744.11
114.3	3.85	300	343	25.5936	998	950.618
282	4.36	564	322	75.8216	6811	6811.17
105.2	3.05	312	322.16	38.5575	785.781	753.18
113.7	2.09	342	269.9	59	904	813.837
108	4.5	240	410.058	27.5031	1245.87	1173.01
101.3	0.55	300	357.378	35.585	343.35	373.788
108	4.5	378	358	77.4	1535	1517.92
200	3	600	303.5	50.0163	2320	2256.21
92	3	193.2	260.946	20.4806	538.569	525.846
105	2.86	321	265.164	27.7666	578.79	618.918
131	4	393	306	67.092	1542	1594.96
165	2.73	510	350	67.8644	2080	2094.32
101.6	3	300	425.03	93.51	1075.5	1154.3
133	5	399	306	47.9479	1518	1487.33
273	5	816	312	54.5179	5050	4816.6
107.9	7.99	342	251.8	59	1249	1295.1
101.9	3.03	305.7	371	51.3	877	866.861
469	4.66	938	291	75.8216	16670	15826.9
156.3	3.03	424	357.378	35.585	1373.4	1447.47
139.6	5.1	349.7	458	72.6	2645.2	2457.79
159.3	5.25	409	357.378	33.7936	2051.27	2018.91
165	2.82	580.5	363.3	48.3	1662	1899
393	9.38	786	312	75.8216	13936	14160.5
100	3	400	426.735	35.585	777.933	770.248
127	2	445	258	84.7	1339	1484.91
114	4.5	342	335.04	41.67	1121.75	1162.44
152.603	3.1496	304.927	415.133	23.0974	1201.02	1252.27
108	6.47	324	853	40.5	2402	2418.39
325	3.57	971	329	45.1237	5300	5144.3
200	3	600	303.5	50.0163	2383	2256.21
159	4	636	466.5	25.1234	1793.9	1651.17
133.1	4.5	397	324.3	67.4781	1535	1792.6
140	6.21	420	359	125	3202	3214.72
165	2.82	580.5	363.3	80.2	2295	2566.54
477	11.36	954	310	75.8216	20462	20237.4
166	5	660	274.68	29.6786	2109.15	1742.82
216.4	6.61	649.2	452	24.3	3568	3190.08
140.66	6.32	349.5	397	72.9	2450.4	2523.47
800	20	1600	535	150	104834	107814
108	6	324	343.5	111.117	1950	1883.37
376	3.28	1125	305	45.1237	6750	6214.69
190	1.52	663.5	306.1	80.2	2602	2716.56
100	2.5	380	244.269	35.2261	671.004	588.493
60	1.87	180	282	75.6266	312	319.992
150	0.7	480	245.25	22.563	538.569	603.848
220.97	2.13	825	734	39.1795	2950	3110.23
105.2	2.95	312	322.16	23.1464	583.695	649.436
100	3	300	303.5	50.0163	814	769.195
129	3	387	306	47.0102	1093	1090.88
140.54	6.28	349.5	397	65.2	2418	2406.09
113.6	3.2	337	354.6	67.4781	1145	1269.12
360	4.54	1080	525	41.1	7045	7228.14
100	1.87	300	282	75.6266	845	821.932
174	3	360	266.047	45.7146	1677.51	1609.05
168.656	5.0038	304.8	260.622	27.4411	1983.91	1869.98
325	3.57	971	329	54.5179	6050	6207.91
89.01	5.02	222.6	388	39.9	1000.7	1074.7
200	3	600	303.5	50.0163	2330	2256.21
189.2	5.11	567.6	346.9	38	2374	2362.99
159	5.07	477	391.5	41.5	2230	2131.37
166	5	660	274.68	29.6786	1873.71	1742.82
159.3	5.25	409	357.378	33.7936	2043.42	2018.91
100	3	300	303.5	50.0163	820	769.195
140.84	2.37	525	734	39.1795	1610	1613.7
153	3.64	306	320	75.8216	2205	2263.71
219	4.75	650	350	35.2485	3150	3022.93
301	2.96	903	279	80.3	5540	5539.42
168.148	3.6068	304.8	221.322	26.6138	1556.88	1367.35
150.62	3.04	562.5	691	39.1795	2050	2050.23
372	3.64	744	320	75.8216	9163	9604.51
150	1.87	450	282	75.6266	1670	1669.72
108.3	4.4	312	322.16	23.1464	758.313	921.728
358	5.66	716	290	75.8216	9609	9946.41
107.9	8.01	342	251.8	113.2	1482	1481.96
100	1.5	300	232.497	35.2261	505.215	486.771
131	4	393	306	57.3107	1452	1429.98
240	3.04	720	648.9	49.8195	4438	4437.43
60	2	180	404	80.3158	432	431.958
114.3	3.6	250	403	166.56	2422	2356.2
240	3.05	720	571.2	49.8195	4425	4337.98
140	8.36	420	813	125	5531	5501.85
140	10.46	420	773	125	6187	6186.47
131	4	393	306	65.3568	1496	1553.94
298.48	5.74	600	400.248	79.202	7946.1	7945.19
200	3	600	303.5	50.0163	2160	2256.21
477	11.36	954	310	75.8216	19854	20237.4
140	6.27	420	1153	125	5386	5385.83
189.6	5.09	568.8	464	38	3168	3168.05
114	8	400	400	69.1782	1943	2088.9
149	2.96	447	308	25.4	941	1057.99
114	6	400	406	65.7152	1768	1768.04
108	10	324	384.8	117.173	2460	2460.38
800	18	2000	535	150	100661	100672
157	2.48	314	326	75.8216	2117	2068.03
100	3	300	432.82	93.51	1141.3	1141.11
297	11.88	600	348.255	79.202	9397.98	9397.28
76	3	228	255	29.9609	394	424.515
100	0.52	200	244.269	17.9523	237.402	238.404
630	10.21	1890	323.3	38.4	20500	20501.2
159	4.64	477	397.2	46.6887	2330.8	2247.43
101.9	3.03	305.7	371	23.2	649	664.598
165	2.72	510	350	48.6053	1750	1749.84
165	2.75	510	350	38.645	1560	1627.64
152.578	4.9276	304.902	633.421	41.9891	2909.14	2904.12
166	5	500	274.68	29.6786	2001.24	1796.03
114	8	400	368	82.4366	1996.84	1996.86
89	5.04	222.9	388	72.9	1064.7	1062.44
800	20	2000	735	150	117093	117090
114.9	3.93	342	304.3	59	1163	1171.21
298.48	5.74	600	400.248	26.6518	4542.03	4542.24
140	3	600	300	36.7	1322	1234.17
190	1.11	656	203.1	110.3	2940	3055.58
262	2.16	975	734	39.1795	4150	4150.3
100	1.5	380	232.497	35.2261	505.215	476.214
100	2	380	236.421	35.2261	537.588	537.577
102.7	1.65	309	265.164	33.7936	485.595	489.476
190	0.86	663.5	210.7	74.7	2451	2446.42
153	1.54	306	345	75.8216	1823	1841.85
800	14	2000	535	150	97551.8	97555.4
159.3	4.83	420	357.378	33.7936	1864.88	1885.72
76.4286	1.7018	152.375	363.285	25.9243	372.316	372.363
140	10.46	420	773	52.5	5420	5419.35
220	2.13	825	734	39.1795	3250	3088.39
120	1.51	369	222.7	41.4364	690	696.476
111.64	1.9	400	261.3	48.3234	701.9	702.025
469	4.66	938	291	75.8216	15827	15826.9
165	3	330	242	28.7511	1364.7	1283.83
153	1.54	306	345	75.8216	1872	1841.85
168.44	11.98	420.8	460	72.6	5000	4982.39
318.3	10.36	954.9	331	24.2	6565	6565.05
235	5.66	470	290	75.8216	5096	5095.95
358	5.66	716	290	75.8216	9947	9946.41
166	5	660	274.68	29.6786	1697.13	1742.82
235	5.66	470	290	75.8216	5390	5095.95
140	8.19	420	389	125	3354	3397.97
477	11.36	954	310	75.8216	20237	20237.4
166	5	660	274.68	26.539	1746.18	1697.16
168.656	5.0038	304.8	260.622	27.4411	1983.91	1869.98
168.656	2.6416	304.8	297.854	34.129	1218.81	1265
88.98	5.1	222.8	388	72.9	1047.9	1067.72
157	2.48	314	326	75.8216	2058	2068.03
76.18	3.31	300	305	145	841	840.893
301.5	4.5	600	381.609	34.1859	4551.84	4552.13
153	3.64	306	320	75.8216	2264	2263.71
559.4	16.54	994.85	546	25.4158	29590	29154.7
111.3	2	339	354.6	67.4781	894	964.885
358	5.66	716	290	75.8216	9947	9946.41
108	4.5	290	410.058	27.5031	1226.25	1181.62
140.39	6.28	349.7	397	39.9	2190.5	2190.34
60.3	4.5	200	225	47.05	395	394.999
76.4286	1.7018	152.349	363.285	24.959	355.858	363.719
168.656	5.0038	304.8	260.622	32.888	1970.56	1966.33
157	2.48	314	326	75.8216	2068	2068.03
122	4.54	366	576	25.4	1509	1509.14
180	3	540	320.5	36.9127	1750	1768.7
150	3.55	450	326	30.8782	1375	1302.74
240	3.04	720	648.9	49.8195	4357	4437.43
166	5	660	274.68	29.6786	1736.37	1742.82
219.1	10	600	381	177.696	9085	9084.63
140	11.58	420	367	125	4104	4103.81
100	2	300	404	75.6266	930	930.125
219.1	6.3	600	300	156.48	6915	6914.26
100	3	300	303.5	50.0163	708	769.195
115.02	5.02	300.5	365	49.1693	1413	1413.09
219.1	6.3	600	300	168.384	7407	7425.34
320	7	520	250.155	47.3126	5895.81	5931.14
250	2.48	500	326	75.8216	4733	4732.35
140	16.72	420	389	125	5135	5119.8
114.9	4.01	342	304.3	130.8	1748	1747.91
165	2.3	500	332.47	34.2	1396.5	1396.65
100	2	300	236.421	35.2261	537.588	550.547
216.4	6.61	649.2	452	46.8	4214	4214.47
151.05	2.98	562.5	691	39.1795	2150	2034.91
282	4.36	564	322	75.8216	6380	6811.17
101.7	3.03	305.1	371	40.2	800	797.595
140	6.21	420	359	125	3215	3214.72
133	4.7	465	352	84.7	2158	2253.07
102.3	1.45	312	265.164	33.7936	438.507	457.217
89	3	267	255	29.9609	522	522.045
108	6	324	343.5	117.173	2120	2021.21
320	7	440	250.155	47.3126	5905.62	5905.79
900	20	2250	535	150	129354	129339
101.3	0.55	300	357.378	35.585	373.761	373.788
140	16.72	420	389	125	5120	5119.8
131	4	393	306	45.5131	1280	1284.19
273	3.5	818	305	72.5481	5450	5449.26
157.5	1.5	450	308	18.7	815.4	815.439
222	6.47	666	843	77	7304	7303.93
166	5	350	274.68	29.6786	2040.48	1910.85
112	3	342	288.53	19.2009	690.5	660.299
820	8.93	2460	331	45	33600	33602.8
200	2	600	404	75.6266	3020	3020.12
280	8	1000	495	82	9648	9648.35
337	6.47	1011	823	41.1	9668	9834.79
101.702	3.0734	203.276	605.084	34.129	1112.06	1112.09
165	2	330	242	28.7511	1265.1	1152.39
165	2.37	615	287.5	24.086	1008	1008.17
129	3	387	306	45.5131	1068	1072.37
133	5	399	306	62.4732	1673	1697.64
720	8.3	2160	312	15	15000	15000.1
360	4.54	1080	525	85.1	11505	11505.9
800	20	2400	535	150	103848	103840
133	4.5	399	335.04	64.31	1677.61	1749.34
700	20	1750	535	150	81798.6	81796.4
190	1.11	660	203.1	110.3	3000	3055.42
89.14	4.93	222	388	66.8	1047.4	1053.22
114.9	4.01	342	304.3	113.2	1631	1630.73
159	4.5	447	317.6	31.4	1510.39	1639.64
76	3	304	255	29.9609	394	401.857
114.3	5.9	300	355	56.2	1735.77	1657.19
298.35	7.65	600	384.552	26.6518	4924.62	4925.41
108	4	432	332.363	40.2781	971.19	971.214
76.19	2.99	300	278	145	805	804.955
115.04	4.92	300	365	95.0083	1787	1749.8
300	4	800	276	25.5133	3611	3610.59
879.5	15.55	2198	260	45.9061	39546	39540.3
100	0.52	200	244.269	37.3761	404.172	394.382
477	11.36	954	310	75.8216	19854	20237.4
150	2	450	404	75.6266	1870	1840.81
180	6	600	320	36.7	1918	2040.01
101.8	5.7	200	305.091	17.9523	953.532	953.441
140	8.36	420	813	52.5	4436	4435.76
76	3	304	255	29.9609	394	401.857
89	4.92	222.8	388	55.2	1050.9	1029.72
101.3	3.03	303.9	371	40.2	742	793.344
140	6.27	420	1153	52.5	4274	4273.87
133	3.5	465	352	84.7	1995	1990.78
179	5.5	360	248.585	22.1706	1814.85	1814.94
273	3.5	813	305	54.5179	4500	4499.42
800	20	2000	535	130	94037.9	94036.9
318.5	10.36	955.5	331	52.5	8289	8289.37
800	20	2000	535	150	104467	104461
180	4	540	340	45.1393	2629.6	2330.59
87.1	1.9	348.4	255	26	325	356.694
100	3	300	432.09	34.04	724	749.965
165	4	500	386.04	34.2	1941.5	1935.84
190	1.11	662	203.1	94.7	2462	2461.72
190	1.11	662	203.1	110.3	3140	3055.44
114	3.01	280	301.4	48.2853	1106.5	924.992
168.148	3.6068	304.8	221.322	32.7501	1432.33	1463.38
190	0.86	662	210.7	108	3070	2983.34
181.8	2.17	675	734	39.1795	2300	2286.28
76.454	1.7018	152.4	363.285	33.3017	433.257	431.443
235	5.66	470	290	75.8216	5096	5095.95
82.55	1.397	254	482.633	40.8514	530.228	530.282
140	6	600	300	36.7	1390	1389.95
190	1.94	660	256.4	108	3360	3359.84
133	6	399	381.79	41.67	1795.7	1828.59
138.9	5.15	349.1	458	78.7	2510.3	2509.94
219	4.78	650	350	42.5315	3400	3348.62
474	7.42	948	317	75.8216	18306	17887.4
469	4.66	938	291	75.8216	16670	15826.9
165	2.37	615	287.5	24.086	996	1008.17
133	4.7	465	352	84.7	2253	2253.07
179	5.5	360	248.585	43.6545	2040.48	2040.43
301.34	11.59	600	471.861	34.1859	8603.37	8603.25
469	4.66	938	291	75.8216	15239	15826.9
630	8.44	1890	350	34.5	18600	18598.8
165	4.5	500	385.85	34.2	2068.4	2015.55
101.4	3.03	304.2	371	23.2	660	659.93
168.33	11.85	420.2	460	61.7	4992.3	4992.51
105.1	2.75	312	322.16	23.1464	575.847	624.128
129	3	387	306	60.6526	1266	1232.54
122	4.54	366	576	40.5	1657	1662.87
250	2.48	500	326	75.8216	4528	4732.35
169.164	2.6162	304.8	317.159	33.5775	1330.02	1300.71
393	9.38	786	312	75.8216	14161	14160.5
219.1	6.3	600	300	167.52	7569	7380.27
111.64	1.9	400	261.3	40.0294	666.6	653.541
140	3	540	294.5	36.9127	1180	1179.9
114	4.5	342	335.04	64.31	1387.75	1387.63
114.43	3.98	300	343	25.1494	948	976.365
157	2.48	314	326	75.8216	2058	2068.03
1000	20	2500	535	150	155156	155154
129	3	387	306	47.9479	1118	1101.82
320	7	520	250.155	47.3126	6386.31	5931.14
216.4	6.61	649.2	452	38.3	4023	4022.86
153	3.64	306	320	75.8216	2274	2263.71
133	5	399	306	67.092	1774	1774.13
165	3.5	500	361.34	34.2	1732	1731.8
153	3.64	306	320	75.8216	2274	2263.71
250	2.48	500	326	75.8216	4733	4732.35
152.629	3.175	304.8	415.133	20.8911	1201.02	1201.03
92	3	322	260.946	20.4806	501.291	486.982
89.04	4.94	222.7	388	65.2	1054.8	1051.13
250	2	750	404	80.3158	4720	4785.27
76	2	228	255	29.9609	354.5	344.663
169.164	2.6162	304.8	317.159	36.5422	1307.78	1309.7
159.3	5.25	409	357.378	33.7936	2452.5	2018.91
114	2.5	200	365	65.7	1265.62	1238.15
165	3	500	377.06	34.2	1672.9	1672.88
120.802	4.0894	241.351	451.607	29.5785	1201.02	1200.98
474	7.42	948	317	75.8216	17885	17887.4
140.33	6.29	349.7	397	72.6	2663.7	2507.87
219.1	5	600	380	177.696	7837	7836.67
372	3.64	744	320	75.8216	9996	9604.51
133	5	399	306	57.3107	1661	1631.45
469	4.66	938	291	75.8216	15827	15826.9
159	6	447	325.4	31.4	2137.9	2075.99
238	4.54	714	507	77	5578	5577.8
108	4	324	332.363	40.2781	971.19	971.219
273	5	816	312	45.1237	4200	4200.08
75.97	2.98	300	278	145	801	799.741
159.3	5.25	409	357.378	33.7936	2109.15	2018.91
139.35	5.06	349.9	458	72.9	2569.7	2449.22
108	6.47	324	853	25.4	2275	2275.33
160	4.5	400	410.058	27.5031	1873.71	1873.54
108	4.5	378	358	77.4	1518	1517.92
337	6.47	1011	823	25.4	8475	8476.15
133	4.5	399	335.04	41.67	1401.42	1401.31
89.03	5.03	222.9	388	72.6	1062.3	1062.32
140.54	6.26	349.7	397	39.9	2225.5	2190.21
101.8	3.03	305.4	371	23.2	682	663.663
88.7	3.98	265	392.2	22.7	594	685.205
131	4	393	306	52.281	1320	1378.39
114.88	4.91	300.5	365	28.0936	1380	1380.06
168.7	7.96	500	330	22.7	2034	2034.01
100	1.87	300	282	75.6266	822	821.932
474	7.42	948	317	75.8216	18306	17887.4
114	2.5	200	365	46.8	983	983.123
800	20	2000	435	150	97758.9	97767.4
159.8	5.08	425	357.378	33.7936	1912.95	1952.18
131	4	393	306	55.2182	1430	1409.24
165	2.82	577.5	363.3	108	2673	2672.59
474	7.42	948	317	75.8216	17787	17887.4
190	0.86	659	210.7	41	1350	1350.01
477	11.36	954	310	75.8216	20237	20237.4
114.26	3.93	300	343	87.3908	1359	1358.93
133	5	399	306	45.5131	1454	1454.18
139.06	5.13	349.1	458	66.8	2330.2	2361.04
139.4	5.1	349.3	458	65.2	2332.2	2339.65
90	3	300	381	36.1312	662	662.038
129	3	387	306	57.3107	1192	1191.96
133	4.7	465	352	84.7	2273	2253.07
133	5	399	306	52.281	1548	1558.32
250	4	800	276	25.5133	2645	2644.91
361	4.54	1083	525	41.1	7260	7260.19
393	9.38	786	312	75.8216	13936	14160.5
141.44	2.22	525	734	39.1795	1570	1569.97
100	0.52	200	244.269	17.9523	242.307	238.404
165	4.25	495	351	49.4281	2196	2195.76
102.5	1.55	311	265.164	33.7936	441.45	473.166
630	11.6	1890	347.2	46	24400	24399.5
372	3.64	744	320	75.8216	9604	9604.51
133	6	399	381.79	64.31	2005.17	2116.26
1020	13.25	3060	368.7	28.9	46000	46000
150	2	450	404	80.3158	1910	1910.07
133	3.5	465	352	84.7	1962	1990.78
250	2.48	500	326	75.8216	4528	4732.35
114	6	400	406	69.1782	1815	1805.55
100	3	300	303.5	50.0163	780	769.195
393	9.38	786	312	75.8216	14406	14160.5
87.1	1.9	252.59	255	26	345	381.513
298.35	7.65	600	384.552	79.202	8397.36	8398.72
76	3	228	255	29.9609	424.5	424.515
152.552	4.9022	304.876	633.421	43.437	2913.59	2913.3
60	2	180	404	75.6266	415	424.843
108	4.5	380	410.058	27.5031	1211.54	1167.37
190	1.11	662	203.1	110.3	3030	3055.44
100	1.9	300	404	111.694	1100	1125.05
235	5.66	470	290	75.8216	5390	5095.95
250	2	750	404	75.6266	4442	4550.29
89	3	267	255	29.9609	516	522.045
141.14	6.35	349	397	66.8	2386	2462.24
105.2	3.05	312	322.16	38.5575	776.952	753.18
630	7	1890	291.4	36	16650	16652.7
159	4.64	477	397.2	46.6887	2247.6	2247.43
102	3.4	400	311	71.8	1084.9	1076.94
133	5	399	306	50.2989	1569	1525.44
75.84	2.99	300	278	145	796	798.074
165	4.25	495	351	33.9435	1632	1799.67
474	7.42	948	317	75.8216	17787	17887.4
282	4.36	564	322	75.8216	6811	6811.17
133	3.5	465	352	84.7	1991	1990.78
477	11.36	954	310	75.8216	20462	20237.4
298.48	5.74	600	400.248	31.0781	5130.63	5098.09
114.3	2.74	300	235	66.75	981.23	981.366
800	20	2000	535	190	123351	123350
152.4	2.11	450	336	70.8	1777.6	1697.08
800	20	2200	535	150	104200	104218
100	2.5	400	433.602	46.5774	828.945	829.018
179	5.5	360	248.585	43.6545	2030.67	2040.43
153	3.64	306	320	75.8216	2264	2263.71
282	4.36	564	322	75.8216	6860	6811.17
393	9.38	786	312	75.8216	14406	14160.5
114.29	3.75	300	343	49.1693	1067	1067.12
113.7	2.06	342	269.9	113.2	1491	1490.95
129	3	387	306	55.2182	1147	1171.85
125	1	438	232	84.7	1239	1239.15
129	3	387	306	52.281	1095	1145.63
140	4	420	310	27.3075	1140	1195.79
200	2	600	404	75.6266	3011	3020.12
358	5.66	716	290	75.8216	9607	9946.41
297	11.88	600	348.255	34.1859	7229.97	7230.62
76	2	228	255	29.9609	354.5	344.663
127	2	445	258	84.7	1491	1484.91
219	7.06	659	429	72.5481	5050	5050.02
140	10.46	420	773	125	6339	6186.47
133	5	399	306	47.0102	1470	1473.48
120	2.5	300	445.52	94.68	1417.2	1417.35
114	8	400	368	78.6687	2008.69	2008.69
178	9	360	283.411	45.4203	3178.44	3178.3
168.8	5.01	500	411.3	22.7	1805	1804.88
108	4	324	339.23	29.0298	1059.48	942.376
190	1.11	664	203.1	110.3	3055	3055.54
337	6.47	1011	823	41.1	9835	9834.79
140.88	6.32	349.2	397	55.2	2249.6	2249.62
131	4	393	306	53.7005	1389	1393.89
60	2	180	404	75.6266	427	424.843
108	4	324	339.23	29.0298	1074.19	942.376
168.53	11.93	420	460	72.9	4979.7	4979.04
159	3	300	336.28	90.85	2021.7	2078.36
250	2.48	500	326	75.8216	4871	4732.35
282	4.36	564	322	75.8216	6860	6811.17
100	1.9	300	404	111.694	1170	1125.05
153	1.54	306	345	75.8216	1842	1841.85
178	9	360	283.411	45.4203	3217.68	3178.3
101.5	3.03	304.5	371	51.3	862	862.01
114.37	3.85	299.5	343	89.0682	1182	1331.74
297	11.88	600	348.255	26.6518	5915.43	5914.74
168.3	2.8	300	317.8	93.74	2375.7	2375.24
219	4.72	650	350	42.5315	3350	3349.89
282	4.36	564	322	75.8216	6380	6811.17
114.49	3.75	299.3	343	49.1693	1038	1070.02
151.5	2.98	563	691	39.1795	1970	2043.53
165	4.25	495	351	38.8668	1873	1891.1
190	1.13	660	185.7	108	3058	3008.38
800	20	1800	535	150	104675	104671
165	3	500	377.06	34.2	1642	1672.88
179	5.5	360	248.585	23.9364	1814.85	1900.8
250	2.48	500	326	75.8216	4871	4732.35
273	5	816	312	72.5481	6150	6150.47
240	3.05	720	571.2	49.8195	4338	4337.98
122	4.54	366	576	40.5	1663	1662.87
261.7	2.13	975	734	39.1795	4300	4122.22
140	4.42	420	1020	125	4516	4311.97
159.3	5.25	409	357.378	33.7936	1912.95	2018.91
450	2.96	1350	279	41.1	6870	6869.74
174	3	360	266.047	23.9364	1304.73	1314.7
159	6	447	325.4	31.4	2076.04	2075.99
76	3	228	255	29.9609	424.5	424.515
120	2.65	360	340	15.32	640	653.859
165	2.3	500	332.47	34.2	1413.9	1396.65
800	12	2000	535	150	93089.1	93077.6
139.35	5.09	347.8	458	55.2	2131.7	2196.13
203	4	609	325.7	40.4	2195.32	2575.69
114	6	400	370	78.6687	1704.26	1742.01
114.3	2.74	300	235	107.2	1295.06	1295.15
298.35	7.65	600	384.552	34.0917	5827.14	5827.41
100	2	300	404	75.6266	920	930.125
630	7.61	1890	349.5	35	18000	17999.5
108	6.47	324	853	77	2713	2713.21
800	20	2000	535	170	113527	113546
168.14	12.06	420.5	460	39.9	4917.2	4917.53
222	6.47	666	843	25.4	4964	4964.28
273	3.5	813	305	45.1237	4020	3856.43
219.1	10	600	381	49.536	5241	5240.63
469	4.66	938	291	75.8216	15239	15826.9
76	3	228	255	29.9609	424.5	424.515
107.9	8.03	342	251.8	130.8	1613	1612.73
76.21	2.52	300	286	145	752	766.975
372	3.64	744	320	75.8216	9163	9604.51
89.04	5	222.9	388	65.2	1077.5	1059.26
139.3	5.07	349.3	458	61.7	2308.8	2277.42
122	4.54	366	576	77	2100	2099.99
165	4.25	495	351	38.8668	1891	1891.1
221.5	2.17	825	734	39.1795	3070	3143.69
133	5	399	306	53.7005	1581	1580.82
140	8.36	420	813	125	5502	5501.85
150	2	450	404	80.3158	1980	1910.07
87.1	1.9	252.59	255	26	351	381.513
165	4.5	500	385.85	34.2	2015.5	2015.55
133	4.75	400	338	24.9362	1420	1394.94
166	5	660	274.68	29.6786	2030.67	1742.82
150	1.5	459	222.7	37.2281	1024	958.495
190	1.94	663.5	256.4	41	1678	1678.03
180	4	540	340	45.1393	2440.4	2330.59
108	4.5	380	410.058	27.5031	1167.39	1167.37
141.42	2.35	525	734	39.1795	1510	1616.34
190	1.52	661.5	306.1	108	3260	3260.03
133	4.75	400	338	24.9362	1395	1394.94
1100.4	16.48	2748	267	45.9061	59361	59361.2
114	8	400	400	65.7152	2115	2066.65
108	4	324	339.23	29.0298	1118.34	942.376
337	6.47	1011	823	85.1	13776	13775
131	4	393	306	47.0102	1360	1307.17
261.9	2.11	975	734	39.1795	4080	4113.63
800	16	2000	535	150	100223	100221
100	3	300	303.5	50.0163	820	769.195
140.75	6.29	349.6	397	61.7	2302.8	2346.51
168.57	11.98	420.5	460	65.2	4992.1	4994.2
327	2	750	280	34.5685	3983	3983.39
300	2.96	900	279	41.1	3277	3698.7
120.828	4.0894	241.351	451.607	25.9243	1112.06	1123.74
108	10	324	384.8	101.133	2340	2339.96
182.5	2.27	675	734	39.1795	2290	2343.57
101.8	2.94	200	319.806	17.9523	627.84	616.919
372	3.64	744	320	75.8216	9996	9604.51
250	2	750	404	75.6266	4550	4550.29
210	2.5	840	237.402	26.539	1638.27	1638.12
108	4.5	285	410.058	27.5031	1255.68	1181.3
114.09	3.85	300.5	343	25.5936	948	948.048
152	1.7	500	270	73	1448	1552.91
100	2.5	300	244.269	35.2261	671.004	604.307
600	20	1500	535	150	63098	63094.7
109	6.47	327	853	40.5	2446	2445.99
200	1.87	600	282	75.6266	2783	2783.2
89.02	5.06	222.7	388	61.7	1050.7	1064.67
157	2.48	314	326	75.8216	2117	2068.03
358	5.66	716	290	75.8216	10045	9946.41
140.78	6.31	379	397	65.2	2406.6	2400
150	2	450	404	75.6266	1743	1840.81
130.6	2.3	396	324.3	67.4781	1250	1250.11
108.2	4.45	312	322.16	23.1464	745.56	932.687
133	5	399	306	55.2182	1609	1603.26
174	3	360	266.047	23.9364	1314.54	1314.7
180	3	600	320	36.7	1852	1842.03
76	2	304	255	29.9609	342.5	325.999
153.9	1.83	424	357.378	27.7666	1080.08	1080.04
168.656	2.6416	304.8	297.854	17.9264	1325.57	1206.67
108	4.5	378	358	77.4	1578	1517.92
210	2.5	840	237.402	26.539	1638.27	1638.12
250	1.87	750	282	75.6266	4102	4101.45
89.04	4.99	222.8	388	61.7	1053.9	1053.78
120	2.65	360	340	29.2611	816	816.058
149	2.96	447	308	77	1781	1993.1
159.3	5.25	409	357.378	33.7936	1905.1	2018.91
140	8.19	420	389	125	3398	3397.97
358	5.66	716	290	75.8216	10045	9946.41
100	1.9	300	404	111.694	1125	1125.05
131	4	393	306	50.2989	1459	1354.11
133	5	399	306	60.6526	1659	1673.37
114	4	280	330.74	42.6829	1130.38	1060.99
114.3	5.9	300	355	66.75	1818.62	1732.56
114.54	3.84	300	343	89.0682	1359	1333.27
190	1.13	664.5	185.7	41	1377	1376.99
280	8	1000	495	38	6816	6816.68
153	1.54	306	345	75.8216	1872	1841.85
129	3	387	306	67.092	1356	1355.85
100	0.52	200	244.269	37.3761	389.457	394.382
275	4.14	688	281	45.9061	3956	3955.91
140.92	6.34	349	397	78.7	2550.3	2550.17
101.702	3.0734	203.251	605.084	31.1643	1067.57	1067.63
108	10	324	384.8	111.117	2300	2370.55
275.5	5.09	689	275	45.9061	4195	4171.53
166	5	660	274.68	26.539	1697.13	1697.16
100	3	300	303.5	50.0163	766	769.195
108	4.5	340	410.058	27.5031	1162.48	1178.18
250	2	750	404	80.3158	4800	4785.27
235	5.66	470	290	75.8216	5047	5095.95
131	4	393	306	60.6526	1469	1469.1
139.56	5.08	350	458	39.9	2085.8	2086.11
166	5	660	274.68	29.6786	1976.72	1742.82
140	11.58	420	367	125	4300	4103.81
275	4.18	689	281	45.9061	3956	3968.24
140	6.27	420	1153	125	5354	5385.83
180	1.49	555	222.7	37.2281	1287	1287.16
76.454	1.7272	152.476	363.285	33.3017	434.591	434.604
114.3	6.3	250	428	166.56	2633	2632.94
76	2	304	255	29.9609	326	325.999
139.68	5.09	349	458	55.2	2204.1	2203.88
558.1	16.53	997.5	546	25.4158	29050	29049.5
190	1.13	662.5	185.7	80.2	2295	2294.98
165	4	330	242	28.7511	1438.4	1450.17
60	1.87	180	282	75.6266	320	319.992
150	3.55	450	326	24.5386	1303	1203.96
60	2	180	404	80.3158	437	431.958
135	1.46	417	222.7	37.2281	800	799.948
551.3	7.86	1376	263	45.9061	14037	14035.3
550	9.86	1376	265	45.9061	15576	15575.7
157.7	2.14	450	286	18.7	907.5	907.515
129	3	387	306	62.4732	1287	1261.15
114	6	400	370	82.4366	1735.46	1735.28
105.3	3.15	312	322.16	38.5575	768.123	768.08
129	3	387	306	65.3568	1301	1316.95
276	5.14	689	275	45.9061	4195	4194.86
100	1.9	300	404	111.694	1085	1125.05
168.656	5.0038	304.8	260.622	32.888	1966.11	1966.33
114.3	3.6	250	403	166.56	2340	2356.2
131	4	393	306	47.9479	1403	1321.23
190	1.52	664.5	306.1	48.3	1695	1695.07
153	1.54	306	345	75.8216	1823	1841.85
114.57	3.99	300	343	83.8473	1308	1415.07
139.48	5.09	350	458	61.7	2312.4	2284.85
157	2.48	314	326	75.8216	2068	2068.03
250	1.87	750	282	75.6266	3950	4101.45
140	4.42	420	1020	125	4312	4311.97
393	9.38	786	312	75.8216	14161	14160.5
174	3	360	266.047	45.7146	1608.84	1609.05
101.8	2.94	200	319.806	37.3761	660.213	730.936
168.27	12.06	420.7	460	66.8	4984.9	4984.25
166	5	350	274.68	29.6786	1785.42	1910.85
129	3	387	306	50.2989	1162	1126.85
140	4.42	420	1020	52.5	3020	3020.1
200	3	600	303.5	50.0163	2256	2256.21
129	3	387	306	53.7005	1128	1158.32
178	9	360	283.411	22.1706	2854.71	2744.11
140	3	540	294.5	36.9127	1180	1179.9
168.148	3.6068	304.8	221.322	32.7501	1463.46	1463.38
107.9	4.3	321	265.164	27.7666	830.907	830.823
100	0.52	200	244.269	37.3761	394.362	394.382
114.3	5.9	300	355	107.2	1989.86	1990.04
301.5	4.5	600	381.609	26.6518	3855.33	3855.15
100	0.52	200	244.269	17.9523	238.383	238.404
