# Supplementary material for: Prediction of the axial compression capacity of stub CFST columns using machine learning techniques
Source: Sci Rep. 2024 Feb 5;14:2885. doi: 10.1038/s41598-024-53352-1 (PMC10838919; doi:10.1038/s41598-024-53352-1)
Supplement: Supplementary file 1 — Supplementary Information. [file 41598_2024_53352_MOESM1_ESM.zip › supplementary data/excels results of 8 ML models vs EC4 - AISC360/SVR_rect.xlsx]

## Sheet: Sheet1
H	B	t	L	Fy	fc	P_exp	P_pred
120	120	3.84	360	330	24.9896	882	928.373
120	120	1.49	372	222.7	48.1075	916	862.502
200	200	4	600	293	35.9827	2320	2294.07
210	210	4.5	630	277	39.1	2713	2689.26
249.6	249.6	3.7	750	324.3	33.2421	3131	3111.75
200.5	200.5	6.3	600	437.88	19.0689	2830	2900.71
140	140	5.86	420	321	46.3828	2009	1946.19
120	120	8	500	379	103	2680	2504.63
250	250	2.5	750	342	58.0732	4040	4080.06
200	200	5.86	600	321	13.1696	1960	2057.98
190	190	2.5	570	270	49.828	2140	2205.63
140	105	2.86	420	228	50.7703	1086	1096.11
120	120	8	500	379	92	2430	2415.22
119	119	6.47	357	835	77	3318	3266.22
175	175	6.47	525	835	40.5	4542	4493.11
110	110	5	330	701	54.5	2234	2167.68
120	120	4	350	267.6	31.5224	1008.83	949.434
110	100	2.86	330	228	50.7703	844	853.641
99.4	98	8.16	301.1	508.4	87.8641	2346	2288.26
130	130	3	390	737	78	2491	2362.58
106	106	4	320	495	89	1749	1758.22
120	120	6.47	360	835	40.5	2957	2977.86
150	150	3.5	480	341.7	30.88	1430.35	1361.6
401	200	3.68	800	311	28.8116	3470	3718.79
500	500	10	1500	389	42.5	16500	16592.8
121.8	121.8	3.91	359	991	85.7	2853	2789.06
80.9	80.9	1.601	240	279.9	34.2185	347	365.965
200	150	0.7	480	245.25	22.563	795.591	738.829
161.5	161.9	4.01	480	629	85.7	3600	3501.99
100.3	99.48	5.97	298.75	701.7	91.8	2306	2357.89
200	200	1.87	400	282	71.5429	2890	2979.4
120	120	5	500	327	96	2040	1893.46
120	90	2.86	360	228	50.7703	760	845.82
200	200	2.973	600	731.9	85.7343	5140	4821.8
160	120	7.6	480	194	50.7703	1770	1738.69
140	140	5	420	701	54.5	2942	2883.16
300	300	6	900	334	27.9	4771	4767.29
100.4	100.7	3.99	300	722	35.5	1666	1611.39
140	140	3.84	420	330	12.4847	922	952.186
142.1	142.1	3.02	420	255.1	48.8985	1360	1440.61
120	120	2.86	360	228	50.7703	992	1068.44
161.5	124.3	2	484.5	305.1	54.2738	1320	1443.95
80.2	80.2	1.588	240	279.9	34.2185	353	359.808
130.3	101.6	5.03	390.9	347.3	54.2738	1580	1572.91
150	150	8.275	453	488.38	35.7975	3500	2984.36
90	70	2.86	270	228	50.7703	554	533.954
211	211	5.48	633	294	91.1	4773	4665.17
110	110	1.538	330	279.9	34.2185	510	594.596
120	120	2.5	350	271.7	23.3301	767.26	651.959
297	203	3.72	700	311	28.8116	2910	2871.33
148	148	4.38	444	262	77	2108	2282.77
100	100	2.99	300	288.414	20.601	527.778	544.859
200	200	4	600	293	39.6486	2448.56	2437.51
317.5	199.8	4.47	960	309.27	40.3955	4057.2	4021.18
92	92	3	295	420	19.2009	684.74	595.604
140	140	4	420	495	89	2752	2680.6
100	100	2	200	404	42.9032	770	702.047
140	140	5.86	420	321	12.0605	1343	1268.36
110	110	5	330	750	28	1832	2010.11
60	60	2	120	404	42.9032	322	317.994
150	150	12.5	450	446	141.12	6039	5855.96
157.1	122.5	2.01	471.3	305.1	67.1445	1800	1624.37
150	100	5	200	346.7	38.3	1200	1325.51
182.8	181.2	4.18	540	550	61.7061	3590	3562.28
200	200	2	400	404	42.9032	2054	2142.94
125	125	6	300	285	51.1476	1512.7	1646.69
140.9	140.9	2.02	422.7	305.1	46.6468	1280	1253.93
120	120	5.86	360	321	20.1804	1196	1116.43
150	100	5	100	346.7	38.3	1340	1304.43
120	80	5	200	362.6	36	955	958.678
300	300	4	900	464	47.2913	6100	6093.2
120	80	5	200	341	40.5	920	985.273
180	180	6.6	540	824	39.1	5028	4603.63
500.5	500.5	10.11	1250	276	45.9061	16690	16068.7
144	144	6.36	432	618	25.4	2572	2644.75
150	100	5	200	346.7	38.5	1210	1329.27
103.5	103.5	5.01	300	347.3	67.1074	1500	1469.9
101.3	101.3	4.97	303.9	347.3	54.2738	1310	1264.73
180	180	5	570	701	54.5	3882	3839.01
250	250	1.87	500	282	51.4307	3304	3344.57
300	300	3	900	356.1	53.3217	5664	5664.5
103.6	103.6	4.9	300	347.3	54.2465	1340	1297.44
120	120	5	500	439	96	2240	2193.69
200	200	3.97	499	279	45.9061	2549	2614.77
141.4	141.1	4.93	420	682	114.9	3760	3760.03
101.3	101.3	4.97	300	347.3	54.2465	1310	1263.33
142.3	142.3	5.09	426.9	347.3	67.1445	2520	2434.36
141.5	141.5	3.08	420	255.1	67.1074	1920	1795.8
150	150	5	450	416.3	87.8839	2980	3013.71
143.1	143.1	3.02	420	255.1	48.8985	1328	1456.35
74.04	74.04	4.91	285	762	100	1636	1536.34
120.2	120.6	5.3	359.1	430	87.8641	2100	2251.77
142.1	142.1	2.01	426.3	305.1	46.6468	1364	1269.33
120	120	3.84	360	330	24.9896	921	928.373
120	120	5	430	761	20	1835	2063.4
150	150	0.7	480	245.25	33.7464	747.522	818.482
138.3	139.7	8.13	421	508.4	87.8641	3695	3674.43
120	80	5	200	341	38.8	900	963.446
142.3	142.3	5.09	420	347.3	67.1074	2520	2434.28
142	142	5.08	420	347.3	54.2465	2250	2152.1
118.6	117.7	8.02	362.2	508.4	87.8641	3097	2913.65
120.65	119.57	5.87	359.5	732.8	55.2	2634.9	2695.98
150	100	5	100	346.7	38.5	1370	1307.98
323	323	4.38	969	262	41.1	4950	5417.82
200.3	200.3	4.35	600.9	322	63.7	3417	3526
100.2	50.7	3.96	300	721	35.5	1112	1110.04
250	250	8	500	379	33	4870	4869.79
100	100	1.87	200	282	71.5429	860	882.9
140.5	140.5	2	420	305.1	67.1074	1780	1643.38
301	201	3.69	700	311	46.2611	4020	3838.18
259	200.8	4.46	780	309.27	40.3955	3580.2	3360.63
125	125	5	375	701	21	2348	2083.51
180	180	5	570	701	54.5	3856	3839.01
120	120	8	500	364	80	2300	2300.12
140	140	4	420	495	89	2828	2680.6
101.5	100.6	4.18	300	550	61.7061	1535	1532.31
120	120	3.84	360	330	44.4676	1078	1239.56
300.5	300.5	6.1	901.5	395	26.5	5102	5102.31
100.1	100.1	2.18	300.3	300	53.7	851	809.604
201	201	3.74	600	311	28.8116	2090	2019.06
150	150	4	450	430	87.8839	2950	2808.07
211	211	8.83	633	536	39.1	5898	5490.47
142.3	142.3	2.01	426.9	305.1	67.1445	1855	1681.94
150	150	2	300	404	42.9032	1300	1346.61
101.9	101.9	5.03	300	347.3	67.1074	1440	1437.36
100.2	50.6	3.98	300	721	35.5	1113	1112.99
100.6	100.6	4	299.5	980	35.5	2009	2009.02
120	120	2.86	360	228	50.7703	1050	1068.44
160	160	5	480	750	30	2868	2919
116.6	119.4	8	363	730.3	87.8641	3515	3506.78
170.8	135.3	5.07	512.4	347.3	54.2738	2470	2415.6
211	211	6.36	633	618	40.5	4484	4483.55
150	150	5	450	701	21	2828	2471.51
142	142	5.08	426	347.3	54.2738	2250	2154.12
120	120	2.5	350	271.7	31.5224	835.69	766.118
204	204	5.95	612	540	39.1	4026	3980.63
150	150	12	450	756	150.912	8452	8452.46
175	175	6.47	525	835	77	5366	5344.98
200	200	3.75	600	311	46.2611	2500	2682.82
150	150	8	450	779	146.208	6536	6536.22
150	150	1.87	300	282	71.5429	1662	1822.01
120	120	4	350	267.6	39.1014	1174.22	1070.59
250	250	2	500	404	42.9032	3100	3129.31
200.3	200.3	5.1	498	268	45.9061	2868	2868.18
305	305	5.8	1200	471	110	11568	11567.3
160	125	4	480	495	89	2674	2686.91
142	142	5.11	420	347.3	54.2465	2160	2157.92
130	130	5	500	1030.6	125.4	4250.1	4250.05
200.1	200.1	4.35	600.3	322	57.9	3201	3341.17
410	410	12	1230	378	42.5	12800	12886.7
130.3	102.3	5.14	390.9	347.3	54.2738	1640	1596.87
410	410	16	1230	358	42.5	15300	15300.2
161.2	161.7	4.01	480	629	35.5	2785	2479.57
500.3	500.3	12.56	1250	270	45.9061	18104	17602
300	201	3.75	700	311	28.8116	2890	2889.8
190	190	2.5	570	342	58.0732	2480	2601.95
130	130	4	390	495	60	2018	2020.16
150	100	5	100	340	38.7	1300	1300.09
144	144	6.36	432	618	40.5	2808	2910.43
129.1	128.2	2.5	390	234.3	53.1323	1150	1205.17
120.2	118.2	9.96	362.1	543.3	87.8641	3338	3417.9
280	280	2.5	840	202	39.2905	3350	3442.38
142.1	142.1	2.01	420	305.1	48.8985	1328	1319.31
300	300	6	900	317.5	53.3217	6498	6497.77
265	265	6.47	795	835	25.4	6546	6545.93
100	100	2	200	404	42.9032	772	702.047
167.9	137.1	5.1	503.7	347.3	67.1445	2600	2684.6
300	300	6	900	334	27.9	4842	4767.29
142.3	142.3	2.01	420	305.1	67.1074	1855	1679.98
500	500	10	1500	302	27.9	11838	11837.9
150	150	2	300	404	71.5429	1980	1980.05
150	150	5	450	420	87.8839	3035	3025.36
150	150	2	300	404	71.5429	2060	1980.05
100	100	1.87	200	282	71.5429	840	882.9
1001	1001	20.19	2499	261	45.9061	61980	61973.6
130.3	102.3	5.14	390.9	347.3	54.2738	1600	1596.87
200	200	5.86	600	321	13.1696	2058	2057.98
200.5	200.5	3.68	499	279	45.9061	2549	2547.46
160.2	122.7	2.03	480.6	305.1	54.2738	1400	1425.38
300	300	3.7	900	311	48.9812	5570	5378.34
142	142	5.07	420	347.3	54.2465	2280	2150.15
106	106	4	320	495	89	1824	1758.22
200	200	4	600	464	47.2913	3318	3270.79
120	120	4	360	495	60	1701	1791.91
500	500	10	1500	302	27.9	11779	11837.9
215	215	4.38	645	262	41.1	2424	2785.49
141.2	140.7	4.94	420	682	35.5	2992	2540.36
100.1	100.1	2.18	300.3	300	61	911	881.639
149.87	149.87	4.92	510	762	100	3968	3967.91
120	120	3.84	360	330	21.5337	882	886.649
300.7	300.7	6.1	902.1	395	52.2	6496	7085.28
100	100	2.29	300	194.238	31.9806	498.348	497.379
200	200	3.69	600	311	28.8116	2160	1990.44
150	115	2.86	450	228	50.7703	1218	1250.74
199.5	199.5	10.1	600	381.68	19.0689	3900	3823.92
200	200	4	600	293	30.3512	2082.78	2080.65
150	115	2.86	450	228	50.7703	1251	1250.74
125	125	4.5	300	293	36.0722	1164.5	1177.83
99.2	99.2	4.93	360	762	100	2632	2277.53
211	211	6.36	633	618	40.5	4428	4483.55
121.9	121.8	3.93	359	991	85.7	2798	2798.15
150	150	12.5	450	446	150.912	5911	6031.24
200	200	2.973	600	731.9	31.2101	2618	2617.83
300	300	8	900	424	47.2913	8619	7882.85
300	300	5	1000	369	28.9462	4475	4611.03
250	250	8	500	379	91	8300	8300.29
100.2	50.9	4	300	721	85.7	1211	1215.92
317.5	199.5	4.4	960	309.27	40.3955	4024.1	3993.11
150	150	4	450	434.6	87.8839	2820	2819.96
119.18	120.85	5.95	360.15	732.8	91.8	2892.1	3060.96
140	140	3.84	420	330	46.3828	1470	1621.08
300	200	2.973	600	731.9	69.4888	6107	6107.18
120	120	5	500	438	46	1690	1683.79
141	141.4	4.97	420	682	85.7	3237	3237
100	100	2.8	400	361.6	71.8	1113.2	1119.68
100.7	100.4	4.18	300	550	72.6107	1775	1619.5
120	120	4	350	267.6	23.3301	952.87	837.258
251.1	251.1	3.73	750	324.3	33.2421	2677	3151.59
220	220	2.5	660	221	35.7059	2060	2059.89
100.9	100.6	3.97	300	722	85.7	1853	1907
250.4	249	2.5	750	234.3	51.242	3230	3509.47
120	120	3	350	273.5	39.1014	1032.9	951.38
60	60	2	120	404	71.5429	422	417.602
120	120	6.47	360	835	25.4	2819	2818.98
125	125	4.5	300	293	51.1476	1313	1480.85
180	180	6.6	540	824	91.1	5873	5893.48
148	148	4.38	444	262	40.5	1414	1562.47
144	144	6.36	432	618	77	3399	3471.99
150	100	5	100	340	39.6	1320	1316.33
140	140	3.84	420	330	11.7951	941	940.962
120	120	5	500	304	47	1440	1440.02
100	100	4.25	300	284.49	19.8162	666.099	666.102
150	135	2.86	450	228	50.7703	1420	1419.95
300	300	2	900	176.7	53.3217	5322	5058.12
100	100	2.86	300	228	50.7703	800	785.096
100	100	2.8	200	361.6	71.8	1082.2	1082.25
120	120	5.86	360	321	44.4676	1372	1494.62
132.3	102.7	4.98	396.9	347.3	67.1445	1725	1785.15
100	100	2.2	300	339.426	21.3858	510.12	498.801
150	150	2	300	404	42.9032	1420	1346.61
198.5	198.5	6.1	600	437.88	20.2326	3010	2835.96
250	250	2.5	750	342	58.0732	4080	4080.06
180	180	9.45	540	825	39.1	6803	6485.25
140	140	5.86	420	321	46.3828	1906	1946.19
300	300	3.75	900	311	32.2428	4370	4091.52
103.5	103.5	5.01	310.5	347.3	67.1445	1500	1472.02
119.4	119.3	12.04	358.2	488.9	87.8641	3530	3529.87
305	305	8.9	1200	600	110	14116	14116.8
150	150	6	450	430	87.8839	3257	3297.14
150.98	150.98	3.56	480	341.7	29.4926	1418.68	1355.8
125	125	6	300	285	36.0722	1444	1330.15
150	150	1.45	463	222.7	49.4515	1300	1293.57
124.43	124.43	4.93	435	762	100	3023	3083.5
152	150	8.275	451	488.38	47.0102	3575	3310.22
150	150	12	450	756	146.208	8585	8334.14
110	110	5	330	750	28	1836	2010.11
211	211	6.36	633	618	25.4	3920	3919.81
100	75	2.86	300	228	50.7703	640	620.332
109.8	109.8	1.53	330	279.9	34.2185	522	591.884
120	120	8	500	379	31	1680	1679.99
172.7	133.2	5.08	518.1	347.3	67.1445	2700	2679.87
204	204	5.95	612	540	91.1	5303	5483.52
200	200	5.6	600	397	112	5512	5511.92
170	170	5	580	761	20	2831	2831
350	350	6	1000	498	28.9462	7131	7130.63
180	180	9.45	540	825	91.1	7402	7402.21
142.1	142.1	3.02	426.3	255.1	46.6468	1360	1388.61
190	190	2.5	570	342	58.0732	2430	2601.95
101.9	101.9	5.03	305.7	347.3	67.1445	1440	1438.64
130	120.4	5.03	390	347.3	67.1445	1820	1992.13
120	120	6.47	360	835	40.5	2961	2977.86
102.1	102.1	4.97	306.3	347.3	67.1445	1330	1434.93
120	120	8	500	379	39	1800	1800.11
211	211	6.36	633	618	77	5758	5757.64
300	200	2.973	600	731.9	31.2101	3297	3376.11
102.1	102.1	4.97	300	347.3	67.1074	1330	1433.52
120	90	2.86	360	228	50.7703	800	845.82
200	200	2.01	600	301	49.8751	2185	2316.27
120	120	3	350	273.5	23.3301	819.07	719.789
160	125	4	480	495	89	2580	2686.91
150	150	1.87	300	282	71.5429	1740	1822.01
201	201	10.3	600	381.68	20.9041	3980	3980.14
140	140	5.86	420	321	13.7485	1292	1292.06
120	120	2.5	350	271.7	39.1014	950.87	882.741
211	211	8.83	633	536	91.1	7008	7007.62
180	180	1.49	553	222.7	49.4515	1788	1770.26
100.9	100.6	3.97	299.5	980	85.7	2177	2176.97
167.4	136.1	5.13	502.2	347.3	54.2738	2510	2399.19
160.4	125.1	2.85	481.2	255.1	67.1445	1855	1773.97
250	250	8	500	379	91	8300	8300.29
300	300	3	900	414	47.2913	5958	5439.37
120	120	3	350	273.5	31.5224	867.28	833.223
305	305	6.1	1200	660	110	12307	12384.2
120	120	8	500	379	80	2290	2360.12
160	160	2.5	480	221	33.4241	1150	1162.55
150	135	2.86	450	228	50.7703	1340	1419.95
201	201	10	600	381.68	20.2326	3920	3865.18
99.56	99.56	4.91	360	762	100	2520	2284.1
150	100	5	200	340	39.6	1200	1338.84
150	100	5	200	340	38.7	1190	1321.63
125	125	3.2	300	299	36.0722	865.05	1010.66
60	60	2	120	404	42.9032	318	317.994
80.5	80.2	3.98	240	756	85.7	1462	1440.91
175	175	6.47	525	835	25.4	4210	4174.3
120	120	5.86	360	321	23.8738	1176	1154.56
140	140	5	420	701	54.5	2840	2883.16
251	251	3.75	750	324.3	33.2421	2832	3157.03
142.1	142.1	2.01	420	305.1	48.8985	1364	1319.31
150	150	12	450	756	157.536	8730	8564.96
141.5	141.5	3.08	424.5	255.1	67.1445	1920	1796.99
158	158	3	450	330	23.4393	1156.53	1162.97
120	120	8	500	396	92	2300	2486.33
200	200	3.74	600	311	46.2611	2610	2679.85
144	144	6.36	432	618	40.5	2765	2910.43
80.3	80.5	3.97	240	1022	35.5	1722	1595.41
250	250	2.5	750	270	49.828	3495	3495.14
197	197	6.4	600	437.88	20.9041	2730	2932.37
120	80	5	200	362.6	39.1	950	996.391
80.1	80.4	4	240	756	35.5	1328	1278.93
100	100	2.99	300	288.414	20.601	528.759	544.859
305	305	8.6	1200	269	110	11390	11389.6
148	148	4.38	444	262	40.5	1402	1562.47
110	100	2.86	330	228	50.7703	860	853.641
119.9	117.8	11.83	363	399.8	87.8641	3340	3028.75
103.6	103.6	4.9	310.8	347.3	54.2738	1340	1300.69
120	120	4	360	495	60	1657	1791.91
210	210	5.48	630	294	39.1	3183	3023.74
150	150	6	450	436.9	87.8839	3435	3320.95
203	102	8.275	60	488.38	47.0102	3230	3230.14
120	120	5.86	360	321	23.8738	1117	1154.56
130	130	4	390	495	60	2020	2020.16
200	200	1.87	400	282	71.5429	2920	2979.4
119.1	119.2	8.47	361	464.3	87.8641	2956	2877.23
60	60	1.87	120	282	71.5429	350	353.839
151.03	151.03	3.55	480	341.7	29.4926	1404.35	1354.37
200	150	1.4	480	245.25	33.7464	1173.28	1173.3
200.3	200.3	4.35	600.9	322	29.6	2230	2244.63
116.1	119.4	11.86	362.1	683.8	87.8641	4298	4297.98
149.3	149.3	3.625	450	283.6	44.5295	1771	1607.48
118.7	121.9	5.09	360.1	430	87.8641	2017	2208.37
125	125	3.2	300	299	51.1476	1115.8	1287.22
500	500	12	1500	378	42.5	17900	17899.8
150	150	12.5	450	446	157.536	6409	6120.33
130	130	5	500	1030.6	75.6	3449.5	3449.4
211	211	4.5	633	277	91.1	4371	4371.21
215	215	4.38	645	262	80.3	3837	4120.72
100	100	2.29	300	194.238	31.9806	497.367	497.379
160	160	5	480	750	30	2922	2919
801	801	20.35	1999	261	45.9061	40481	40480.1
120	120	8	500	300	46	1670	1670
120	120	8	500	323	103	2270	2269.88
124.94	124.94	4.94	435	762	100	2962	3104.2
60	60	2	120	404	71.5429	406	417.602
160	120	7.6	480	194	50.7703	1820	1738.69
150	150	0.7	480	245.25	22.563	558.189	574.625
121.9	121.8	3.93	360	991	35.5	2557	2512.72
250	250	1.87	500	282	51.4307	3400	3344.57
140	105	2.86	420	228	50.7703	1044	1096.11
140.9	140.9	2.02	420	305.1	48.8985	1280	1303.68
142.1	142.1	3.02	426.3	255.1	46.6468	1400	1388.61
402	200	3.69	800	311	48.9812	4810	5187.46
149.99	149.99	4.92	510	762	100	4115	3972.51
100.3	98.2	4.18	300	550	61.7061	1490	1493.31
258	198.5	4.41	780	309.27	40.3955	3624.8	3308.16
101.2	101.1	4.18	300	550	72.6107	1740	1633.74
110	110	5	330	701	54.5	2203	2167.68
160.3	126	2.92	480.9	255.1	54.2738	1560	1560.01
319	319	6.36	957	618	41.1	7780	7779.88
60	60	1.87	120	282	71.5429	382	353.839
150	150	12.5	450	446	142.08	6285	5875.14
120	120	8	500	376	57	1990	2126.92
140	140	3.84	420	330	46.3828	1499	1621.08
142	142	5.11	426	347.3	54.2738	2160	2159.94
200	200	6	600	288	24.5775	2362.74	2354.32
200	200	4	600	293	24.5775	1784.67	1869.99
265	265	6.47	795	835	41.1	7172	7286.54
148	148	4.38	444	262	25.4	1153	1216.84
99.92	100.06	5.99	299.25	701.7	55.2	2137.4	2137.24
120	120	5.86	360	321	44.4676	1460	1494.62
250	250	4	1000	351	28.9462	2982	3110.06
100	100	4.25	300	284.49	19.8162	667.08	666.102
181.8	180.4	4.18	540	550	72.6107	4210	3791.64
149.3	149.3	3.625	450	283.6	44.5295	1785	1607.48
200	200	3.49	600	315	49.8751	2630	2758.08
80.5	80.2	3.99	240	1022	85.7	1791	1670.83
150	150	12.5	450	446	146.208	5953	5952.98
120	120	2.75	300	397.82	46.5322	953	1141.33
175	175	6.47	525	835	40.5	4493	4493.11
120	120	3.84	360	330	41.39	1080	1181.45
161	126.2	2.98	483	255.1	54.2738	1580	1578.04
100	100	2.86	300	228	50.7703	760	785.096
142.1	142.1	2.01	426.3	305.1	46.6468	1328	1269.33
120	120	8	500	323	39	1550	1620.78
250	250	8	500	379	33	4870	4869.79
120	80	5	200	357.5	35.7	850	948.353
200	200	4.99	498	268	45.9061	2868	2835.83
