# Supplementary material for: Prediction of the axial compression capacity of stub CFST columns using machine learning techniques
Source: Sci Rep. 2024 Feb 5;14:2885. doi: 10.1038/s41598-024-53352-1 (PMC10838919; doi:10.1038/s41598-024-53352-1)
Supplement: Supplementary file 1 — Supplementary Information. [file 41598_2024_53352_MOESM1_ESM.zip › supplementary data/excels results of 8 ML models vs EC4 - AISC360/SVR_skin.xlsx]

## Sheet: Sheet1
Do	to	Di	ti	fyo	fyi	fc	P_exp	P_pred
114	3	58	3	294.5	374.5	47.4	898	904.022
87.4	0.99	61.8	0.87	428	452	58.6	378	383.981
164.7	3.71	76.1	2.78	357.7	385.6	141	2736	2729.55
101.9	2.79	50.9	3.07	226	228.9	40.1	681	680.27
190.1	5.11	59.1	3.29	464	342.1	37.4	3242	3223.65
165.1	3.67	76.1	2.81	357.7	385.6	90.7	2174	2198.46
300	4	180	2	250	250	28	2750	2556.61
140.2	2.91	22.1	4.1	300	794	79.9	1845	1877.33
99.9	0.7	74	0.62	409	512	58.6	380	369.419
86	1	41	2	345	345	9.84	334.39	314.933
86	1	39	1	345	345	19.51	324.74	307.376
190.7	5.11	101.6	4.03	346.9	345.8	38	2626	2636.55
88	2	41	2	345	345	21.85	478	500.932
165.1	3.7	42.7	3.19	357.7	409.8	90.7	2446	2427.3
158	1.5	114	1.5	308	308	18.7	589	564.993
189.1	6.77	59.7	3.34	327.3	342.1	38	2894	2908.14
189.9	5.12	58.9	3.31	346.9	342.1	51	2950	2957.13
114.3	1.64	76.1	1.14	262	235	58.6	551	533.856
165.3	5.96	76.1	2.79	347	385.6	53.7	2183	2396.94
99.9	0.71	80.5	0.67	409	474	58.6	357	347.532
165.3	2.93	31.9	5.35	276	619	40.5	1943	1888.21
81	0.9	62	1	524	470	58.6	330	345.439
140.2	2.9	55.1	10.62	300	739	40.5	2543	2191.88
158	2.14	40	2.14	286	286	18.7	968.2	964.489
189.7	5.12	59.5	3.32	346.9	342.1	38	2611	2644.43
190.7	5.15	101.1	4.1	464	345.8	37.4	3082	3227.45
140	5	78	3	290	285	35.2717	1334.3	1236.84
99.8	0.66	61.4	0.55	409	432	58.6	443	444.989
180	3	140	3	275.9	342	47.4	1435	1358.19
168.4	3.22	101.8	1.7	281.5	353.3	40.1	1332	1288.22
188.9	5.09	33.7	3.09	464	348.2	38	3182	3197.73
111.6	1.3	41	2	345	345	9.84	547.53	501.602
165.3	2.94	22	4.14	276	794	40.5	1750	1766.05
88.8	1.55	63.5	1.16	286	216	58.6	357	379.304
114	2.5	39	1	345	345	9.84	590.97	550.082
74.7	0.97	62	0.94	486	470	58.6	285	276.41
114.3	2.73	60.3	2.52	285	396	38.5	734.6	839.509
140	5	68	3	290	285	35.2717	1347	1245.36
160	2.1	75	2.1	300	300	23.6	879	958.311
163	1.95	101.6	3.2	395	394	63.4	1328	1331.83
190.7	5.15	101.1	4.1	464	345.8	38	3082	3238.13
140.1	2.91	38.1	7.63	300	433	40.5	1626	1373.02
240	4	80	4	280	280	29	2735	2588.24
165	5.99	76.2	2.81	347	385.6	53.7	2203	2395.67
114.3	1.64	88.9	1.56	262	286	58.6	524	503.718
165.3	2.94	22.1	4.04	276	794	115.6	2911	3067.14
158	2.14	77	2.14	286	286	18.7	879.1	875.733
165.2	3.68	42.5	3.19	357.7	409.8	53.7	2060	2009.05
114.3	6	48.3	2.9	454	425	63.4	1665	1413.87
114	2.5	41	2	345	345	21.85	773.97	794.312
191	5.15	59.4	3.31	464	342.1	37.4	3286	3271.14
88	2	39	1	345	345	9.84	367.99	367.947
165.2	2.94	22.1	4.09	276	794	79.9	2413	2413.31
300	2	180	2	250	250	28	2311	2311.45
111.6	1.3	39	1	345	345	10.35	470	437.597
114	2	76	1.6	278.7	235	40.2	601	577.954
190.5	5.13	33.9	3.1	346.9	348.2	37.4	2724	2710.72
190.1	4.21	59.3	3.3	336.8	342.1	37.4	2406	2365.4
168.4	3.22	101.9	2.79	281.5	226	40.1	1354	1353.93
188.9	5.12	33.5	3.06	464	348.2	37.4	3232	3193.17
139	2	75	3	250	250	46.7	810	876.895
114	2	89	1.6	278.7	235	40.2	520	508.15
202.7	1.99	101.9	2.79	304	226	40.1	1625	1625.26
140	3	58	5	285	290	35.2717	1223.7	1223.53
356	5.5	219	3.3	618	356	38.8	7242	7242.06
157	2.14	115	2.14	286	286	18.7	703.6	703.695
180	3	48	5	300	320	35.2717	1852.2	1852.28
356	5.5	219	3.3	618	356	38.8	7159	7242.06
140.1	2.87	89	3.89	300	1029	40.5	2025	2025.45
164.9	6.02	76.1	2.8	428.6	385.6	141	3304	3316.6
140.1	2.91	31.9	5.36	300	619	115.6	2537	2536.67
140.1	2.9	55.2	10.76	300	739	79.9	2775	2775.15
139	2	75	3	250	250	46.7	930	876.895
114.3	6.11	60.3	2.52	535	396	41	1681.98	1681.97
180	3	88	3	275.9	370.2	47.4	1650	1649.71
165.4	2.91	89.1	3.91	276	1029	79.9	2580	2580.44
140.1	2.86	89.1	3.91	300	1029	79.9	2107	2106.95
101.8	1.7	50.9	3.07	353.3	228.9	40.1	634	633.963
81.5	1.14	62.2	1.13	524	470	58.6	395	395.003
160	2.1	112	2.1	300	300	23.6	703	762.527
114.3	6.11	60.3	2.52	535	396	67.9	1752.59	1752.38
200	2.74	140	2.74	358.5	358.5	57.5731	1975.3	1975.34
188.9	5.09	33.7	3.09	464	348.2	37.4	3182	3181.96
158	1.5	77	1.5	308	308	18.7	728.1	728.101
170	3.58	114.1	3.58	365	380	35	1667.7	1667.68
114.3	2.73	60.3	2.52	285	396	64.3	899.21	899.143
170	3.58	76.1	3.58	365	320	35	1687.7	1687.96
190.6	5.15	34	3.08	346.9	348.2	37.4	2718	2717.71
180	3	140	3	275.9	342	47.4	1358	1358.19
101.4	1.56	63.4	1.15	255	216	58.6	477	476.966
240	3	114	3	275.9	294.5	47.4	2460	2459.69
180	3	88	3	275.9	370.2	47.4	1648	1649.71
165.1	3.5	101.6	3.3	433	394	63.4	1629	1669.36
188.8	5.08	59.5	3.31	346.9	342.1	37.4	2579	2593.56
87.9	1.17	61.2	0.85	444	452	58.6	408	416.09
168.4	3.22	49.6	1.53	281.5	376.5	40.1	1569	1568.8
165.1	5.94	75.9	2.8	428.6	385.6	141	3322	3322.2
140	3	48	3	342	396.1	36.9127	1430	1403.54
165.1	3.5	101.8	3.1	433	410	63.4	1700	1699.83
168.4	3.22	89.2	3.22	281.5	259.2	40.1	1464	1464.08
114.3	6.11	60.3	5.77	535	310	41	1823.35	1823.11
140	3	48	5	285	290	35.2717	1232.4	1232.44
139	2	75	3	250	250	46.7	877	876.895
114.3	3.2	48.3	2.9	430	425	63.4	1145	1136.56
140.2	2.9	37.9	7.39	300	433	115.6	2500	2500.02
190.7	5.11	101.6	4.03	346.9	345.8	37.4	2626	2626.31
114	2	48	1.6	278.7	235	40.2	660	682.471
190.3	4.26	59.4	3.36	336.8	342.1	37.4	2376	2376.02
180	3	48	3	275.9	396.1	47.4	1790	1791.12
88	2	41	2	345	345	11.01	453.96	454.012
189.9	5.12	58.9	3.31	346.9	342.1	50.7	2950	2949.91
164.8	6	75.8	2.8	347	385.6	90.7	2631	2663.03
114.3	2.74	60.3	5.77	355	310	41	969.16	969.023
75.4	1.29	62.7	1.23	486	470	58.6	348	347.974
76.3	1.78	62	1	486	470	58.6	395	395.041
114	2	48	1.6	278.7	235	40.2	698	682.471
162.5	1.7	101.6	3.2	395	394	63.4	1236	1235.76
202.7	1.99	76.2	1.66	304	398.9	40.1	1658	1657.78
165.2	2.92	88.9	3.88	276	1029	115.6	2671	2670.55
190.5	5.15	59.6	3.32	346.9	342.1	37.4	2718	2661.64
165	3.7	76	2.8	357.7	385.6	53.7	1831	1830.74
152.6	1.6	50.9	1.66	314.5	398.8	40.1	997	996.955
101.9	2.79	49.6	1.53	226	376.5	40.1	593	592.999
165	3.68	42.6	3.21	357.7	409.8	90.7	2423	2422.97
165	3.7	76.2	2.79	357.7	385.6	53.7	1876	1829.52
168.4	3.22	114.1	2.79	281.5	281.2	40.1	1319	1319.13
300	3	165	3	275.9	320.5	47.4	3331	3330.73
114.3	2.74	60.3	5.77	355	310	67.9	1068.06	1068.11
158	0.9	38	0.9	221	221	18.7	635	634.948
190	5.11	59.1	3.31	346.9	342.1	28.9	2494	2439.72
114.3	2.73	60.3	5.77	285	310	64.3	1088.06	1087.9
101.7	1.61	61.5	0.56	409	432	58.6	644	636.865
111.6	1.3	41	2	345	345	20.92	591.13	591.111
180	3	48	3	275.9	396.1	47.4	1791	1791.12
180	3	102	3	275.9	320.5	36.9127	1662.5	1548.73
81.5	1.11	62.7	1.14	524	470	58.6	386	390.193
165.3	2.94	31.8	5.25	276	619	79.9	2550	2549.59
114	3	58	3	294.5	374.5	47.4	904	904.022
114.3	2.74	60.3	2.52	355	396	67.9	914.32	914.368
164.9	3.69	42.5	3.2	357.7	409.8	141	3110	3110
114.3	2.74	60.3	2.52	355	396	41	789.42	828.253
159	0.9	76	0.9	221	221	18.7	540	528.609
114.3	5.85	60.3	5.77	455	310	64.3	1666.41	1666.71
356	5.5	168	3.3	618	357	38.8	6917	7776.72
121.33	4.43	57.87	4.03	486	450	39.0232	1285.25	1285.24
164.9	6.01	76	2.81	347	385.6	141	3110	3110.09
350	3.82	231	2.92	439.3	396.5	44.4	5499	5412.92
86	1	41	2	345	345	20.92	361.07	361.123
158	1.5	39	1.5	308	308	18.7	851.6	851.68
163.8	2.35	101.6	3.2	395	394	63.4	1487	1482.99
190.4	5.15	59.9	3.33	346.9	342.1	28.9	2460	2460
114.3	3.6	48.3	2.9	453	425	63.4	1243	1243.18
165.5	2.92	89	3.92	276	1029	40.5	2375	2375.12
99.9	0.69	86.8	0.61	409	444	58.6	299	298.976
164.9	6.01	75.9	2.8	347	385.6	90.7	2666	2666.24
164.8	3.68	76.3	2.8	357.7	385.6	141	2732	2731.8
114	2	89	1.6	278.7	235	40.2	493	508.15
114.3	4.8	48.3	2.9	416	425	63.4	1441	1400.4
300	6	135	4	763	748	88.9935	11179	11179
114.5	5.9	48.4	2.8	454	425	63.4	1418	1418.28
168.4	3.22	76.2	1.66	281.5	398.9	40.1	1470	1469.83
300	6	100	4	763	748	88.9935	11867	11866
190.1	5.07	59.7	3.35	346.9	342.1	37.4	2588	2625.33
165.1	3	101.6	3.2	395	394	63.4	1613	1613.22
114.3	6.11	60.3	5.77	535	310	67.9	1889.69	1889.6
189.1	6.77	59.7	3.34	327.3	342.1	37.4	2894	2893.61
76.3	1.74	62	0.94	512	470	58.6	395	394.979
140.2	2.89	22.1	4.08	300	794	115.6	2321	2321.02
160	1.5	75	1.5	255	255	23.6	728	728.113
114.3	2.73	60.3	5.77	285	310	38.5	913.7	913.716
121.25	4.37	57.71	4.03	486	450	51.7769	1439.42	1439.38
165	5.99	75.8	2.8	428.6	385.6	90.7	2971	2940.68
165	3	73	3	304.3	370.2	36.9127	1607	1606.83
114.4	3.5	48.4	2.8	453	425	63.4	1191	1220.22
188.6	5.08	58.9	3.33	346.9	342.1	50.7	3026	2896.81
114	2	76	1.6	278.7	235	40.2	578	577.954
240	3	114	3	275.9	294.5	47.4	2421	2459.69
88	2	39	1	345	345	20.18	418.78	418.298
87.3	0.94	61.6	0.88	428	452	58.6	385	377.653
164.9	3.69	42.7	3.2	357.7	409.8	53.7	2003	2003.15
140.1	2.9	38	7.51	300	433	79.9	2083	2083.06
152.6	1.6	49.6	1.7	314.5	353.3	40.1	825	955.394
101.8	1.7	49.6	1.53	353.3	376.5	40.1	583	582.953
190.3	4.26	59.4	3.36	336.8	342.1	38	2376	2386.57
200	2.74	60	2.74	358.5	358.5	57.5731	2837.7	2837.93
152.6	1.6	49.6	1.53	314.5	376.5	40.1	1055	977.153
99.7	0.59	80.3	0.55	409	474	58.6	283	313.221
101.5	1.65	76.1	1.19	255	235	58.6	417	417.017
240	4	120	4	280	280	29	2517	2516.87
190.5	5.15	59.6	3.32	346.9	342.1	38	2718	2675.4
114.3	5.85	60.3	5.77	455	310	38.5	1574.26	1574.08
74.8	1.03	62	1	486	470	58.6	283	290.419
189.7	5.12	59.5	3.32	346.9	342.1	37.4	2611	2630.91
139	2	75	3	250	250	46.7	879	876.895
190.4	5.15	59.9	3.33	346.9	342.1	29	2460	2462.44
114.3	5.85	60.3	2.52	455	396	64.3	1505.67	1505.71
180	3	58	5	300	320	35.2717	1841.4	1841.54
200	2.74	140	2.74	358.5	358.5	35.7405	1640.8	1640.95
159	0.9	114	0.9	221	221	18.7	378.3	378.353
160	1.5	112	1.5	255	255	23.6	589	588.942
140.2	2.92	31.9	5.27	300	619	79.9	2012	2012.05
114.2	3	48.4	2.8	430	425	63.4	1100	1099.91
300	6	135	4	763	748	89.2291	10897	11192.3
164.8	3.69	42.6	3.2	357.7	409.8	141	3068	3105.21
300	6	100	4	763	748	89.2291	12015	11882.1
165	5.96	76	2.79	428.6	385.6	53.7	2601	2640.28
114	2.5	39	1	345	345	20.18	637.98	638.014
189.1	5.1	59.4	3.35	346.9	342.1	38	2623	2623.45
188.6	6.73	59.8	3.33	327.3	342.1	37.4	2928	2878.86
240	3	80	3	280	280	29	2207	2207.09
114.6	4.7	48.4	2.8	416	425	63.4	1390	1390.07
114.1	2.79	50.9	3.07	281.2	228.9	40.1	902	901.932
87.9	1.26	61.4	0.89	428	452	58.6	432	432.021
240	3	120	3	280	280	29	1990	1989.73
180	5	78	3	320	300	35.2717	2043.3	2043.48
189.1	5.1	59.4	3.35	346.9	342.1	37.4	2623	2610.1
111.6	1.3	39	1	345	345	19.51	514.98	518.237
164.8	6	76.1	2.78	347	385.6	141	3032	3099.98
165	6.01	75.9	2.78	428.6	385.6	90.7	2911	2940.06
356	5.5	168	3.3	618	357	38.8	8516	7776.72
300	3	165	3	275.9	320.5	47.4	3266	3330.73
190.7	5.09	100.9	4.07	464	345.8	37.4	3192	3192.08
86	1	39	1	345	345	10.35	263.99	264.027
75.2	1.19	62.4	1.2	486	470	58.6	348	332.257
160	1	75	1	220	220	23.6	540	615.414
188.2	5.04	59.1	3.28	346.9	342.1	37.4	2482	2565.15
114.3	5.85	60.3	2.52	455	396	38.5	1421.54	1421.52
189.2	5.08	101.2	4.05	346.9	345.8	37.4	2462	2580.29
140.2	2.92	22.1	4.09	300	794	40.5	1410	1410.02
202.7	1.99	50.9	3.07	304	228.9	40.1	1653	1652.86
140.2	2.88	89.1	3.91	300	1029	115.6	2195	2194.65
114.1	2.79	49.6	1.63	281.2	376.5	40.1	804	803.918
180	5	68	3	320	300	35.2717	2057.5	2057.75
139	2	75	3	250	250	46.7	807	876.895
191	5.15	59.4	3.31	464	342.1	38	3286	3285.71
190.6	5.15	34	3.08	346.9	348.2	38	2718	2733.01
165.3	2.94	31.9	5.39	276	619	40.5	1891	1890.92
114	2.5	41	2	345	345	11.62	705.07	705.03
81	0.87	62	0.94	524	470	58.6	335	334.976
165.2	5.95	76.1	2.79	428.6	385.6	53.7	2645	2645.14
350	3.82	231	2.92	439.3	396.5	44.4	5396	5412.92
140.3	2.89	32	5.48	300	619	40.5	1423	1423.06
114.3	1.64	63.5	1.12	262	216	58.6	598	597.948
152.6	1.6	50.9	2.79	314.5	226	40.1	882	881.972
165.2	3.69	76.4	2.8	357.7	385.6	90.7	2202	2201.93
202.7	1.99	152.6	1.6	304	314.5	40.1	1142	1142.05
