# Supplementary material for: Prediction of the axial compression capacity of stub CFST columns using machine learning techniques
Source: Sci Rep. 2024 Feb 5;14:2885. doi: 10.1038/s41598-024-53352-1 (PMC10838919; doi:10.1038/s41598-024-53352-1)
Supplement: Supplementary file 1 — Supplementary Information. [file 41598_2024_53352_MOESM1_ESM.zip › supplementary data/excels results of 8 ML models vs EC4 - AISC360/XGB_circ.xlsx]

## Sheet: Sheet1
D	t	L	Fy	fc	P_exp	P_pred
90	4.5	300	357	36.1312	925.2	796.931
153	3.64	306	320	75.8216	2205	2336.56
165	4	500	386.04	34.2	1919.6	1861.85
181.15	2.27	675	734	39.1795	2400	2446.32
89.11	4.97	222.5	388	78.7	1085.4	1157.47
159.3	5.25	409	357.378	33.7936	1814.85	1929.68
102	3.4	200	311	71.8	1120.2	1081.95
113.64	3.64	400	259.6	48.3234	1011	975.221
114	4.03	280	330.74	48.2853	1265.9	1143.22
165	4.25	495	351	49.4281	2210	2198.63
105.3	3	312	322.16	23.1464	627.84	632.007
165	4.25	495	351	33.9435	1727	1814.34
131	4	393	306	62.4732	1482	1587.77
105.2	2.9	311	265.164	27.7666	586.638	596.836
222	6.47	666	843	40.5	5714	6558.28
153	1.54	306	345	75.8216	1842	2052.97
235	5.66	470	290	75.8216	5047	5369.73
114.3	6.3	250	428	166.56	2610	2925.93
166	5	500	274.68	29.6786	2045.39	1628.08
165	3.5	500	361.34	34.2	1757	1692.96
114.43	3.82	300	343	28.0936	929	912.055
450	2.96	1350	279	41.1	6985	9709.27
133	5	399	306	65.3568	1712	1795.69
125	1	438	232	84.7	1275	1415.06
190	1.94	663.5	256.4	74.7	2592	3001.19
1020	9.64	3060	336	16.9	30000	30413.6
114	4	280	330.74	29.2272	977.24	922.598
100	3	300	255	29.9609	592	569.017
557.65	16.52	994.9	546	25.4158	28830	26871
60.3	4.5	200	225	47.05	390	354.459
108	6	324	343.5	101.133	1850	1796.48
166	5	660	274.68	29.6786	1863.9	1628.08
219.1	6.3	600	300	142.848	6838	7802.45
280	8	1000	495	117	11868	12628.5
150	0.7	480	245.25	33.4521	744.579	852.39
372	3.64	744	320	75.8216	9604	11958.9
108.2	4.45	312	322.16	23.1464	738.693	834.123
101.8	5.7	200	305.091	37.3761	971.19	986.864
114	4	280	330.74	35.9202	981.39	998.8
105	2.8	311	265.164	27.7666	577.809	585.54
800	20	2000	535	110	85665.4	98207.9
76.454	1.6764	152.349	363.285	40.8859	434.591	405.971
200	1.87	600	282	75.6266	2824	3375.18
76.11	2.48	300	286	145	774	955.464
800	8	2000	535	150	89551.5	107163
76.12	2.51	300	286	145	762	956.921
108	4.5	240	410.058	27.5031	1236.06	1047.23
800	20	2000	635	150	110960	127942
150	1.87	450	282	75.6266	1701	1955.91
113.7	2.05	342	269.9	130.8	1535	1842.45
114.3	2.74	300	235	56.2	901.81	965.504
159	4.5	447	317.6	31.4	1607.33	1610.87
100	3	300	255	29.9609	590	569.017
219	7.06	659	429	54.5179	4100	4920.61
474	7.42	948	317	75.8216	17885	20645.9
87.1	1.9	348.4	255	26	340	350.12
120.828	4.064	241.325	451.607	34.4048	1201.02	1311.38
200	3	600	303.5	50.0163	2160	2634.44
323.9	5.6	1000	443.9	92.3	11481	12352.2
133	4.75	400	338	24.9362	1380	1219.95
107.9	4.3	320	265.164	27.7666	805.401	756.21
318.3	10.36	954.9	331	39.3	7933	7806.44
152	1.7	500	270	73	1548	1913.02
168.33	12.08	421	460	78.7	4955.5	5176.66
101.6	3	300	425.03	34.04	703.3	824.816
140.8	6.28	349.6	397	55.2	2238.9	2279.2
108.55	4.6	325.7	272.129	29.7051	757.332	824.511
222	6.47	666	843	40.5	5638	6558.28
180	3	540	320.5	36.9127	1750	1822.21
178	9	360	283.411	22.1706	2923.38	2322.29
114.3	3.85	300	343	25.5936	998	885.87
282	4.36	564	322	75.8216	6811	7317.6
105.2	3.05	312	322.16	38.5575	785.781	790.519
113.7	2.09	342	269.9	59	904	972.266
108	4.5	240	410.058	27.5031	1245.87	1047.23
101.3	0.55	300	357.378	35.585	343.35	442.287
108	4.5	378	358	77.4	1535	1444.49
200	3	600	303.5	50.0163	2320	2634.44
92	3	193.2	260.946	20.4806	538.569	435.881
105	2.86	321	265.164	27.7666	578.79	591.275
131	4	393	306	67.092	1542	1658.58
165	2.73	510	350	67.8644	2080	2378.74
101.6	3	300	425.03	93.51	1075.5	1375.56
133	5	399	306	47.9479	1518	1528.81
273	5	816	312	54.5179	5050	5515.6
107.9	7.99	342	251.8	59	1249	1319.84
101.9	3.03	305.7	371	51.3	877	927.946
469	4.66	938	291	75.8216	16670	18786.6
156.3	3.03	424	357.378	35.585	1373.4	1486.6
139.6	5.1	349.7	458	72.6	2645.2	2505.15
159.3	5.25	409	357.378	33.7936	2051.27	1929.68
165	2.82	580.5	363.3	48.3	1662	1916.36
393	9.38	786	312	75.8216	13936	15310.8
100	3	400	426.735	35.585	777.933	821.927
127	2	445	258	84.7	1339	1559.88
114	4.5	342	335.04	41.67	1121.75	1134.66
152.603	3.1496	304.927	415.133	23.0974	1201.02	1293
108	6.47	324	853	40.5	2402	2641.96
325	3.57	971	329	45.1237	5300	6149.83
200	3	600	303.5	50.0163	2383	2634.44
159	4	636	466.5	25.1234	1793.9	1752.74
133.1	4.5	397	324.3	67.4781	1535	1813.69
140	6.21	420	359	125	3202	3270.55
165	2.82	580.5	363.3	80.2	2295	2737.24
477	11.36	954	310	75.8216	20462	22501.6
166	5	660	274.68	29.6786	2109.15	1628.08
216.4	6.61	649.2	452	24.3	3568	3556.98
140.66	6.32	349.5	397	72.9	2450.4	2576.82
800	20	1600	535	150	104834	121619
108	6	324	343.5	111.117	1950	1889.73
376	3.28	1125	305	45.1237	6750	7751.88
190	1.52	663.5	306.1	80.2	2602	3196
100	2.5	380	244.269	35.2261	671.004	563.467
60	1.87	180	282	75.6266	312	366.8
150	0.7	480	245.25	22.563	538.569	608.742
220.97	2.13	825	734	39.1795	2950	3251.19
105.2	2.95	312	322.16	23.1464	583.695	625.135
100	3	300	303.5	50.0163	814	805.785
129	3	387	306	47.0102	1093	1189.49
140.54	6.28	349.5	397	65.2	2418	2438.81
113.6	3.2	337	354.6	67.4781	1145	1293.5
360	4.54	1080	525	41.1	7045	8562.5
100	1.87	300	282	75.6266	845	919.809
174	3	360	266.047	45.7146	1677.51	1860.58
168.656	5.0038	304.8	260.622	27.4411	1983.91	1564.87
325	3.57	971	329	54.5179	6050	7111.59
89.01	5.02	222.6	388	39.9	1000.7	915.198
200	3	600	303.5	50.0163	2330	2634.44
189.2	5.11	567.6	346.9	38	2374	2556.12
159	5.07	477	391.5	41.5	2230	2170.22
166	5	660	274.68	29.6786	1873.71	1628.08
159.3	5.25	409	357.378	33.7936	2043.42	1929.68
100	3	300	303.5	50.0163	820	805.785
140.84	2.37	525	734	39.1795	1610	1711.7
153	3.64	306	320	75.8216	2205	2336.56
219	4.75	650	350	35.2485	3150	3011.32
301	2.96	903	279	80.3	5540	8082.42
168.148	3.6068	304.8	221.322	26.6138	1556.88	1230.82
150.62	3.04	562.5	691	39.1795	2050	2085.94
372	3.64	744	320	75.8216	9163	11958.9
150	1.87	450	282	75.6266	1670	1955.91
108.3	4.4	312	322.16	23.1464	758.313	829.144
358	5.66	716	290	75.8216	9609	11577.9
107.9	8.01	342	251.8	113.2	1482	1784.91
100	1.5	300	232.497	35.2261	505.215	475.078
131	4	393	306	57.3107	1452	1508.63
240	3.04	720	648.9	49.8195	4438	4656.89
60	2	180	404	80.3158	432	445.164
114.3	3.6	250	403	166.56	2422	2586.85
240	3.05	720	571.2	49.8195	4425	4434.97
140	8.36	420	813	125	5531	5551.4
140	10.46	420	773	125	6187	6041.35
131	4	393	306	65.3568	1496	1631.98
298.48	5.74	600	400.248	79.202	7946.1	9336.42
200	3	600	303.5	50.0163	2160	2634.44
477	11.36	954	310	75.8216	19854	22501.6
140	6.27	420	1153	125	5386	5976.23
189.6	5.09	568.8	464	38	3168	3005.77
114	8	400	400	69.1782	1943	2048.05
149	2.96	447	308	25.4	941	1066.54
114	6	400	406	65.7152	1768	1759.12
108	10	324	384.8	117.173	2460	2447.91
800	18	2000	535	150	100661	119241
157	2.48	314	326	75.8216	2117	2282.34
100	3	300	432.82	93.51	1141.3	1347.73
297	11.88	600	348.255	79.202	9397.98	10773
76	3	228	255	29.9609	394	375.108
100	0.52	200	244.269	17.9523	237.402	229.36
630	10.21	1890	323.3	38.4	20500	22750.8
159	4.64	477	397.2	46.6887	2330.8	2213.55
101.9	3.03	305.7	371	23.2	649	666.409
165	2.72	510	350	48.6053	1750	1880.08
165	2.75	510	350	38.645	1560	1629.17
152.578	4.9276	304.902	633.421	41.9891	2909.14	2734.58
166	5	500	274.68	29.6786	2001.24	1628.08
114	8	400	368	82.4366	1996.84	2067.08
89	5.04	222.9	388	72.9	1064.7	1125.55
800	20	2000	735	150	117093	134265
114.9	3.93	342	304.3	59	1163	1222.87
298.48	5.74	600	400.248	26.6518	4542.03	4950.39
140	3	600	300	36.7	1322	1167.5
190	1.11	656	203.1	110.3	2940	4113.6
262	2.16	975	734	39.1795	4150	4305.79
100	1.5	380	232.497	35.2261	505.215	475.078
100	2	380	236.421	35.2261	537.588	516.774
102.7	1.65	309	265.164	33.7936	485.595	517.526
190	0.86	663.5	210.7	74.7	2451	2822.17
153	1.54	306	345	75.8216	1823	2052.97
800	14	2000	535	150	97551.8	114447
159.3	4.83	420	357.378	33.7936	1864.88	1847.48
76.4286	1.7018	152.375	363.285	25.9243	372.316	327.334
140	10.46	420	773	52.5	5420	4999.64
220	2.13	825	734	39.1795	3250	3228.39
120	1.51	369	222.7	41.4364	690	736.063
111.64	1.9	400	261.3	48.3234	701.9	790.27
469	4.66	938	291	75.8216	15827	18786.6
165	3	330	242	28.7511	1364.7	1213.21
153	1.54	306	345	75.8216	1872	2052.97
168.44	11.98	420.8	460	72.6	5000	5030.33
318.3	10.36	954.9	331	24.2	6565	6451.51
235	5.66	470	290	75.8216	5096	5369.73
358	5.66	716	290	75.8216	9947	11577.9
166	5	660	274.68	29.6786	1697.13	1628.08
235	5.66	470	290	75.8216	5390	5369.73
140	8.19	420	389	125	3354	3637.68
477	11.36	954	310	75.8216	20237	22501.6
166	5	660	274.68	26.539	1746.18	1550.66
168.656	5.0038	304.8	260.622	27.4411	1983.91	1564.87
168.656	2.6416	304.8	297.854	34.129	1218.81	1452.46
88.98	5.1	222.8	388	72.9	1047.9	1131.2
157	2.48	314	326	75.8216	2058	2282.34
76.18	3.31	300	305	145	841	1009.09
301.5	4.5	600	381.609	34.1859	4551.84	5030.87
153	3.64	306	320	75.8216	2264	2336.56
559.4	16.54	994.85	546	25.4158	29590	27004.6
111.3	2	339	354.6	67.4781	894	1101.4
358	5.66	716	290	75.8216	9947	11577.9
108	4.5	290	410.058	27.5031	1226.25	1047.23
140.39	6.28	349.7	397	39.9	2190.5	2015.85
60.3	4.5	200	225	47.05	395	354.459
76.4286	1.7018	152.349	363.285	24.959	355.858	322.118
168.656	5.0038	304.8	260.622	32.888	1970.56	1703.79
157	2.48	314	326	75.8216	2068	2282.34
122	4.54	366	576	25.4	1509	1573.15
180	3	540	320.5	36.9127	1750	1822.21
150	3.55	450	326	30.8782	1375	1325.88
240	3.04	720	648.9	49.8195	4357	4656.89
166	5	660	274.68	29.6786	1736.37	1628.08
219.1	10	600	381	177.696	9085	10366.6
140	11.58	420	367	125	4104	3941.2
100	2	300	404	75.6266	930	1027.18
219.1	6.3	600	300	156.48	6915	8391.47
100	3	300	303.5	50.0163	708	805.785
115.02	5.02	300.5	365	49.1693	1413	1366.01
219.1	6.3	600	300	168.384	7407	8905.83
320	7	520	250.155	47.3126	5895.81	6710.52
250	2.48	500	326	75.8216	4733	5424.27
140	16.72	420	389	125	5135	4688.15
114.9	4.01	342	304.3	130.8	1748	2062.47
165	2.3	500	332.47	34.2	1396.5	1395.86
100	2	300	236.421	35.2261	537.588	516.774
216.4	6.61	649.2	452	46.8	4214	4498.17
151.05	2.98	562.5	691	39.1795	2150	2071.55
282	4.36	564	322	75.8216	6380	7317.6
101.7	3.03	305.1	371	40.2	800	822.163
140	6.21	420	359	125	3215	3270.55
133	4.7	465	352	84.7	2158	2171.47
102.3	1.45	312	265.164	33.7936	438.507	495.493
89	3	267	255	29.9609	522	475.8
108	6	324	343.5	117.173	2120	1946.28
320	7	440	250.155	47.3126	5905.62	6710.52
900	20	2250	535	150	129354	150579
101.3	0.55	300	357.378	35.585	373.761	442.287
140	16.72	420	389	125	5120	4688.15
131	4	393	306	45.5131	1280	1327.77
273	3.5	818	305	72.5481	5450	6367.48
157.5	1.5	450	308	18.7	815.4	744.424
222	6.47	666	843	77	7304	8174.75
166	5	350	274.68	29.6786	2040.48	1628.08
112	3	342	288.53	19.2009	690.5	601.02
820	8.93	2460	331	45	33600	39056
200	2	600	404	75.6266	3020	3592.32
280	8	1000	495	82	9648	10156.7
337	6.47	1011	823	41.1	9668	11507.1
101.702	3.0734	203.276	605.084	34.129	1112.06	1059.17
165	2	330	242	28.7511	1265.1	1074.92
165	2.37	615	287.5	24.086	1008	1075.97
129	3	387	306	45.5131	1068	1166.54
133	5	399	306	62.4732	1673	1751.49
720	8.3	2160	312	15	15000	14990.2
360	4.54	1080	525	85.1	11505	14052.9
800	20	2400	535	150	103848	121619
133	4.5	399	335.04	64.31	1677.61	1787.22
700	20	1750	535	150	81798.6	95699
190	1.11	660	203.1	110.3	3000	4113.6
89.14	4.93	222	388	66.8	1047.4	1078.32
114.9	4.01	342	304.3	113.2	1631	1858.75
159	4.5	447	317.6	31.4	1510.39	1610.87
76	3	304	255	29.9609	394	375.108
114.3	5.9	300	355	56.2	1735.77	1518.54
298.35	7.65	600	384.552	26.6518	4924.62	5629.85
108	4	432	332.363	40.2781	971.19	968.533
76.19	2.99	300	278	145	805	970.883
115.04	4.92	300	365	95.0083	1787	1866.96
300	4	800	276	25.5133	3611	3528.78
879.5	15.55	2198	260	45.9061	39546	47639
100	0.52	200	244.269	37.3761	404.172	422.106
477	11.36	954	310	75.8216	19854	22501.6
150	2	450	404	75.6266	1870	2118.17
180	6	600	320	36.7	1918	2403.66
101.8	5.7	200	305.091	17.9523	953.532	826.02
140	8.36	420	813	52.5	4436	4434.91
76	3	304	255	29.9609	394	375.108
89	4.92	222.8	388	55.2	1050.9	1001.05
101.3	3.03	303.9	371	40.2	742	817.23
140	6.27	420	1153	52.5	4274	4782.74
133	3.5	465	352	84.7	1995	2009.22
179	5.5	360	248.585	22.1706	1814.85	1595.52
273	3.5	813	305	54.5179	4500	5074.79
800	20	2000	535	130	94037.9	109913
318.5	10.36	955.5	331	52.5	8289	9000
800	20	2000	535	150	104467	121619
180	4	540	340	45.1393	2629.6	2323.31
87.1	1.9	348.4	255	26	325	350.12
100	3	300	432.09	34.04	724	814.41
165	4	500	386.04	34.2	1941.5	1861.85
190	1.11	662	203.1	94.7	2462	3556.22
190	1.11	662	203.1	110.3	3140	4113.6
114	3.01	280	301.4	48.2853	1106.5	978.591
168.148	3.6068	304.8	221.322	32.7501	1432.33	1391.86
190	0.86	662	210.7	108	3070	4018.32
181.8	2.17	675	734	39.1795	2300	2409.89
76.454	1.7018	152.4	363.285	33.3017	433.257	367.386
235	5.66	470	290	75.8216	5096	5369.73
82.55	1.397	254	482.633	40.8514	530.228	485.084
140	6	600	300	36.7	1390	1586.9
190	1.94	660	256.4	108	3360	4170.05
133	6	399	381.79	41.67	1795.7	1797.36
138.9	5.15	349.1	458	78.7	2510.3	2597.51
219	4.78	650	350	42.5315	3400	3343.05
474	7.42	948	317	75.8216	18306	20645.9
469	4.66	938	291	75.8216	16670	18786.6
165	2.37	615	287.5	24.086	996	1075.97
133	4.7	465	352	84.7	2253	2171.47
179	5.5	360	248.585	43.6545	2040.48	2209.94
301.34	11.59	600	471.861	34.1859	8603.37	9102.86
469	4.66	938	291	75.8216	15239	18786.6
630	8.44	1890	350	34.5	18600	20583.4
165	4.5	500	385.85	34.2	2068.4	1972.88
101.4	3.03	304.2	371	23.2	660	661.884
168.33	11.85	420.2	460	61.7	4992.3	4765.01
105.1	2.75	312	322.16	23.1464	575.847	600.191
129	3	387	306	60.6526	1266	1398.63
122	4.54	366	576	40.5	1657	1768.25
250	2.48	500	326	75.8216	4528	5424.27
169.164	2.6162	304.8	317.159	33.5775	1330.02	1474.45
393	9.38	786	312	75.8216	14161	15310.8
219.1	6.3	600	300	167.52	7569	8868.5
111.64	1.9	400	261.3	40.0294	666.6	692.532
140	3	540	294.5	36.9127	1180	1162.2
114	4.5	342	335.04	64.31	1387.75	1387.58
114.43	3.98	300	343	25.1494	948	900.011
157	2.48	314	326	75.8216	2058	2282.34
1000	20	2500	535	150	155156	182578
129	3	387	306	47.9479	1118	1203.86
320	7	520	250.155	47.3126	6386.31	6710.52
216.4	6.61	649.2	452	38.3	4023	4142.61
153	3.64	306	320	75.8216	2274	2336.56
133	5	399	306	67.092	1774	1822.29
165	3.5	500	361.34	34.2	1732	1692.96
153	3.64	306	320	75.8216	2274	2336.56
250	2.48	500	326	75.8216	4733	5424.27
152.629	3.175	304.8	415.133	20.8911	1201.02	1251.37
92	3	322	260.946	20.4806	501.291	435.881
89.04	4.94	222.7	388	65.2	1054.8	1067.34
250	2	750	404	80.3158	4720	5737.16
76	2	228	255	29.9609	354.5	310.347
169.164	2.6162	304.8	317.159	36.5422	1307.78	1555.19
159.3	5.25	409	357.378	33.7936	2452.5	1929.68
114	2.5	200	365	65.7	1265.62	1203.34
165	3	500	377.06	34.2	1672.9	1618.84
120.802	4.0894	241.351	451.607	29.5785	1201.02	1253.8
474	7.42	948	317	75.8216	17885	20645.9
140.33	6.29	349.7	397	72.6	2663.7	2557.23
219.1	5	600	380	177.696	7837	9521.39
372	3.64	744	320	75.8216	9996	11958.9
133	5	399	306	57.3107	1661	1672.34
469	4.66	938	291	75.8216	15827	18786.6
159	6	447	325.4	31.4	2137.9	1898.29
238	4.54	714	507	77	5578	6266.81
108	4	324	332.363	40.2781	971.19	968.533
273	5	816	312	45.1237	4200	4857.17
75.97	2.98	300	278	145	801	965.232
159.3	5.25	409	357.378	33.7936	2109.15	1929.68
139.35	5.06	349.9	458	72.9	2569.7	2495.04
108	6.47	324	853	25.4	2275	2503.7
160	4.5	400	410.058	27.5031	1873.71	1798.44
108	4.5	378	358	77.4	1518	1444.49
337	6.47	1011	823	25.4	8475	9836.41
133	4.5	399	335.04	41.67	1401.42	1434.48
89.03	5.03	222.9	388	72.6	1062.3	1123.23
140.54	6.26	349.7	397	39.9	2225.5	2015.21
101.8	3.03	305.4	371	23.2	682	665.503
88.7	3.98	265	392.2	22.7	594	685.952
131	4	393	306	52.281	1320	1431.52
114.88	4.91	300.5	365	28.0936	1380	1113.01
168.7	7.96	500	330	22.7	2034	2248.27
100	1.87	300	282	75.6266	822	919.809
474	7.42	948	317	75.8216	18306	20645.9
114	2.5	200	365	46.8	983	975.802
800	20	2000	435	150	97758.9	115296
159.8	5.08	425	357.378	33.7936	1912.95	1905.26
131	4	393	306	55.2182	1430	1476.55
165	2.82	577.5	363.3	108	2673	3452.62
474	7.42	948	317	75.8216	17787	20645.9
190	0.86	659	210.7	41	1350	1611.65
477	11.36	954	310	75.8216	20237	22501.6
114.26	3.93	300	343	87.3908	1359	1605.29
133	5	399	306	45.5131	1454	1491.49
139.06	5.13	349.1	458	66.8	2330.2	2398.32
139.4	5.1	349.3	458	65.2	2332.2	2374.29
90	3	300	381	36.1312	662	661.379
129	3	387	306	57.3107	1192	1347.39
133	4.7	465	352	84.7	2273	2171.47
133	5	399	306	52.281	1548	1595.24
250	4	800	276	25.5133	2645	2614.79
361	4.54	1083	525	41.1	7260	8601.43
393	9.38	786	312	75.8216	13936	15310.8
141.44	2.22	525	734	39.1795	1570	1664.61
100	0.52	200	244.269	17.9523	242.307	229.36
165	4.25	495	351	49.4281	2196	2198.63
102.5	1.55	311	265.164	33.7936	441.45	506.499
630	11.6	1890	347.2	46	24400	27257.4
372	3.64	744	320	75.8216	9604	11958.9
133	6	399	381.79	64.31	2005.17	2133.23
1020	13.25	3060	368.7	28.9	46000	48839
150	2	450	404	80.3158	1910	2219.45
133	3.5	465	352	84.7	1962	2009.22
250	2.48	500	326	75.8216	4528	5424.27
114	6	400	406	69.1782	1815	1795.63
100	3	300	303.5	50.0163	780	805.785
393	9.38	786	312	75.8216	14406	15310.8
87.1	1.9	252.59	255	26	345	350.12
298.35	7.65	600	384.552	79.202	8397.36	9895.98
76	3	228	255	29.9609	424.5	375.108
152.552	4.9022	304.876	633.421	43.437	2913.59	2755.15
60	2	180	404	75.6266	415	430.264
108	4.5	380	410.058	27.5031	1211.54	1047.23
190	1.11	662	203.1	110.3	3030	4113.6
100	1.9	300	404	111.694	1100	1352.61
235	5.66	470	290	75.8216	5390	5369.73
250	2	750	404	75.6266	4442	5449.62
89	3	267	255	29.9609	516	475.8
141.14	6.35	349	397	66.8	2386	2493.89
105.2	3.05	312	322.16	38.5575	776.952	790.519
630	7	1890	291.4	36	16650	18992.7
159	4.64	477	397.2	46.6887	2247.6	2213.55
102	3.4	400	311	71.8	1084.9	1081.95
133	5	399	306	50.2989	1569	1564.85
75.84	2.99	300	278	145	796	962.5
165	4.25	495	351	33.9435	1632	1814.34
474	7.42	948	317	75.8216	17787	20645.9
282	4.36	564	322	75.8216	6811	7317.6
133	3.5	465	352	84.7	1991	2009.22
477	11.36	954	310	75.8216	20462	22501.6
298.48	5.74	600	400.248	31.0781	5130.63	5319.82
114.3	2.74	300	235	66.75	981.23	1092.1
800	20	2000	535	190	123351	145030
152.4	2.11	450	336	70.8	1777.6	2007.1
800	20	2200	535	150	104200	121619
100	2.5	400	433.602	46.5774	828.945	854.326
179	5.5	360	248.585	43.6545	2030.67	2209.94
153	3.64	306	320	75.8216	2264	2336.56
282	4.36	564	322	75.8216	6860	7317.6
393	9.38	786	312	75.8216	14406	15310.8
114.29	3.75	300	343	49.1693	1067	1144.47
113.7	2.06	342	269.9	113.2	1491	1628.93
129	3	387	306	55.2182	1147	1315.32
125	1	438	232	84.7	1239	1415.06
129	3	387	306	52.281	1095	1270.29
140	4	420	310	27.3075	1140	1165.65
200	2	600	404	75.6266	3011	3592.32
358	5.66	716	290	75.8216	9607	11577.9
297	11.88	600	348.255	34.1859	7229.97	7367.41
76	2	228	255	29.9609	354.5	310.347
127	2	445	258	84.7	1491	1559.88
219	7.06	659	429	72.5481	5050	5687.49
140	10.46	420	773	125	6339	6041.35
133	5	399	306	47.0102	1470	1514.44
120	2.5	300	445.52	94.68	1417.2	1799.22
114	8	400	368	78.6687	2008.69	2030.42
178	9	360	283.411	45.4203	3178.44	2925.39
168.8	5.01	500	411.3	22.7	1805	1947.87
108	4	324	339.23	29.0298	1059.48	866.134
190	1.11	664	203.1	110.3	3055	4113.6
337	6.47	1011	823	41.1	9835	11507.1
140.88	6.32	349.2	397	55.2	2249.6	2288.26
131	4	393	306	53.7005	1389	1453.29
60	2	180	404	75.6266	427	430.264
108	4	324	339.23	29.0298	1074.19	866.134
168.53	11.93	420	460	72.9	4979.7	5029.26
159	3	300	336.28	90.85	2021.7	2792.85
250	2.48	500	326	75.8216	4871	5424.27
282	4.36	564	322	75.8216	6860	7317.6
100	1.9	300	404	111.694	1170	1352.61
153	1.54	306	345	75.8216	1842	2052.97
178	9	360	283.411	45.4203	3217.68	2925.39
101.5	3.03	304.5	371	51.3	862	922.146
114.37	3.85	299.5	343	89.0682	1182	1618.47
297	11.88	600	348.255	26.6518	5915.43	6797.44
168.3	2.8	300	317.8	93.74	2375.7	3111.29
219	4.72	650	350	42.5315	3350	3327.38
282	4.36	564	322	75.8216	6380	7317.6
114.49	3.75	299.3	343	49.1693	1038	1147.64
151.5	2.98	563	691	39.1795	1970	2080.5
165	4.25	495	351	38.8668	1873	1936.53
190	1.13	660	185.7	108	3058	4017.82
800	20	1800	535	150	104675	121619
165	3	500	377.06	34.2	1642	1618.84
179	5.5	360	248.585	23.9364	1814.85	1646.02
250	2.48	500	326	75.8216	4871	5424.27
273	5	816	312	72.5481	6150	6779.3
240	3.05	720	571.2	49.8195	4338	4434.97
122	4.54	366	576	40.5	1663	1768.25
261.7	2.13	975	734	39.1795	4300	4275.98
140	4.42	420	1020	125	4516	4656.43
159.3	5.25	409	357.378	33.7936	1912.95	1929.68
450	2.96	1350	279	41.1	6870	9709.27
174	3	360	266.047	23.9364	1304.73	1237.74
159	6	447	325.4	31.4	2076.04	1898.29
76	3	228	255	29.9609	424.5	375.108
120	2.65	360	340	15.32	640	632.779
165	2.3	500	332.47	34.2	1413.9	1395.86
800	12	2000	535	150	93089.1	112031
139.35	5.09	347.8	458	55.2	2131.7	2201.84
203	4	609	325.7	40.4	2195.32	2607.43
114	6	400	370	78.6687	1704.26	1801.13
114.3	2.74	300	235	107.2	1295.06	1577.46
298.35	7.65	600	384.552	34.0917	5827.14	6233.84
100	2	300	404	75.6266	920	1027.18
630	7.61	1890	349.5	35	18000	20113.6
108	6.47	324	853	77	2713	2976.17
800	20	2000	535	170	113527	133324
168.14	12.06	420.5	460	39.9	4917.2	4348.09
222	6.47	666	843	25.4	4964	5889.55
273	3.5	813	305	45.1237	4020	4401.25
219.1	10	600	381	49.536	5241	5218.77
469	4.66	938	291	75.8216	15239	18786.6
76	3	228	255	29.9609	424.5	375.108
107.9	8.03	342	251.8	130.8	1613	1936.37
76.21	2.52	300	286	145	752	959.471
372	3.64	744	320	75.8216	9163	11958.9
89.04	5	222.9	388	65.2	1077.5	1073.55
139.3	5.07	349.3	458	61.7	2308.8	2306.3
122	4.54	366	576	77	2100	2239.84
165	4.25	495	351	38.8668	1891	1936.53
221.5	2.17	825	734	39.1795	3070	3288.14
133	5	399	306	53.7005	1581	1617
140	8.36	420	813	125	5502	5551.4
150	2	450	404	80.3158	1980	2219.45
87.1	1.9	252.59	255	26	351	350.12
165	4.5	500	385.85	34.2	2015.5	1972.88
133	4.75	400	338	24.9362	1420	1219.95
166	5	660	274.68	29.6786	2030.67	1628.08
150	1.5	459	222.7	37.2281	1024	1016.21
190	1.94	663.5	256.4	41	1678	1818.29
180	4	540	340	45.1393	2440.4	2323.31
108	4.5	380	410.058	27.5031	1167.39	1047.23
141.42	2.35	525	734	39.1795	1510	1714.37
190	1.52	661.5	306.1	108	3260	4180.64
133	4.75	400	338	24.9362	1395	1219.95
1100.4	16.48	2748	267	45.9061	59361	72333
114	8	400	400	65.7152	2115	2014.34
108	4	324	339.23	29.0298	1118.34	866.134
337	6.47	1011	823	85.1	13776	16189.1
131	4	393	306	47.0102	1360	1350.72
261.9	2.11	975	734	39.1795	4080	4266.82
800	16	2000	535	150	100223	116850
100	3	300	303.5	50.0163	820	805.785
140.75	6.29	349.6	397	61.7	2302.8	2387.95
168.57	11.98	420.5	460	65.2	4992.1	4879.2
327	2	750	280	34.5685	3983	4392.09
300	2.96	900	279	41.1	3277	4595.95
120.828	4.0894	241.351	451.607	25.9243	1112.06	1207.17
108	10	324	384.8	101.133	2340	2322.04
182.5	2.27	675	734	39.1795	2290	2474.44
101.8	2.94	200	319.806	17.9523	627.84	544.113
372	3.64	744	320	75.8216	9996	11958.9
250	2	750	404	75.6266	4550	5449.62
210	2.5	840	237.402	26.539	1638.27	1629.28
108	4.5	285	410.058	27.5031	1255.68	1047.23
114.09	3.85	300.5	343	25.5936	948	883.586
152	1.7	500	270	73	1448	1913.02
100	2.5	300	244.269	35.2261	671.004	563.467
600	20	1500	535	150	63098	72818.9
109	6.47	327	853	40.5	2446	2672.17
200	1.87	600	282	75.6266	2783	3375.18
89.02	5.06	222.7	388	61.7	1050.7	1057.31
157	2.48	314	326	75.8216	2117	2282.34
358	5.66	716	290	75.8216	10045	11577.9
140.78	6.31	379	397	65.2	2406.6	2450.47
150	2	450	404	75.6266	1743	2118.17
130.6	2.3	396	324.3	67.4781	1250	1473.39
108.2	4.45	312	322.16	23.1464	745.56	834.123
133	5	399	306	55.2182	1609	1640.27
174	3	360	266.047	23.9364	1314.54	1237.74
180	3	600	320	36.7	1852	1814.61
76	2	304	255	29.9609	342.5	310.347
153.9	1.83	424	357.378	27.7666	1080.08	1038.18
168.656	2.6416	304.8	297.854	17.9264	1325.57	1014.25
108	4.5	378	358	77.4	1578	1444.49
210	2.5	840	237.402	26.539	1638.27	1629.28
250	1.87	750	282	75.6266	4102	5177.59
89.04	4.99	222.8	388	61.7	1053.9	1050.35
120	2.65	360	340	29.2611	816	818.627
149	2.96	447	308	77	1781	2136.93
159.3	5.25	409	357.378	33.7936	1905.1	1929.68
140	8.19	420	389	125	3398	3637.68
358	5.66	716	290	75.8216	10045	11577.9
100	1.9	300	404	111.694	1125	1352.61
131	4	393	306	50.2989	1459	1401.14
133	5	399	306	60.6526	1659	1723.58
114	4	280	330.74	42.6829	1130.38	1075.79
114.3	5.9	300	355	66.75	1818.62	1630.85
114.54	3.84	300	343	89.0682	1359	1621.56
190	1.13	664.5	185.7	41	1377	1624.94
280	8	1000	495	38	6816	7049.37
153	1.54	306	345	75.8216	1872	2052.97
129	3	387	306	67.092	1356	1497.34
100	0.52	200	244.269	37.3761	389.457	422.106
275	4.14	688	281	45.9061	3956	4586.29
140.92	6.34	349	397	78.7	2550.3	2684.4
101.702	3.0734	203.251	605.084	31.1643	1067.57	1031.74
108	10	324	384.8	111.117	2300	2400.39
275.5	5.09	689	275	45.9061	4195	4808.63
166	5	660	274.68	26.539	1697.13	1550.66
100	3	300	303.5	50.0163	766	805.785
108	4.5	340	410.058	27.5031	1162.48	1047.23
250	2	750	404	80.3158	4800	5737.16
235	5.66	470	290	75.8216	5047	5369.73
131	4	393	306	60.6526	1469	1559.86
139.56	5.08	350	458	39.9	2085.8	1945.15
166	5	660	274.68	29.6786	1976.72	1628.08
140	11.58	420	367	125	4300	3941.2
275	4.18	689	281	45.9061	3956	4596.46
140	6.27	420	1153	125	5354	5976.23
180	1.49	555	222.7	37.2281	1287	1422.17
76.454	1.7272	152.476	363.285	33.3017	434.591	369.867
114.3	6.3	250	428	166.56	2633	2925.93
76	2	304	255	29.9609	326	310.347
139.68	5.09	349	458	55.2	2204.1	2209.73
558.1	16.53	997.5	546	25.4158	29050	26910.7
190	1.13	662.5	185.7	80.2	2295	3024.95
165	4	330	242	28.7511	1438.4	1349.78
60	1.87	180	282	75.6266	320	366.8
150	3.55	450	326	24.5386	1303	1194.7
60	2	180	404	80.3158	437	445.164
135	1.46	417	222.7	37.2281	800	834.064
551.3	7.86	1376	263	45.9061	14037	17896.2
550	9.86	1376	265	45.9061	15576	18800.5
157.7	2.14	450	286	18.7	907.5	831.9
129	3	387	306	62.4732	1287	1426.54
114	6	400	370	82.4366	1735.46	1840.85
105.3	3.15	312	322.16	38.5575	768.123	803.083
129	3	387	306	65.3568	1301	1470.74
276	5.14	689	275	45.9061	4195	4836.16
100	1.9	300	404	111.694	1085	1352.61
168.656	5.0038	304.8	260.622	32.888	1966.11	1703.79
114.3	3.6	250	403	166.56	2340	2586.85
131	4	393	306	47.9479	1403	1365.1
190	1.52	664.5	306.1	48.3	1695	2066.15
153	1.54	306	345	75.8216	1823	2052.97
114.57	3.99	300	343	83.8473	1308	1578.67
139.48	5.09	350	458	61.7	2312.4	2315.06
157	2.48	314	326	75.8216	2068	2282.34
250	1.87	750	282	75.6266	3950	5177.59
140	4.42	420	1020	125	4312	4656.43
393	9.38	786	312	75.8216	14161	15310.8
174	3	360	266.047	45.7146	1608.84	1860.58
101.8	2.94	200	319.806	37.3761	660.213	725.199
168.27	12.06	420.7	460	66.8	4984.9	4918.92
166	5	350	274.68	29.6786	1785.42	1628.08
129	3	387	306	50.2989	1162	1239.9
140	4.42	420	1020	52.5	3020	3392.64
200	3	600	303.5	50.0163	2256	2634.44
129	3	387	306	53.7005	1128	1292.05
178	9	360	283.411	22.1706	2854.71	2322.29
140	3	540	294.5	36.9127	1180	1162.2
168.148	3.6068	304.8	221.322	32.7501	1463.46	1391.86
107.9	4.3	321	265.164	27.7666	830.907	756.21
100	0.52	200	244.269	37.3761	394.362	422.106
114.3	5.9	300	355	107.2	1989.86	2061.48
301.5	4.5	600	381.609	26.6518	3855.33	4377.72
100	0.52	200	244.269	17.9523	238.383	229.36
