# Supplementary material for: Prediction of the axial compression capacity of stub CFST columns using machine learning techniques
Source: Sci Rep. 2024 Feb 5;14:2885. doi: 10.1038/s41598-024-53352-1 (PMC10838919; doi:10.1038/s41598-024-53352-1)
Supplement: Supplementary file 1 — Supplementary Information. [file 41598_2024_53352_MOESM1_ESM.zip › supplementary data/excels results of 8 ML models vs EC4 - AISC360/XGB_DS.xlsx]

## Sheet: Sheet1
Do	to	Di	ti	fyo	fyi	fc	P_exp	P_pred
114	3	58	3	294.5	374.5	47.4	898	916.93
87.4	0.99	61.8	0.87	428	452	58.6	378	385.371
164.7	3.71	76.1	2.78	357.7	385.6	141	2736	2847.3
101.9	2.79	50.9	3.07	226	228.9	40.1	681	651.053
190.1	5.11	59.1	3.29	464	342.1	37.4	3242	3174.52
165.1	3.67	76.1	2.81	357.7	385.6	90.7	2174	2239.36
300	4	180	2	250	250	28	2750	2745.55
140.2	2.91	22.1	4.1	300	794	79.9	1845	1904.72
99.9	0.7	74	0.62	409	512	58.6	380	401.008
86	1	41	2	345	345	9.84	334.39	319.966
86	1	39	1	345	345	19.51	324.74	308.05
190.7	5.11	101.6	4.03	346.9	345.8	38	2626	2620.6
88	2	41	2	345	345	21.85	478	481.697
165.1	3.7	42.7	3.19	357.7	409.8	90.7	2446	2554.86
158	1.5	114	1.5	308	308	18.7	589	582.97
189.1	6.77	59.7	3.34	327.3	342.1	38	2894	2912.65
189.9	5.12	58.9	3.31	346.9	342.1	51	2950	2971.72
114.3	1.64	76.1	1.14	262	235	58.6	551	536.332
165.3	5.96	76.1	2.79	347	385.6	53.7	2183	2298.97
99.9	0.71	80.5	0.67	409	474	58.6	357	338.886
165.3	2.93	31.9	5.35	276	619	40.5	1943	1839.19
81	0.9	62	1	524	470	58.6	330	345.515
140.2	2.9	55.1	10.62	300	739	40.5	2543	2251.5
158	2.14	40	2.14	286	286	18.7	968.2	940.791
189.7	5.12	59.5	3.32	346.9	342.1	38	2611	2684.44
190.7	5.15	101.1	4.1	464	345.8	37.4	3082	3135.95
140	5	78	3	290	285	35.2717	1334.3	1300.89
99.8	0.66	61.4	0.55	409	432	58.6	443	474.147
180	3	140	3	275.9	342	47.4	1435	1324.42
168.4	3.22	101.8	1.7	281.5	353.3	40.1	1332	1325.98
188.9	5.09	33.7	3.09	464	348.2	38	3182	3179.26
111.6	1.3	41	2	345	345	9.84	547.53	508.574
165.3	2.94	22	4.14	276	794	40.5	1750	1737.14
88.8	1.55	63.5	1.16	286	216	58.6	357	356.504
114	2.5	39	1	345	345	9.84	590.97	608.215
74.7	0.97	62	0.94	486	470	58.6	285	282.501
114.3	2.73	60.3	2.52	285	396	38.5	734.6	768.456
140	5	68	3	290	285	35.2717	1347	1343.78
160	2.1	75	2.1	300	300	23.6	879	876.089
163	1.95	101.6	3.2	395	394	63.4	1328	1346.03
190.7	5.15	101.1	4.1	464	345.8	38	3082	3149.94
140.1	2.91	38.1	7.63	300	433	40.5	1626	1507.08
240	4	80	4	280	280	29	2735	2540.91
165	5.99	76.2	2.81	347	385.6	53.7	2203	2275.84
114.3	1.64	88.9	1.56	262	286	58.6	524	495.614
165.3	2.94	22.1	4.04	276	794	115.6	2911	3107.88
158	2.14	77	2.14	286	286	18.7	879.1	840.035
165.2	3.68	42.5	3.19	357.7	409.8	53.7	2060	1962.17
114.3	6	48.3	2.9	454	425	63.4	1665	1588.71
114	2.5	41	2	345	345	21.85	773.97	741.137
191	5.15	59.4	3.31	464	342.1	37.4	3286	3209.99
88	2	39	1	345	345	9.84	367.99	378.16
165.2	2.94	22.1	4.09	276	794	79.9	2413	2456.98
300	2	180	2	250	250	28	2311	2265.41
111.6	1.3	39	1	345	345	10.35	470	449.178
114	2	76	1.6	278.7	235	40.2	601	575.458
190.5	5.13	33.9	3.1	346.9	348.2	37.4	2724	2707.44
190.1	4.21	59.3	3.3	336.8	342.1	37.4	2406	2386.64
168.4	3.22	101.9	2.79	281.5	226	40.1	1354	1349.12
188.9	5.12	33.5	3.06	464	348.2	37.4	3232	3167.51
139	2	75	3	250	250	46.7	810	866.754
114	2	89	1.6	278.7	235	40.2	520	511.642
202.7	1.99	101.9	2.79	304	226	40.1	1625	1594.01
140	3	58	5	285	290	35.2717	1223.7	1235.84
356	5.5	219	3.3	618	356	38.8	7242	7300.36
157	2.14	115	2.14	286	286	18.7	703.6	702.707
180	3	48	5	300	320	35.2717	1852.2	1844.72
356	5.5	219	3.3	618	356	38.8	7159	7300.36
140.1	2.87	89	3.89	300	1029	40.5	2025	2000.26
164.9	6.02	76.1	2.8	428.6	385.6	141	3304	3350.92
140.1	2.91	31.9	5.36	300	619	115.6	2537	2473.9
140.1	2.9	55.2	10.76	300	739	79.9	2775	2727.63
139	2	75	3	250	250	46.7	930	866.754
114.3	6.11	60.3	2.52	535	396	41	1681.98	1656.83
180	3	88	3	275.9	370.2	47.4	1650	1676.44
165.4	2.91	89.1	3.91	276	1029	79.9	2580	2541.81
140.1	2.86	89.1	3.91	300	1029	79.9	2107	2096.29
101.8	1.7	50.9	3.07	353.3	228.9	40.1	634	623.859
81.5	1.14	62.2	1.13	524	470	58.6	395	393.951
160	2.1	112	2.1	300	300	23.6	703	750.518
114.3	6.11	60.3	2.52	535	396	67.9	1752.59	1722.35
200	2.74	140	2.74	358.5	358.5	57.5731	1975.3	1940.11
188.9	5.09	33.7	3.09	464	348.2	37.4	3182	3159.77
158	1.5	77	1.5	308	308	18.7	728.1	726.644
170	3.58	114.1	3.58	365	380	35	1667.7	1659.33
114.3	2.73	60.3	2.52	285	396	64.3	899.21	889.579
170	3.58	76.1	3.58	365	320	35	1687.7	1716.76
190.6	5.15	34	3.08	346.9	348.2	37.4	2718	2713.48
180	3	140	3	275.9	342	47.4	1358	1324.42
101.4	1.56	63.4	1.15	255	216	58.6	477	478.981
240	3	114	3	275.9	294.5	47.4	2460	2450.31
180	3	88	3	275.9	370.2	47.4	1648	1676.44
165.1	3.5	101.6	3.3	433	394	63.4	1629	1722.92
188.8	5.08	59.5	3.31	346.9	342.1	37.4	2579	2593.17
87.9	1.17	61.2	0.85	444	452	58.6	408	413.011
168.4	3.22	49.6	1.53	281.5	376.5	40.1	1569	1527.39
165.1	5.94	75.9	2.8	428.6	385.6	141	3322	3350.7
140	3	48	3	342	396.1	36.9127	1430	1396
165.1	3.5	101.8	3.1	433	410	63.4	1700	1711.42
168.4	3.22	89.2	3.22	281.5	259.2	40.1	1464	1469.09
114.3	6.11	60.3	5.77	535	310	41	1823.35	1816.13
140	3	48	5	285	290	35.2717	1232.4	1236.64
139	2	75	3	250	250	46.7	877	866.754
114.3	3.2	48.3	2.9	430	425	63.4	1145	1146.36
140.2	2.9	37.9	7.39	300	433	115.6	2500	2500.53
190.7	5.11	101.6	4.03	346.9	345.8	37.4	2626	2607.05
114	2	48	1.6	278.7	235	40.2	660	672.662
190.3	4.26	59.4	3.36	336.8	342.1	37.4	2376	2375.65
180	3	48	3	275.9	396.1	47.4	1790	1825.64
88	2	41	2	345	345	11.01	453.96	452.137
189.9	5.12	58.9	3.31	346.9	342.1	50.7	2950	2963.14
164.8	6	75.8	2.8	347	385.6	90.7	2631	2636.76
114.3	2.74	60.3	5.77	355	310	41	969.16	944.467
75.4	1.29	62.7	1.23	486	470	58.6	348	353.111
76.3	1.78	62	1	486	470	58.6	395	392.008
114	2	48	1.6	278.7	235	40.2	698	672.662
162.5	1.7	101.6	3.2	395	394	63.4	1236	1303.25
202.7	1.99	76.2	1.66	304	398.9	40.1	1658	1668.64
165.2	2.92	88.9	3.88	276	1029	115.6	2671	2804.33
190.5	5.15	59.6	3.32	346.9	342.1	37.4	2718	2690
165	3.7	76	2.8	357.7	385.6	53.7	1831	1844.43
152.6	1.6	50.9	1.66	314.5	398.8	40.1	997	997.492
101.9	2.79	49.6	1.53	226	376.5	40.1	593	596.218
165	3.68	42.6	3.21	357.7	409.8	90.7	2423	2454.32
165	3.7	76.2	2.79	357.7	385.6	53.7	1876	1842.87
168.4	3.22	114.1	2.79	281.5	281.2	40.1	1319	1317.04
300	3	165	3	275.9	320.5	47.4	3331	3428.77
114.3	2.74	60.3	5.77	355	310	67.9	1068.06	1128.16
158	0.9	38	0.9	221	221	18.7	635	642.249
190	5.11	59.1	3.31	346.9	342.1	28.9	2494	2429.19
114.3	2.73	60.3	5.77	285	310	64.3	1088.06	1066
101.7	1.61	61.5	0.56	409	432	58.6	644	628.155
111.6	1.3	41	2	345	345	20.92	591.13	576.851
180	3	48	3	275.9	396.1	47.4	1791	1825.64
180	3	102	3	275.9	320.5	36.9127	1662.5	1612.42
81.5	1.11	62.7	1.14	524	470	58.6	386	389.334
165.3	2.94	31.8	5.25	276	619	79.9	2550	2553.25
114	3	58	3	294.5	374.5	47.4	904	916.93
114.3	2.74	60.3	2.52	355	396	67.9	914.32	960.52
164.9	3.69	42.5	3.2	357.7	409.8	141	3110	3123.04
114.3	2.74	60.3	2.52	355	396	41	789.42	805.705
159	0.9	76	0.9	221	221	18.7	540	527.31
114.3	5.85	60.3	5.77	455	310	64.3	1666.41	1681.05
356	5.5	168	3.3	618	357	38.8	6917	7724.35
121.33	4.43	57.87	4.03	486	450	39.0232	1285.25	1376.53
164.9	6.01	76	2.81	347	385.6	141	3110	3122.32
350	3.82	231	2.92	439.3	396.5	44.4	5499	5404.31
86	1	41	2	345	345	20.92	361.07	367.991
158	1.5	39	1.5	308	308	18.7	851.6	847.619
163.8	2.35	101.6	3.2	395	394	63.4	1487	1463.15
190.4	5.15	59.9	3.33	346.9	342.1	28.9	2460	2437.28
114.3	3.6	48.3	2.9	453	425	63.4	1243	1224.71
165.5	2.92	89	3.92	276	1029	40.5	2375	2361.1
99.9	0.69	86.8	0.61	409	444	58.6	299	291.469
164.9	6.01	75.9	2.8	347	385.6	90.7	2666	2665.4
164.8	3.68	76.3	2.8	357.7	385.6	141	2732	2746.61
114	2	89	1.6	278.7	235	40.2	493	511.642
114.3	4.8	48.3	2.9	416	425	63.4	1441	1416.08
300	6	135	4	763	748	88.9935	11179	11011.4
114.5	5.9	48.4	2.8	454	425	63.4	1418	1510.05
168.4	3.22	76.2	1.66	281.5	398.9	40.1	1470	1456.32
300	6	100	4	763	748	88.9935	11867	11786.6
190.1	5.07	59.7	3.35	346.9	342.1	37.4	2588	2587.65
165.1	3	101.6	3.2	395	394	63.4	1613	1579.38
114.3	6.11	60.3	5.77	535	310	67.9	1889.69	1919.52
189.1	6.77	59.7	3.34	327.3	342.1	37.4	2894	2895.99
76.3	1.74	62	0.94	512	470	58.6	395	392.752
140.2	2.89	22.1	4.08	300	794	115.6	2321	2324.04
160	1.5	75	1.5	255	255	23.6	728	714.15
114.3	2.73	60.3	5.77	285	310	38.5	913.7	923.093
121.25	4.37	57.71	4.03	486	450	51.7769	1439.42	1462.52
165	5.99	75.8	2.8	428.6	385.6	90.7	2971	2933.67
165	3	73	3	304.3	370.2	36.9127	1607	1580.29
114.4	3.5	48.4	2.8	453	425	63.4	1191	1185.5
188.6	5.08	58.9	3.33	346.9	342.1	50.7	3026	2923.66
114	2	76	1.6	278.7	235	40.2	578	575.458
240	3	114	3	275.9	294.5	47.4	2421	2450.31
88	2	39	1	345	345	20.18	418.78	411.914
87.3	0.94	61.6	0.88	428	452	58.6	385	381.031
164.9	3.69	42.7	3.2	357.7	409.8	53.7	2003	1971.09
140.1	2.9	38	7.51	300	433	79.9	2083	2056.51
152.6	1.6	49.6	1.7	314.5	353.3	40.1	825	887.141
101.8	1.7	49.6	1.53	353.3	376.5	40.1	583	580.883
190.3	4.26	59.4	3.36	336.8	342.1	38	2376	2393.21
200	2.74	60	2.74	358.5	358.5	57.5731	2837.7	2792.53
152.6	1.6	49.6	1.53	314.5	376.5	40.1	1055	1032.75
99.7	0.59	80.3	0.55	409	474	58.6	283	297.913
101.5	1.65	76.1	1.19	255	235	58.6	417	419.854
240	4	120	4	280	280	29	2517	2484.32
190.5	5.15	59.6	3.32	346.9	342.1	38	2718	2707.8
114.3	5.85	60.3	5.77	455	310	38.5	1574.26	1581.68
74.8	1.03	62	1	486	470	58.6	283	295.694
189.7	5.12	59.5	3.32	346.9	342.1	37.4	2611	2666.8
139	2	75	3	250	250	46.7	879	866.754
190.4	5.15	59.9	3.33	346.9	342.1	29	2460	2440.24
114.3	5.85	60.3	2.52	455	396	64.3	1505.67	1490.51
180	3	58	5	300	320	35.2717	1841.4	1844.61
200	2.74	140	2.74	358.5	358.5	35.7405	1640.8	1671.42
159	0.9	114	0.9	221	221	18.7	378.3	378.45
160	1.5	112	1.5	255	255	23.6	589	584.072
140.2	2.92	31.9	5.27	300	619	79.9	2012	1987.67
114.2	3	48.4	2.8	430	425	63.4	1100	1100.28
300	6	135	4	763	748	89.2291	10897	11024.8
164.8	3.69	42.6	3.2	357.7	409.8	141	3068	3119.14
300	6	100	4	763	748	89.2291	12015	11802.4
165	5.96	76	2.79	428.6	385.6	53.7	2601	2537.32
114	2.5	39	1	345	345	20.18	637.98	661.043
189.1	5.1	59.4	3.35	346.9	342.1	38	2623	2649.12
188.6	6.73	59.8	3.33	327.3	342.1	37.4	2928	2891.39
240	3	80	3	280	280	29	2207	2219.77
114.6	4.7	48.4	2.8	416	425	63.4	1390	1348.94
114.1	2.79	50.9	3.07	281.2	228.9	40.1	902	864.361
87.9	1.26	61.4	0.89	428	452	58.6	432	428.31
240	3	120	3	280	280	29	1990	2018.38
180	5	78	3	320	300	35.2717	2043.3	2017.82
189.1	5.1	59.4	3.35	346.9	342.1	37.4	2623	2631.71
111.6	1.3	39	1	345	345	19.51	514.98	514.784
164.8	6	76.1	2.78	347	385.6	141	3032	3113.18
165	6.01	75.9	2.78	428.6	385.6	90.7	2911	2934.16
356	5.5	168	3.3	618	357	38.8	8516	7724.35
300	3	165	3	275.9	320.5	47.4	3266	3428.77
190.7	5.09	100.9	4.07	464	345.8	37.4	3192	3135.57
86	1	39	1	345	345	10.35	263.99	262.037
75.2	1.19	62.4	1.2	486	470	58.6	348	339.003
160	1	75	1	220	220	23.6	540	564.988
188.2	5.04	59.1	3.28	346.9	342.1	37.4	2482	2550.28
114.3	5.85	60.3	2.52	455	396	38.5	1421.54	1423.78
189.2	5.08	101.2	4.05	346.9	345.8	37.4	2462	2515.74
140.2	2.92	22.1	4.09	300	794	40.5	1410	1391.85
202.7	1.99	50.9	3.07	304	228.9	40.1	1653	1703.28
140.2	2.88	89.1	3.91	300	1029	115.6	2195	2204.34
114.1	2.79	49.6	1.63	281.2	376.5	40.1	804	808.169
180	5	68	3	320	300	35.2717	2057.5	2076.98
139	2	75	3	250	250	46.7	807	866.754
191	5.15	59.4	3.31	464	342.1	38	3286	3228.27
190.6	5.15	34	3.08	346.9	348.2	38	2718	2733.02
165.3	2.94	31.9	5.39	276	619	40.5	1891	1842.83
114	2.5	41	2	345	345	11.62	705.07	695.537
81	0.87	62	0.94	524	470	58.6	335	335.663
165.2	5.95	76.1	2.79	428.6	385.6	53.7	2645	2563.63
350	3.82	231	2.92	439.3	396.5	44.4	5396	5404.31
140.3	2.89	32	5.48	300	619	40.5	1423	1469.62
114.3	1.64	63.5	1.12	262	216	58.6	598	599.29
152.6	1.6	50.9	2.79	314.5	226	40.1	882	911.758
165.2	3.69	76.4	2.8	357.7	385.6	90.7	2202	2195.66
202.7	1.99	152.6	1.6	304	314.5	40.1	1142	1154.8
