# Supplementary material for: Prediction of the axial compression capacity of stub CFST columns using machine learning techniques
Source: Sci Rep. 2024 Feb 5;14:2885. doi: 10.1038/s41598-024-53352-1 (PMC10838919; doi:10.1038/s41598-024-53352-1)
Supplement: Supplementary file 1 — Supplementary Information. [file 41598_2024_53352_MOESM1_ESM.zip › supplementary data/excels results of 8 ML models vs EC4 - AISC360/XGB_rect.xlsx]

## Sheet: Sheet1
H	B	t	L	Fy	fc	P_exp	P_pred
120	120	3.84	360	330	24.9896	882	935.887
120	120	1.49	372	222.7	48.1075	916	844.8
200	200	4	600	293	35.9827	2320	2324.37
210	210	4.5	630	277	39.1	2713	2696
249.6	249.6	3.7	750	324.3	33.2421	3131	3240.46
200.5	200.5	6.3	600	437.88	19.0689	2830	2915.33
140	140	5.86	420	321	46.3828	2009	1834.98
120	120	8	500	379	103	2680	2559.44
250	250	2.5	750	342	58.0732	4040	4484.83
200	200	5.86	600	321	13.1696	1960	1995.48
190	190	2.5	570	270	49.828	2140	2289.48
140	105	2.86	420	228	50.7703	1086	1023.71
120	120	8	500	379	92	2430	2436.27
119	119	6.47	357	835	77	3318	3414.02
175	175	6.47	525	835	40.5	4542	4871.25
110	110	5	330	701	54.5	2234	2088.12
120	120	4	350	267.6	31.5224	1008.83	923.493
110	100	2.86	330	228	50.7703	844	792.518
99.4	98	8.16	301.1	508.4	87.8641	2346	2172.58
130	130	3	390	737	78	2491	2404.29
106	106	4	320	495	89	1749	1721.14
120	120	6.47	360	835	40.5	2957	3020.29
150	150	3.5	480	341.7	30.88	1430.35	1379.2
401	200	3.68	800	311	28.8116	3470	3668.4
500	500	10	1500	389	42.5	16500	18029.6
121.8	121.8	3.91	359	991	85.7	2853	3044.11
80.9	80.9	1.601	240	279.9	34.2185	347	360.997
200	150	0.7	480	245.25	22.563	795.591	813.23
161.5	161.9	4.01	480	629	85.7	3600	3742.26
100.3	99.48	5.97	298.75	701.7	91.8	2306	2364.27
200	200	1.87	400	282	71.5429	2890	3285.36
120	120	5	500	327	96	2040	1981.08
120	90	2.86	360	228	50.7703	760	782.007
200	200	2.973	600	731.9	85.7343	5140	5117.42
160	120	7.6	480	194	50.7703	1770	1605.9
140	140	5	420	701	54.5	2942	2912.82
300	300	6	900	334	27.9	4771	4835.3
100.4	100.7	3.99	300	722	35.5	1666	1466.77
140	140	3.84	420	330	12.4847	922	940.755
142.1	142.1	3.02	420	255.1	48.8985	1360	1380.78
120	120	2.86	360	228	50.7703	992	1002.7
161.5	124.3	2	484.5	305.1	54.2738	1320	1420.57
80.2	80.2	1.588	240	279.9	34.2185	353	354.844
130.3	101.6	5.03	390.9	347.3	54.2738	1580	1420.78
150	150	8.275	453	488.38	35.7975	3500	3031.67
90	70	2.86	270	228	50.7703	554	493.024
211	211	5.48	633	294	91.1	4773	5144.92
110	110	1.538	330	279.9	34.2185	510	598.328
120	120	2.5	350	271.7	23.3301	767.26	649.893
297	203	3.72	700	311	28.8116	2910	2868.78
148	148	4.38	444	262	77	2108	2227.89
100	100	2.99	300	288.414	20.601	527.778	534.932
200	200	4	600	293	39.6486	2448.56	2464.27
317.5	199.8	4.47	960	309.27	40.3955	4057.2	3917.77
92	92	3	295	420	19.2009	684.74	611.364
140	140	4	420	495	89	2752	2720.38
100	100	2	200	404	42.9032	770	737.206
140	140	5.86	420	321	12.0605	1343	1250.29
110	110	5	330	750	28	1832	1920.32
60	60	2	120	404	42.9032	322	333.338
150	150	12.5	450	446	141.12	6039	5456.85
157.1	122.5	2.01	471.3	305.1	67.1445	1800	1610.57
150	100	5	200	346.7	38.3	1200	1360.95
182.8	181.2	4.18	540	550	61.7061	3590	3618.77
200	200	2	400	404	42.9032	2054	2368.67
125	125	6	300	285	51.1476	1512.7	1518.72
140.9	140.9	2.02	422.7	305.1	46.6468	1280	1258.91
120	120	5.86	360	321	20.1804	1196	1133.99
150	100	5	100	346.7	38.3	1340	1360.95
120	80	5	200	362.6	36	955	1000.16
300	300	4	900	464	47.2913	6100	6449.1
120	80	5	200	341	40.5	920	993.543
180	180	6.6	540	824	39.1	5028	5031.04
500.5	500.5	10.11	1250	276	45.9061	16690	16628.1
144	144	6.36	432	618	25.4	2572	2693.33
150	100	5	200	346.7	38.5	1210	1363.56
103.5	103.5	5.01	300	347.3	67.1074	1500	1316.68
101.3	101.3	4.97	303.9	347.3	54.2738	1310	1157.47
180	180	5	570	701	54.5	3882	4170.4
250	250	1.87	500	282	51.4307	3304	3770.61
300	300	3	900	356.1	53.3217	5664	6085.02
103.6	103.6	4.9	300	347.3	54.2465	1340	1189.61
120	120	5	500	439	96	2240	2247.75
200	200	3.97	499	279	45.9061	2549	2652.06
141.4	141.1	4.93	420	682	114.9	3760	3951.32
101.3	101.3	4.97	300	347.3	54.2465	1310	1157.23
142.3	142.3	5.09	426.9	347.3	67.1445	2520	2217.7
141.5	141.5	3.08	420	255.1	67.1074	1920	1722.83
150	150	5	450	416.3	87.8839	2980	3032.95
143.1	143.1	3.02	420	255.1	48.8985	1328	1397.79
74.04	74.04	4.91	285	762	100	1636	1497.95
120.2	120.6	5.3	359.1	430	87.8641	2100	2182.78
142.1	142.1	2.01	426.3	305.1	46.6468	1364	1276.43
120	120	3.84	360	330	24.9896	921	935.887
120	120	5	430	761	20	1835	2062.45
150	150	0.7	480	245.25	33.7464	747.522	877.559
138.3	139.7	8.13	421	508.4	87.8641	3695	3610.12
120	80	5	200	341	38.8	900	979.992
142.3	142.3	5.09	420	347.3	67.1074	2520	2217.03
142	142	5.08	420	347.3	54.2465	2250	1976.39
118.6	117.7	8.02	362.2	508.4	87.8641	3097	2807.75
120.65	119.57	5.87	359.5	732.8	55.2	2634.9	2705.92
150	100	5	100	346.7	38.5	1370	1363.56
323	323	4.38	969	262	41.1	4950	5715.43
200.3	200.3	4.35	600.9	322	63.7	3417	3557.33
100.2	50.7	3.96	300	721	35.5	1112	990.289
250	250	8	500	379	33	4870	4908.89
100	100	1.87	200	282	71.5429	860	900.537
140.5	140.5	2	420	305.1	67.1074	1780	1644.34
301	201	3.69	700	311	46.2611	4020	3897.79
259	200.8	4.46	780	309.27	40.3955	3580.2	3294.28
125	125	5	375	701	21	2348	2029.14
180	180	5	570	701	54.5	3856	4170.4
120	120	8	500	364	80	2300	2246.26
140	140	4	420	495	89	2828	2720.38
101.5	100.6	4.18	300	550	61.7061	1535	1470.98
120	120	3.84	360	330	44.4676	1078	1190.27
300.5	300.5	6.1	901.5	395	26.5	5102	5217.49
100.1	100.1	2.18	300.3	300	53.7	851	774.732
201	201	3.74	600	311	28.8116	2090	2067.06
150	150	4	450	430	87.8839	2950	2874.33
211	211	8.83	633	536	39.1	5898	5475.18
142.3	142.3	2.01	426.9	305.1	67.1445	1855	1685.35
150	150	2	300	404	42.9032	1300	1441.9
101.9	101.9	5.03	300	347.3	67.1074	1440	1286.68
100.2	50.6	3.98	300	721	35.5	1113	993.188
100.6	100.6	4	299.5	980	35.5	2009	1883.14
120	120	2.86	360	228	50.7703	1050	1002.7
160	160	5	480	750	30	2868	3105.63
116.6	119.4	8	363	730.3	87.8641	3515	3607.32
170.8	135.3	5.07	512.4	347.3	54.2738	2470	2208.73
211	211	6.36	633	618	40.5	4484	4978.94
150	150	5	450	701	21	2828	2530.57
142	142	5.08	426	347.3	54.2738	2250	1976.88
120	120	2.5	350	271.7	31.5224	835.69	762.05
204	204	5.95	612	540	39.1	4026	4128.65
150	150	12	450	756	150.912	8452	7664.31
175	175	6.47	525	835	77	5366	5863.62
200	200	3.75	600	311	46.2611	2500	2722.37
150	150	8	450	779	146.208	6536	6382.16
150	150	1.87	300	282	71.5429	1662	1907.79
120	120	4	350	267.6	39.1014	1174.22	1021.91
250	250	2	500	404	42.9032	3100	3517.51
200.3	200.3	5.1	498	268	45.9061	2868	2822.14
305	305	5.8	1200	471	110	11568	13187.1
160	125	4	480	495	89	2674	2774.05
142	142	5.11	420	347.3	54.2465	2160	1981.18
130	130	5	500	1030.6	125.4	4250.1	4536.56
200.1	200.1	4.35	600.3	322	57.9	3201	3331.16
410	410	12	1230	378	42.5	12800	14030.9
130.3	102.3	5.14	390.9	347.3	54.2738	1640	1442.2
410	410	16	1230	358	42.5	15300	15631.6
161.2	161.7	4.01	480	629	35.5	2785	2509.49
500.3	500.3	12.56	1250	270	45.9061	18104	17579.4
300	201	3.75	700	311	28.8116	2890	2879.74
190	190	2.5	570	342	58.0732	2480	2721.37
130	130	4	390	495	60	2018	1957.54
150	100	5	100	340	38.7	1300	1349.52
144	144	6.36	432	618	40.5	2808	2962.73
129.1	128.2	2.5	390	234.3	53.1323	1150	1146.93
120.2	118.2	9.96	362.1	543.3	87.8641	3338	3344.2
280	280	2.5	840	202	39.2905	3350	3656.25
142.1	142.1	2.01	420	305.1	48.8985	1328	1320.87
300	300	6	900	317.5	53.3217	6498	6897.6
265	265	6.47	795	835	25.4	6546	7454.08
100	100	2	200	404	42.9032	772	737.206
167.9	137.1	5.1	503.7	347.3	67.1445	2600	2472.1
300	300	6	900	334	27.9	4842	4835.3
142.3	142.3	2.01	420	305.1	67.1074	1855	1684.62
500	500	10	1500	302	27.9	11838	12782.1
150	150	2	300	404	71.5429	1980	2073.88
150	150	5	450	420	87.8839	3035	3044.06
150	150	2	300	404	71.5429	2060	2073.88
100	100	1.87	200	282	71.5429	840	900.537
1001	1001	20.19	2499	261	45.9061	61980	65255.1
130.3	102.3	5.14	390.9	347.3	54.2738	1600	1442.2
200	200	5.86	600	321	13.1696	2058	1995.48
200.5	200.5	3.68	499	279	45.9061	2549	2609.51
160.2	122.7	2.03	480.6	305.1	54.2738	1400	1398.36
300	300	3.7	900	311	48.9812	5570	5753
142	142	5.07	420	347.3	54.2465	2280	1974.79
106	106	4	320	495	89	1824	1721.14
200	200	4	600	464	47.2913	3318	3311.07
120	120	4	360	495	60	1701	1730.21
500	500	10	1500	302	27.9	11779	12782.1
215	215	4.38	645	262	41.1	2424	2810.58
141.2	140.7	4.94	420	682	35.5	2992	2528.79
100.1	100.1	2.18	300.3	300	61	911	844
149.87	149.87	4.92	510	762	100	3968	4280.11
120	120	3.84	360	330	21.5337	882	890.754
300.7	300.7	6.1	902.1	395	52.2	6496	7437.03
100	100	2.29	300	194.238	31.9806	498.348	481.404
200	200	3.69	600	311	28.8116	2160	2039.48
150	115	2.86	450	228	50.7703	1218	1178.72
199.5	199.5	10.1	600	381.68	19.0689	3900	3657.98
200	200	4	600	293	30.3512	2082.78	2109.46
150	115	2.86	450	228	50.7703	1251	1178.72
125	125	4.5	300	293	36.0722	1164.5	1160.37
99.2	99.2	4.93	360	762	100	2632	2292.71
211	211	6.36	633	618	40.5	4428	4978.94
121.9	121.8	3.93	359	991	85.7	2798	3054.47
150	150	12.5	450	446	150.912	5911	5615.24
200	200	2.973	600	731.9	31.2101	2618	2991.91
300	300	8	900	424	47.2913	8619	8049.99
300	300	5	1000	369	28.9462	4475	4773.85
250	250	8	500	379	91	8300	8196.56
100.2	50.9	4	300	721	85.7	1211	1205.37
317.5	199.5	4.4	960	309.27	40.3955	4024.1	3893.58
150	150	4	450	434.6	87.8839	2820	2885.46
119.18	120.85	5.95	360.15	732.8	91.8	2892.1	3170.17
140	140	3.84	420	330	46.3828	1470	1555.16
300	200	2.973	600	731.9	69.4888	6107	6330.58
120	120	5	500	438	46	1690	1619.07
141	141.4	4.97	420	682	85.7	3237	3440.59
100	100	2.8	400	361.6	71.8	1113.2	1069.88
100.7	100.4	4.18	300	550	72.6107	1775	1556.27
120	120	4	350	267.6	23.3301	952.87	817.111
251.1	251.1	3.73	750	324.3	33.2421	2677	3281.8
220	220	2.5	660	221	35.7059	2060	2206.22
100.9	100.6	3.97	300	722	85.7	1853	1912.87
250.4	249	2.5	750	234.3	51.242	3230	3775.86
120	120	3	350	273.5	39.1014	1032.9	923.568
60	60	2	120	404	71.5429	422	426.315
120	120	6.47	360	835	25.4	2819	2841.13
125	125	4.5	300	293	51.1476	1313	1370.37
180	180	6.6	540	824	91.1	5873	6528.74
148	148	4.38	444	262	40.5	1414	1495.31
144	144	6.36	432	618	77	3399	3613.94
150	100	5	100	340	39.6	1320	1361.26
140	140	3.84	420	330	11.7951	941	928.255
120	120	5	500	304	47	1440	1312.54
100	100	4.25	300	284.49	19.8162	666.099	651.131
150	135	2.86	450	228	50.7703	1420	1357.39
300	300	2	900	176.7	53.3217	5322	5272.41
100	100	2.86	300	228	50.7703	800	729.466
100	100	2.8	200	361.6	71.8	1082.2	1069.88
120	120	5.86	360	321	44.4676	1372	1428.78
132.3	102.7	4.98	396.9	347.3	67.1445	1725	1594.48
100	100	2.2	300	339.426	21.3858	510.12	504.744
150	150	2	300	404	42.9032	1420	1441.9
198.5	198.5	6.1	600	437.88	20.2326	3010	2854.99
250	250	2.5	750	342	58.0732	4080	4484.83
180	180	9.45	540	825	39.1	6803	6556.37
140	140	5.86	420	321	46.3828	1906	1834.98
300	300	3.75	900	311	32.2428	4370	4286.37
103.5	103.5	5.01	310.5	347.3	67.1445	1500	1317.02
119.4	119.3	12.04	358.2	488.9	87.8641	3530	3441.19
305	305	8.9	1200	600	110	14116	15940.1
150	150	6	450	430	87.8839	3257	3271
150.98	150.98	3.56	480	341.7	29.4926	1418.68	1374.43
125	125	6	300	285	36.0722	1444	1319.44
150	150	1.45	463	222.7	49.4515	1300	1306.36
124.43	124.43	4.93	435	762	100	3023	3217.76
152	150	8.275	451	488.38	47.0102	3575	3268.11
150	150	12	450	756	146.208	8585	7587
110	110	5	330	750	28	1836	1920.32
211	211	6.36	633	618	25.4	3920	4364.38
100	75	2.86	300	228	50.7703	640	571.835
109.8	109.8	1.53	330	279.9	34.2185	522	595.589
120	120	8	500	379	31	1680	1753.27
172.7	133.2	5.08	518.1	347.3	67.1445	2700	2470.38
204	204	5.95	612	540	91.1	5303	6115.14
200	200	5.6	600	397	112	5512	5922.49
170	170	5	580	761	20	2831	3129.75
350	350	6	1000	498	28.9462	7131	7679.62
180	180	9.45	540	825	91.1	7402	7953.46
142.1	142.1	3.02	426.3	255.1	46.6468	1360	1337.63
190	190	2.5	570	342	58.0732	2430	2721.37
101.9	101.9	5.03	305.7	347.3	67.1445	1440	1287.01
130	120.4	5.03	390	347.3	67.1445	1820	1789.17
120	120	6.47	360	835	40.5	2961	3020.29
102.1	102.1	4.97	306.3	347.3	67.1445	1330	1284.6
120	120	8	500	379	39	1800	1842.84
211	211	6.36	633	618	77	5758	6464.46
300	200	2.973	600	731.9	31.2101	3297	4069.39
102.1	102.1	4.97	300	347.3	67.1074	1330	1284.27
120	90	2.86	360	228	50.7703	800	782.007
200	200	2.01	600	301	49.8751	2185	2479.07
120	120	3	350	273.5	23.3301	819.07	711.389
160	125	4	480	495	89	2580	2774.05
150	150	1.87	300	282	71.5429	1740	1907.79
201	201	10.3	600	381.68	20.9041	3980	3808.65
140	140	5.86	420	321	13.7485	1292	1279.05
120	120	2.5	350	271.7	39.1014	950.87	865.811
211	211	8.83	633	536	91.1	7008	7487.4
180	180	1.49	553	222.7	49.4515	1788	1849.46
100.9	100.6	3.97	299.5	980	85.7	2177	2323.34
167.4	136.1	5.13	502.2	347.3	54.2738	2510	2192.72
160.4	125.1	2.85	481.2	255.1	67.1445	1855	1705.08
250	250	8	500	379	91	8300	8196.56
300	300	3	900	414	47.2913	5958	5759.05
120	120	3	350	273.5	31.5224	867.28	821.604
305	305	6.1	1200	660	110	12307	14745.5
120	120	8	500	379	80	2290	2301.91
160	160	2.5	480	221	33.4241	1150	1191.62
150	135	2.86	450	228	50.7703	1340	1357.39
201	201	10	600	381.68	20.2326	3920	3704.89
99.56	99.56	4.91	360	762	100	2520	2300.06
150	100	5	200	340	39.6	1200	1361.26
150	100	5	200	340	38.7	1190	1349.52
125	125	3.2	300	299	36.0722	865.05	1007.82
60	60	2	120	404	42.9032	318	333.338
80.5	80.2	3.98	240	756	85.7	1462	1416.42
175	175	6.47	525	835	25.4	4210	4460.71
120	120	5.86	360	321	23.8738	1176	1178.82
140	140	5	420	701	54.5	2840	2912.82
251	251	3.75	750	324.3	33.2421	2832	3285.5
142.1	142.1	2.01	420	305.1	48.8985	1364	1320.87
150	150	12	450	756	157.536	8730	7773.17
141.5	141.5	3.08	424.5	255.1	67.1445	1920	1723.53
158	158	3	450	330	23.4393	1156.53	1196.02
120	120	8	500	396	92	2300	2499.35
200	200	3.74	600	311	46.2611	2610	2720.25
144	144	6.36	432	618	40.5	2765	2962.73
80.3	80.5	3.97	240	1022	35.5	1722	1477.04
250	250	2.5	750	270	49.828	3495	3788.02
197	197	6.4	600	437.88	20.9041	2730	2946.05
120	80	5	200	362.6	39.1	950	1024.87
80.1	80.4	4	240	756	35.5	1328	1146.63
100	100	2.99	300	288.414	20.601	528.759	534.932
305	305	8.6	1200	269	110	11390	12271.3
148	148	4.38	444	262	40.5	1402	1495.31
110	100	2.86	330	228	50.7703	860	792.518
119.9	117.8	11.83	363	399.8	87.8641	3340	2920.03
103.6	103.6	4.9	310.8	347.3	54.2738	1340	1189.85
120	120	4	360	495	60	1657	1730.21
210	210	5.48	630	294	39.1	3183	2968
150	150	6	450	436.9	87.8839	3435	3295.68
203	102	8.275	60	488.38	47.0102	3230	3188.89
120	120	5.86	360	321	23.8738	1117	1178.82
130	130	4	390	495	60	2020	1957.54
200	200	1.87	400	282	71.5429	2920	3285.36
119.1	119.2	8.47	361	464.3	87.8641	2956	2752.58
60	60	1.87	120	282	71.5429	350	361.354
151.03	151.03	3.55	480	341.7	29.4926	1404.35	1373.27
200	150	1.4	480	245.25	33.7464	1173.28	1260.89
200.3	200.3	4.35	600.9	322	29.6	2230	2261.42
116.1	119.4	11.86	362.1	683.8	87.8641	4298	4359.93
149.3	149.3	3.625	450	283.6	44.5295	1771	1550.3
118.7	121.9	5.09	360.1	430	87.8641	2017	2146.91
125	125	3.2	300	299	51.1476	1115.8	1227.34
500	500	12	1500	378	42.5	17900	19134.6
150	150	12.5	450	446	157.536	6409	5722.38
130	130	5	500	1030.6	75.6	3449.5	3794.19
211	211	4.5	633	277	91.1	4371	4913.99
215	215	4.38	645	262	80.3	3837	4536.66
100	100	2.29	300	194.238	31.9806	497.367	481.404
160	160	5	480	750	30	2922	3105.63
801	801	20.35	1999	261	45.9061	40481	44639.9
120	120	8	500	300	46	1670	1628.11
120	120	8	500	323	103	2270	2351.67
124.94	124.94	4.94	435	762	100	2962	3240.97
60	60	2	120	404	71.5429	406	426.315
160	120	7.6	480	194	50.7703	1820	1605.9
150	150	0.7	480	245.25	22.563	558.189	621.912
121.9	121.8	3.93	360	991	35.5	2557	2379.22
250	250	1.87	500	282	51.4307	3400	3770.61
140	105	2.86	420	228	50.7703	1044	1023.71
140.9	140.9	2.02	420	305.1	48.8985	1280	1302.57
142.1	142.1	3.02	426.3	255.1	46.6468	1400	1337.63
402	200	3.69	800	311	48.9812	4810	5267.05
149.99	149.99	4.92	510	762	100	4115	4285.45
100.3	98.2	4.18	300	550	61.7061	1490	1432.68
258	198.5	4.41	780	309.27	40.3955	3624.8	3240.66
101.2	101.1	4.18	300	550	72.6107	1740	1570.32
110	110	5	330	701	54.5	2203	2088.12
160.3	126	2.92	480.9	255.1	54.2738	1560	1475.32
319	319	6.36	957	618	41.1	7780	9079.61
60	60	1.87	120	282	71.5429	382	361.354
150	150	12.5	450	446	142.08	6285	5472.38
120	120	8	500	376	57	1990	2033.25
140	140	3.84	420	330	46.3828	1499	1555.16
142	142	5.11	426	347.3	54.2738	2160	1981.68
200	200	6	600	288	24.5775	2362.74	2287.4
200	200	4	600	293	24.5775	1784.67	1889.13
265	265	6.47	795	835	41.1	7172	8486.69
148	148	4.38	444	262	25.4	1153	1192.25
99.92	100.06	5.99	299.25	701.7	55.2	2137.4	2078.66
120	120	5.86	360	321	44.4676	1460	1428.78
250	250	4	1000	351	28.9462	2982	3185.07
100	100	4.25	300	284.49	19.8162	667.08	651.131
181.8	180.4	4.18	540	550	72.6107	4210	3927.13
149.3	149.3	3.625	450	283.6	44.5295	1785	1550.3
200	200	3.49	600	315	49.8751	2630	2818.17
80.5	80.2	3.99	240	1022	85.7	1791	1754.02
150	150	12.5	450	446	146.208	5953	5539.15
120	120	2.75	300	397.82	46.5322	953	1162.68
175	175	6.47	525	835	40.5	4493	4871.25
120	120	3.84	360	330	41.39	1080	1150.08
161	126.2	2.98	483	255.1	54.2738	1580	1490.05
100	100	2.86	300	228	50.7703	760	729.466
142.1	142.1	2.01	426.3	305.1	46.6468	1328	1276.43
120	120	8	500	323	39	1550	1635.07
250	250	8	500	379	33	4870	4908.89
120	80	5	200	357.5	35.7	850	987.736
200	200	4.99	498	268	45.9061	2868	2795.82
